# Supplementary material for: Quantitative proteomic analysis of pancreatic cyst fluid proteins associated with malignancy in intraductal papillary mucinous neoplasms
Source: Clin Proteomics. 2018 Apr 18;15:17. doi: 10.1186/s12014-018-9193-1 (PMC5907296; doi:10.1186/s12014-018-9193-1)
Supplement: Supplementary file 2 — Additional file 2. Table S1. List of identified proteins. MS information on identified and quantitated proteins is listed consecutively. SignalP and SecretomeP were used to identify the secreted proteins, whereas TMHMM was used to identify transmembrane proteins. The Human Plasma Proteome Database confirmed the association between the proteins that were identified in human plasma and the identified proteins of this study. Identified proteins in our dataset were crossreferenced with pancreatic expression in the Human Protein Atlas. LFQ intensities of individual samples were used for further statistical analysis. The additional proteins searched exclusively in the presence of peptide library were highlighted as the additional column in this table. [file 12014_2018_9193_MOESM2_ESM.xlsx]

## Sheet: Identified Proteins
Additional file 2: Table S1
Protein IDs	Majority protein IDs	Protein Name	Gene Name	Peptide counts (all)	Sequence coverage [%]	MW [kDa]	Sequence coverage Pcfluid_hand [%]	Sequence coverage Pcfluid_HPLC [%]	Sequence coverage Indv_LGD1_TR1 [%]	Sequence coverage Indv_LGD1_TR2 [%]	Sequence coverage Indv_LGD1_TR3 [%]	Sequence coverage Indv_LGD2_TR1 [%]	Sequence coverage Indv_LGD2_TR2 [%]	Sequence coverage Indv_LGD2_TR3 [%]	Sequence coverage Indv_LGD3_TR1 [%]	Sequence coverage Indv_LGD3_TR2 [%]	Sequence coverage Indv_LGD3_TR3 [%]	Sequence coverage Indv_HGD1_TR1 [%]	Sequence coverage Indv_HGD1_TR2 [%]	Sequence coverage Indv_HGD1_TR3 [%]	Sequence coverage Indv_HGD2_TR1 [%]	Sequence coverage Indv_HGD2_TR2 [%]	Sequence coverage Indv_HGD2_TR3 [%]	Sequence coverage Indv_HGD3_TR1 [%]	Sequence coverage Indv_HGD3_TR2 [%]	Sequence coverage Indv_HGD3_TR3 [%]	Sequence coverage Indv_InvIPMN1_TR1 [%]	Sequence coverage Indv_InvIPMN1_TR2 [%]	Sequence coverage Indv_InvIPMN1_TR3 [%]	Sequence coverage Indv_InvIPMN2_TR1 [%]	Sequence coverage Indv_InvIPMN2_TR2 [%]	Sequence coverage Indv_InvIPMN2_TR3 [%]	Sequence coverage Indv_InvIPMN3_TR1 [%]	Sequence coverage Indv_InvIPMN3_TR2 [%]	Sequence coverage Indv_InvIPMN3_TR3 [%]	Intensity Pcfluid_hand	Intensity Pcfluid_HPLC	Intensity Indv_LGD1_TR1	Intensity Indv_LGD1_TR2	Intensity Indv_LGD1_TR3	Intensity Indv_LGD2_TR1	Intensity Indv_LGD2_TR2	Intensity Indv_LGD2_TR3	Intensity Indv_LGD3_TR1	Intensity Indv_LGD3_TR2	Intensity Indv_LGD3_TR3	Intensity Indv_HGD1_TR1	Intensity Indv_HGD1_TR2	Intensity Indv_HGD1_TR3
A0A024R571;Q9H4M9;C9JC03;C9J2Z4;C9JDQ8;C9JIJ3;C9IZH1	A0A024R571;Q9H4M9;C9JC03;C9J2Z4	EH domain-containing protein 1	EHD1	20;20;17;14;8;5;5	39.2	61.927	14.6	30.7	4.2	9.1	4.2	8.9	6.6	7.1	25.7	25.5	16.2	2.4	0	0	2.2	2.4	0	1.3	0	0	8.4	9.9	6	10	13.3	14.6	5.5	1.3	5.8	36329000	452850000	5264100	29393000	10957000	36976000	24350000	26683000	414710000	452290000	271700000	2570300	0	0
A0A024R7W5;A0A087X0Q1;A0A087WY31;Q9BYJ9;Q7Z739;A0A087WXZ3;Q9Y5A9-2;Q9Y5A9	A0A024R7W5;A0A087X0Q1;A0A087WY31;Q9BYJ9;Q7Z739;A0A087WXZ3;Q9Y5A9-2;Q9Y5A9	YTH domain-containing family protein 3	YTHDF3	2;2;2;2;2;1;1;1	4.1	58.311	0	0	0	0	0	0	0	0	0	0	0	0	1.7	4.1	0	2.4	1.7	0	0	0	4.1	4.1	1.7	0	0	0	0	0	0	0	0	0	0	0	0	0	0	0	0	0	0	5382700	16936000
A0A075B6H9;A0A075B6K6	A0A075B6H9	Immunoglobulin lambda variable 4-69	IGLV4-69	5;1	41.2	12.773	0	8.4	5.9	14.3	0	0	0	0	0	0	0	5.9	14.3	5.9	0	0	0	14.3	0	0	21.8	41.2	32.8	14.3	5.9	5.9	14.3	5.9	0	0	6434600	16098000	30423000	0	0	0	0	0	0	0	35837000	87455000	29544000
A0A075B6I0	A0A075B6I0	Immunoglobulin lambda variable 8-61	IGLV8-61	3	20.3	12.901	7.3	13	7.3	7.3	7.3	7.3	0	14.6	0	0	0	14.6	14.6	14.6	0	0	14.6	20.3	20.3	20.3	0	0	0	14.6	14.6	14.6	0	7.3	14.6	1238700	6691800	101260000	68377000	0	4329000	0	105520000	0	0	0	171650000	225700000	204240000
A0A075B6I2;P06318;P06319	A0A075B6I2	Immunoglobulin lambda variable 6-57	IGLV6-57	3;1;1	28.4	15.949	18.2	28.4	14.9	0	0	14.9	14.9	14.9	0	14.9	0	4.7	4.7	4.7	0	0	0	28.4	14.9	14.9	28.4	28.4	28.4	4.7	0	0	28.4	28.4	28.4	82278000	147510000	4392800	0	0	62443000	62912000	68072000	0	16279000	0	0	0	0
A0A075B6I4	A0A075B6I4	Immunoglobulin lambda variable 10-54	IGLV10-54	1	9.4	12.395	0	9.4	9.4	9.4	9.4	0	0	0	0	0	0	0	0	0	0	0	0	0	0	0	9.4	9.4	0	0	9.4	0	9.4	0	0	0	737150	11604000	15750000	1720800	0	0	0	0	0	0	0	0	0
A0A075B6I5;P01702;P06316	A0A075B6I5;P01702;P06316	Ig lambda chain V-I region NIG-64	IGLV1-51	5;4;4	37.2	12.619	13.2	13.2	6.6	6.6	13.2	37.2	37.2	13.2	13.2	13.2	6.6	13.2	13.2	13.2	6.6	13.2	6.6	13.2	13.2	13.2	13.2	13.2	13.2	13.2	13.2	13.2	13.2	13.2	13.2	39099000	50079000	260650000	276950000	361560000	701940000	409960000	109030000	436180000	381510000	51672000	221730000	245180000	400550000
A0A075B6I8	A0A075B6I8	Immunoglobulin lambda variable 1-47	IGLV1-47	4	24.8	12.283	24.8	24.8	11.1	0	24.8	24.8	24.8	24.8	24.8	24.8	24.8	24.8	24.8	24.8	11.1	11.1	11.1	24.8	24.8	24.8	24.8	24.8	24.8	24.8	24.8	24.8	13.7	24.8	13.7	76114000	260380000	0	0	53461000	496330000	472760000	313260000	35886000	50106000	71119000	23892000	16747000	19495000
A0A075B6J0	A0A075B6J0	Immunoglobulin lambda variable 1-40	IGLV1-40	2	13.4	12.389	13.4	13.4	13.4	13.4	13.4	0	13.4	13.4	0	0	0	5.9	5.9	5.9	0	0	13.4	13.4	13.4	0	13.4	13.4	13.4	13.4	13.4	13.4	13.4	13.4	13.4	17417000	149930000	10710000	13706000	12538000	0	19220000	30327000	0	0	0	0	0	0
A0A075B6J4	A0A075B6J4	Immunoglobulin lambda variable 3-25	IGLV3-25	5	36.6	12.011	9.8	28.6	9.8	18.8	18.8	36.6	27.7	36.6	28.6	19.6	18.8	18.8	18.8	18.8	9.8	0	9.8	18.8	18.8	18.8	18.8	18.8	28.6	18.8	18.8	18.8	36.6	36.6	36.6	3961600	90057000	29886000	35235000	40057000	339320000	325390000	388670000	37204000	118090000	83913000	35840000	31135000	27489000
A0A075B6J7;A0A075B6K2;P01720	A0A075B6J7	Immunoglobulin lambda variable 3-21	IGLV3-21	6;2;1	48.7	12.446	13.7	41.9	13.7	13.7	20.5	39.3	39.3	39.3	32.5	32.5	32.5	13.7	13.7	13.7	13.7	13.7	13.7	19.7	13.7	13.7	39.3	48.7	48.7	39.3	39.3	39.3	26.5	26.5	26.5	0	24447000	0	0	4828400	204600000	136200000	96633000	29028000	25990000	38025000	0	0	0
A0A075B6J8	A0A075B6J8	Immunoglobulin lambda variable 3-19	IGLV3-19	5	54.5	12.042	27.7	18.8	17	17	17	0	8.9	8.9	8	17	0	17	17	17	0	0	0	14.3	8	8	54.5	54.5	17	27.7	27.7	27.7	27.7	27.7	27.7	14579000	31721000	102380000	104380000	113080000	0	444330000	100760000	197830000	257670000	0	247320000	355740000	267890000
A0A075B6J9	A0A075B6J9	Immunoglobulin lambda variable 2-18	IGLV2-18	3	24.2	12.705	24.2	16.7	0	0	0	10.8	10.8	10.8	10.8	10.8	10.8	5.8	5.8	16.7	0	0	0	10.8	10.8	10.8	16.7	16.7	10.8	16.7	10.8	10.8	10.8	10.8	10.8	7573200	13773000	0	0	0	131100000	0	91765000	7884700	23178000	31649000	0	0	18394000
A0A075B6K1	A0A075B6K1	Immunoglobulin lambda variable 2-14	IGLV2-14	1	13.3	12.597	0	13.3	0	0	0	0	0	0	0	0	0	0	0	0	0	0	0	0	0	0	13.3	13.3	0	0	0	0	13.3	13.3	13.3	0	15144000	0	0	0	0	0	0	0	0	0	0	0	0
A0A075B6K3	A0A075B6K3	Immunoglobulin lambda variable 2-11	IGLV2-11	4	43.7	12.644	13.4	13.4	6.7	6.7	13.4	0	0	37	0	0	0	37	37	6.7	6.7	6.7	6.7	6.7	6.7	6.7	6.7	37	6.7	13.4	13.4	13.4	6.7	6.7	13.4	52423000	191020000	0	0	24846000	0	0	68746000	0	0	0	10702000	7690500	0
A0A075B6K4;P01715	A0A075B6K4	Immunoglobulin lambda variable 3-10	IGLV3-10	6;2	34.2	12.629	13.7	27.4	6.8	15.4	15.4	22.2	13.7	15.4	15.4	6	8.5	22.2	22.2	22.2	6.8	6.8	6.8	27.4	27.4	27.4	34.2	34.2	34.2	15.4	15.4	15.4	22.2	22.2	15.4	3339900	34534000	0	16577000	28398000	372760000	20140000	407210000	31820000	0	61867000	39514000	51866000	66220000
A0A075B6K5	A0A075B6K5	Immunoglobulin lambda variable 3-9	IGLV3-9	6	49.6	12.332	33	42.6	13.9	13.9	13.9	20	20	13.9	20	20	13.9	13.9	23.5	23.5	13.9	13.9	13.9	29.6	23.5	23.5	40	49.6	49.6	20	20	29.6	40	40	40	356360000	687520000	42193000	26548000	30461000	848680000	769590000	684170000	75041000	83494000	78352000	49126000	73609000	93899000
A0A075B6L0;P0CG06	A0A075B6L0;P0CG06	Ig lambda-3 chain C regions	IGLC3	12;11	96.2	11.208	96.2	93.4	60.4	67.9	63.2	96.2	91.5	91.5	63.2	66	49.1	89.6	89.6	89.6	55.7	55.7	82.1	89.6	89.6	86.8	96.2	96.2	89.6	86.8	86.8	86.8	89.6	89.6	84.9	9458700000	17144000000	4550400000	4081100000	3298800000	16766000000	10443000000	7074800000	9045500000	12328000000	1282200000	5533100000	5668900000	6444000000
A0A075B6L1;A0M8Q6	A0A075B6L1;A0M8Q6	Ig lambda-7 chain C region	IGLC7	6;6	56.6	11.196	41.5	41.5	41.5	41.5	41.5	42.5	42.5	34.9	49.1	49.1	32.1	44.3	34.9	34.9	32.1	32.1	32.1	36.8	36.8	32.1	56.6	56.6	47.2	44.3	44.3	44.3	56.6	56.6	34.9	1026500	3980300	15017000	15715000	3014000	0	0	0	5223800	2413700	0	1633500	0	0
A0A075B6N7	A0A075B6N7	Immunoglobulin heavy constant alpha 2	IGHA2	19	69.1	36.591	66.5	60	57.6	48.2	57.6	62.6	62.6	62.6	49.7	49.7	45.6	60	60	60	42.6	42.6	47.6	48.2	45.6	43.5	46.2	51.8	53.5	42.6	50.3	48.5	55.6	57.6	55.6	1227800000	4110500000	3650200000	4312300000	4302000000	1478700000	1270200000	1256200000	36747000	20076000	19180000	1022600000	1045100000	968060000
A0A075B6Q5	A0A075B6Q5	Immunoglobulin heavy variable 3-64	IGHV3-64	4	45.8	12.891	0	28.8	0	0	0	0	0	0	0	0	0	0	0	0	0	0	0	0	0	0	16.9	16.9	16.9	0	0	0	36.4	28.8	19.5	0	27639000	0	0	0	0	0	0	0	0	0	0	0	0
A0A087X0Q4;A0A087WW87;A0A075B6R1;P01614;P06309	A0A087X0Q4;A0A087WW87;A0A075B6R1;P01614;P06309	Ig kappa chain V-II region Cum	IGKV2-40	4;4;4;3;3	32.7	11.434	32.7	32.7	12.5	12.5	12.5	12.5	12.5	12.5	12.5	12.5	12.5	12.5	12.5	12.5	12.5	12.5	12.5	19.2	19.2	19.2	32.7	26	32.7	19.2	12.5	19.2	12.5	12.5	12.5	7694000	28351000	0	0	0	0	0	0	0	0	0	0	0	0
A0A075B6R2;A0A087WW49	A0A075B6R2;A0A087WW49	Immunoglobulin heavy variable 4-4	IGHV4-4	4;3	42.7	12.848	37.6	37.6	42.7	42.7	24.8	24.8	24.8	42.7	6	6	0	24.8	24.8	24.8	18.8	18.8	18.8	24.8	24.8	37.6	42.7	42.7	42.7	24.8	24.8	24.8	24.8	24.8	24.8	485250000	1310900000	55121000	51613000	48159000	499240000	647450000	433350000	0	0	0	76851000	107590000	172920000
A0A075B6R9	A0A075B6R9	Immunoglobulin kappa variable 2D-24	IGKV2D-24	4	38.3	13.079	32.5	38.3	10.8	0	16.7	16.7	33.3	38.3	22.5	33.3	10.8	10.8	16.7	16.7	10.8	16.7	5.8	16.7	38.3	38.3	33.3	27.5	38.3	33.3	33.3	33.3	33.3	33.3	33.3	371140000	1383900000	11809000	0	9904300	410920000	425880000	434470000	7287500	39150000	54373000	17808000	27169000	53485000
A0A075B6S3;P06310;A0A075B6S6	A0A075B6S3;P06310;A0A075B6S6	Ig kappa chain V-II region RPMI 6410	IGKV2-30	5;5;3	41.7	13.185	32.5	36.7	20	20	20	16.7	38.3	38.3	10.8	10.8	10.8	20	20	20	10.8	20	10.8	20	16.7	16.7	36.7	36.7	36.7	20	20	20	36.7	36.7	36.7	8384800	3113700	7174200	13955000	8277100	30266000	76915000	61761000	0	0	0	5849800	4353300	11847000
A0A075B6S8	A0A075B6S8	Immunoglobulin kappa variable 1-5	IGKV1-5	4	29.9	12.781	29.9	14.5	14.5	14.5	14.5	29.9	29.9	29.9	14.5	14.5	9.4	14.5	14.5	14.5	5.1	5.1	14.5	29.9	24.8	24.8	29.9	29.9	29.9	14.5	14.5	14.5	29.9	29.9	29.9	27365000	76115000	154380000	163670000	210830000	93480000	241920000	225060000	61748000	0	194390000	96596000	90905000	155110000
A0A075B6S9	A0A075B6S9	Immunoglobulin kappa variable 1-37	IGKV1D-37	2	18.6	12.785	5.1	18.6	5.1	5.1	5.1	18.6	5.1	5.1	5.1	5.1	0	5.1	5.1	5.1	5.1	5.1	5.1	5.1	0	0	5.1	5.1	5.1	5.1	5.1	5.1	5.1	5.1	5.1	0	24303000	0	0	0	6285800	0	0	0	0	0	0	0	0
H0YN88;A0A075B716;P0CW22;P08708;H0YN73	H0YN88;A0A075B716;P0CW22;P08708;H0YN73	40S ribosomal protein S17	RPS17	2;2;2;2;1	15.4	15.919	8.1	8.1	15.4	15.4	15.4	0	0	0	0	0	0	8.1	0	0	8.1	8.1	8.1	0	0	0	0	8.1	0	0	0	0	0	0	0	25134000	19527000	54543000	49615000	126210000	0	0	0	0	0	0	12178000	0	0
A0A075B730;A0A087X1U6;P58107	A0A075B730;A0A087X1U6;P58107	Epiplakin	EPPK1	16;16;14	20.1	553.12	10.1	12	5.9	6.6	5.5	0	0	0	3.6	4.7	0	6	4.8	6.9	6	5	7.9	0	0	0	16.9	18.2	16.6	0	1	2.8	0	0	1	16235000	32226000	13971000	11561000	26631000	0	0	0	0	7125900	0	0	23411000	21104000
A0A075B7B8	A0A075B7B8	Immunoglobulin heavy variable 3/OR16-12	IGHV3OR16-12	2	18.8	12.874	18.8	18.8	18.8	18.8	18.8	18.8	18.8	18.8	18.8	9.4	18.8	18.8	18.8	18.8	9.4	9.4	18.8	18.8	18.8	18.8	18.8	18.8	18.8	18.8	18.8	18.8	18.8	18.8	18.8	24136000	409020000	70717000	68509000	55107000	1951000000	2796300000	2423700000	7575500	0	91531000	156900000	159050000	166180000
A0A075B7D0	A0A075B7D0	Immunoglobulin heavy variable 1/OR15-1	IGHV1OR15-1	2	18.8	13.012	0	9.4	0	0	0	0	0	9.4	0	0	0	0	0	0	0	0	0	0	0	0	9.4	9.4	9.4	0	9.4	9.4	9.4	9.4	0	0	2520900	0	0	0	0	0	0	0	0	0	0	0	0
A0A075B7D8	A0A075B7D8	Immunoglobulin heavy variable 3/OR15-7	IGHV3OR15-7	3	29.4	13.08	20.2	18.5	0	9.2	9.2	18.5	18.5	18.5	9.2	9.2	9.2	10.9	10.9	10.9	9.2	9.2	9.2	18.5	18.5	18.5	20.2	29.4	20.2	20.2	20.2	20.2	29.4	29.4	29.4	96966000	174000000	0	3657700	27414000	78508000	93229000	206050000	11046000	11272000	17068000	0	0	0
A0A075B7D9;H3BPE7;P35637-2;P35637;Q92804-2;Q92804	A0A075B7D9;H3BPE7;P35637-2;P35637;Q92804-2;Q92804	TATA-binding protein-associated factor 2N	TAF15	1;1;1;1;1;1	3.1	48.839	0	3.1	0	0	0	0	0	0	0	0	0	0	0	0	3.1	3.1	3.1	0	0	0	3.1	3.1	3.1	0	0	0	0	0	0	0	13935000	0	0	0	0	0	0	0	0	0	0	0	0
A0A075B7E8	A0A075B7E8	Immunoglobulin heavy variable 3/OR16-13	IGHV3OR16-13	2	15.4	12.904	15.4	15.4	15.4	15.4	15.4	15.4	15.4	15.4	15.4	15.4	15.4	15.4	15.4	15.4	6	6	15.4	15.4	15.4	15.4	15.4	15.4	15.4	15.4	15.4	15.4	15.4	15.4	15.4	57261000	312790000	44376000	31498000	27056000	255080000	228100000	226600000	46548000	95964000	34921000	65596000	57460000	42055000
V9HW75;A0A087WSV8;E9PKG6;P80303-2;P80303;Q2L696;E9PLR0;E9PLE9;E9PM22;E9PJP3;H0YD18;H0YEG8	V9HW75;A0A087WSV8;E9PKG6;P80303-2;P80303;Q2L696;E9PLR0;E9PLE9	Nucleobindin-2	NUCB2	13;13;12;11;11;10;8;8;5;3;3;2	32.4	50.222	15.5	19.3	10.2	10.2	10.2	0	0	0	5.2	3.8	2.1	18.8	19.3	23.1	32.4	27.1	31.9	2.1	0	7.1	10.7	13.6	7.4	5	3.6	0	0	0	0	57191000	383690000	313370000	201280000	195550000	0	0	0	9688400	42286000	17097000	175120000	169540000	337670000
E9PIR7;F8W809;A0A087WSW9;E9PNQ6;A0A087WSY9;Q16881-5;Q16881-2;Q16881-4;Q16881-3;Q16881-6;Q16881;E2QRB9;Q16881-7;E9PKD3;E9PLT3;E9PKI4;E9PIZ5;E9PQI3	E9PIR7;F8W809;A0A087WSW9;E9PNQ6;A0A087WSY9;Q16881-5;Q16881-2;Q16881-4;Q16881-3;Q16881-6;Q16881;E2QRB9;Q16881-7	Thioredoxin reductase 1, cytoplasmic	TXNRD1	14;14;14;14;14;14;14;14;14;14;14;12;12;6;3;3;3;2	43.6	53.166	16.8	32.4	24.3	20.5	21.2	6.8	7.9	7.1	10.2	17.6	7.9	14.9	13.9	15.4	17.6	12.2	10.2	7.9	7.9	7.9	25.9	24.9	24.5	7.1	4.8	4.8	20.1	8.7	18.3	30405000	140620000	217600000	158790000	221870000	21745000	30093000	28807000	30680000	29106000	34081000	48476000	45581000	39469000
A0A087WSX0	A0A087WSX0	Immunoglobulin lambda variable 5-45	IGLV5-45	3	26.8	13.162	13.8	26.8	5.7	5.7	18.7	0	0	8.1	0	0	8.1	21.1	13	13	0	0	0	0	0	0	8.1	21.1	26.8	26.8	13.8	8.1	21.1	26.8	26.8	16114000	178030000	14823000	17394000	22036000	0	0	14877000	0	0	18958000	36439000	25294000	22990000
A0A087WSX3;P01764	A0A087WSX3;P01764	Ig heavy chain V-III region 23	IGHV3-23	4;3	45.3	12.582	37.6	37.6	18.8	18.8	18.8	18.8	18.8	18.8	18.8	18.8	18.8	18.8	18.8	18.8	9.4	9.4	18.8	18.8	18.8	18.8	45.3	45.3	45.3	18.8	18.8	18.8	26.5	18.8	18.8	486660000	1799900000	449930000	164330000	365570000	1687200000	1758600000	2127200000	284470000	408980000	820780000	451260000	317240000	476170000
A0A087WSY5;Q96IY4;Q96IY4-2	A0A087WSY5;Q96IY4;Q96IY4-2	Carboxypeptidase B2	CPB2	6;6;5	18.4	44.022	7	16.6	3.9	0	0	2.3	0	0	9.1	9.1	1.8	4.1	8.3	4.1	0	0	3.1	16.1	14.5	15.3	13.5	9.6	7.3	12.2	12.2	9.1	9.1	9.1	6.5	6288800	95493000	1694200	0	0	13494000	0	0	45262000	47973000	0	19938000	27539000	18915000
A0A087WSY6	A0A087WSY6	Immunoglobulin kappa variable 3D-15	IGKV3D-15	4	31	12.631	25.9	25.9	7.8	25.9	25.9	25.9	25.9	25.9	25.9	25.9	18.1	25.9	25.9	25.9	0	25.9	0	25.9	25.9	31	25.9	25.9	25.9	25.9	25.9	25.9	25.9	25.9	25.9	61082000	122890000	7285600	8746200	6094900	128920000	147600000	118310000	8703400	9821100	0	8767700	18675000	4327700
A0A087WSY8	A0A087WSY8	Protein IGKV1D-39	IGKV1D-39	4	33.9	12.834	33.9	33.9	18.6	5.1	5.1	18.6	18.6	33.9	18.6	5.1	13.6	18.6	18.6	18.6	18.6	5.1	5.1	33.9	13.6	13.6	33.9	33.9	33.9	33.9	33.9	18.6	33.9	33.9	33.9	207090000	34136000	0	0	0	0	0	15563000	0	0	0	0	0	0
A0A087WSZ0	A0A087WSZ0	Immunoglobulin kappa variable 1D-8	IGKV1D-8	1	16.1	12.934	16.1	16.1	0	0	0	16.1	16.1	16.1	0	0	0	0	0	0	0	0	0	0	0	16.1	16.1	16.1	16.1	0	0	0	0	16.1	16.1	4446500	25756000	0	0	0	8974900	12509000	10072000	0	0	0	0	0	0
K7ERP4;R4GNE4;K7ENB4;K7EKX7;A0A087X2I2;A0A087WT12;K7EJ20;P36969-2;P36969;A0A087X247	K7ERP4;R4GNE4;K7ENB4;K7EKX7;A0A087X2I2;A0A087WT12;K7EJ20;P36969-2;P36969;A0A087X247	Glutathione peroxidase	GPX4	4;4;4;4;4;4;4;4;4;2	32.9	17.629	21.3	28.4	32.9	32.9	32.9	4.5	0	0	9	0	0	32.9	23.9	19.4	4.5	7.1	7.1	0	0	0	32.9	23.9	7.1	0	0	0	4.5	4.5	0	25745000	44013000	77790000	115890000	144390000	63788000	0	0	4870700	0	0	32387000	35304000	39914000
A0A087WT45;Q4V328-3;Q4V328-2;Q4V328;A0A075B793;Q4V328-4;A0A087WXA6	A0A087WT45;Q4V328-3;Q4V328-2;Q4V328;A0A075B793;Q4V328-4	GRIP1-associated protein 1	GRIPAP1	3;3;3;3;2;2;1	5.2	90.856	1.6	3.1	0	0	0	0	0	0	0	0	0	0	0	0	0	0	0	0	0	0	0	2	0	0	0	0	0	0	0	1992900	17245000	0	0	0	0	0	0	0	0	0	0	0	0
A0A087X0W7;A0A087WT95;Q86TX2;P49753;G3V4F2;P49753-2	A0A087X0W7;A0A087WT95;Q86TX2;P49753;G3V4F2;P49753-2	Acyl-coenzyme A thioesterase 2, mitochondrial	ACOT2	6;6;6;6;5;4	22.8	46.292	2.6	4.8	0	2.6	2.6	0	0	0	0	0	0	5.2	5.2	2.6	2.6	2.6	0	0	0	0	22.8	14.3	19.7	0	2.6	0	0	0	0	4632000	1012200	0	22151000	24336000	0	0	0	0	0	0	23310000	37603000	18506000
A0A087WTA5;E7ERK9;Q9UI10-3;Q9UI10;Q9UI10-2	A0A087WTA5;E7ERK9;Q9UI10-3;Q9UI10;Q9UI10-2	Translation initiation factor eIF-2B subunit delta	EIF2B4	1;1;1;1;1	5	57.495	5	5	0	0	0	0	0	0	0	0	0	0	0	0	0	0	5	0	0	0	5	5	5	0	0	0	0	0	0	3207700	8666400	0	0	0	0	0	0	0	0	0	0	0	0
A0A087WTA8;P08123	A0A087WTA8;P08123	Collagen alpha-2(I) chain	COL1A2	8;8	9.3	129.15	3.2	4.5	0	0	0.9	5.1	5.1	3.2	5.9	6.1	7.3	0	0	0	1	1	0.7	0.9	2.1	1	0.9	0	0	5.5	4.8	4.6	1	1	2.5	35081000	76922000	0	0	8627000	127470000	161170000	150220000	393690000	637380000	523530000	0	0	0
A0A087WTK4;P80362;P01600;P01607;P01593	A0A087WTK4	Protein IGKV1-16	IGKV1-16	5;2;2;1;1	59.8	10.4	41.2	59.8	24.7	24.7	24.7	41.2	59.8	56.7	41.2	41.2	35.1	41.2	24.7	24.7	24.7	24.7	24.7	41.2	35.1	35.1	59.8	59.8	59.8	41.2	41.2	41.2	41.2	41.2	59.8	36020000	166110000	0	0	0	94384000	157050000	94244000	17266000	20868000	24992000	3908200	0	0
A0A087WTM7;A8MUN2;CON__ENSEMBL:ENSBTAP00000032840;G3V186;REV__H0YCZ2;E9PEW5;REV__Q8NG31-2;REV__Q8NG31;Q9ULK0	A0A087WTM7	Apolipoprotein B-100	APOB	250;55;4;1;1;1;1;1;1	60.7	489.83	47.6	51.4	14.5	13.1	13.7	41.6	42.9	38	7	4.9	3.6	35	34.9	33.8	4.4	4.6	4.1	53.6	49.1	49.6	37.4	39.4	39.2	46.9	46.3	47.8	47	46.5	46.3	105680000	338400000	5560600	6601500	0	73157000	89892000	95781000	0	0	0	23016000	25468000	25721000
A0A087WTP3;Q92945;M0QXW7;M0QYH3;M0R0I5	A0A087WTP3;Q92945;M0QXW7;M0QYH3;M0R0I5	Far upstream element-binding protein 2	KHSRP	3;3;2;2;2	5.2	73.027	0	1.8	0	0	0	0	0	0	0	0	0	3.7	3.7	5.2	5.2	0	3.7	1.8	0	0	1.5	0	0	0	0	0	0	0	0	0	22686000	0	0	0	0	0	0	0	0	0	16685000	24602000	37036000
A0A087WTS0;P18283;H0YJK8;G3V4J6;G3V323	A0A087WTS0;P18283;H0YJK8	Glutathione peroxidase 2	GPX2	10;10;6;2;2	63	21.804	20.1	36.5	26.5	25.9	37	9	9	0	29.6	40.7	23.3	42.3	41.8	37.6	31.2	31.2	31.2	0	0	0	0	0	11.1	0	0	0	0	0	0	10469000	23473000	31058000	45653000	43025000	12678000	10816000	0	26913000	34866000	70828000	140470000	146610000	134740000
A0A087WTT1;P11940-2;P11940;E7EQV3;E7ERJ7;H0YAR2;Q9H361;H0YAP2;H0YBN4;E5RGH3;E5RJB9;H0YB86;E5RH24;Q4VXU2;E5RHG7;Q4VXU2-2;H0YC10;E5RGC4;E5RFD8;H0YAS7;H0YAS6;H0YB75;H0YAW6;Q5JQF8	A0A087WTT1;P11940-2;P11940;E7EQV3;E7ERJ7;H0YAR2;Q9H361	Polyadenylate-binding protein 1	PABPC1	16;16;16;15;15;11;8;6;6;4;4;4;3;3;2;2;1;1;1;1;1;1;1;1	35.2	58.535	11.1	16.7	6.1	9.2	14.6	0	0	0	5.2	1.5	0	26.1	22.8	25.1	25.9	25.9	21.5	0	0	0	33	35.2	29.7	1.7	5.2	3.1	0	2.9	0	78833000	232150000	33913000	46992000	70655000	0	0	0	16570000	4913700	0	186250000	189630000	227950000
D6R9U7;A0A087WTV7;O15318	D6R9U7;A0A087WTV7;O15318	DNA-directed RNA polymerase III subunit RPC7	POLR3G	1;1;1	3.2	25.65	0	0	0	0	0	0	0	3.2	0	0	0	0	0	0	0	0	0	0	0	0	0	0	0	0	0	0	0	3.2	3.2	0	0	0	0	0	0	0	486330000	0	0	0	0	0	0
A0A087WTX5;P01834;A0A075B6H6;A0A075B7D4;A0A075B6S4;P01606;P04432	A0A087WTX5;P01834;A0A075B6H6	Ig kappa chain C region	IGKC	18;15;13;1;1;1;1	53.4	25.624	51.7	53.4	49.6	42.8	39.8	51.7	52.1	53.4	46.6	39.8	44.1	41.5	43.2	43.2	49.6	42.8	39.8	51.7	48.7	48.7	53.4	51.7	53.4	48.7	48.7	48.7	53.4	52.1	53.4	182590000	380930000	14669000	0	0	144430000	272810000	123350000	2432900	0	5130200	17074000	6458300	7849400
A0A087WTZ5;E9PJ81;Q04323;Q04323-2;E9PS08;E9PRQ7	A0A087WTZ5;E9PJ81;Q04323;Q04323-2;E9PS08;E9PRQ7	UBX domain-containing protein 1	UBXN1	2;2;2;2;1;1	10.5	27.015	6.7	6.7	6.7	6.7	0	0	0	6.7	6.7	6.7	6.7	10.5	10.5	10.5	0	6.7	0	0	0	0	10.5	10.5	6.7	0	6.7	6.7	0	6.7	0	3363500	7334600	7789900	11204000	0	0	0	1411700	2029400	6509700	5407700	9775400	22343000	18323000
A0A087WU91	A0A087WU91	Protein IGHV3-49	IGHV3-49	5	46.5	12.332	36.8	46.5	7.9	27.2	28.9	27.2	27.2	27.2	7.9	17.5	17.5	17.5	35.1	35.1	17.5	17.5	28.9	25.4	27.2	27.2	46.5	46.5	38.6	27.2	27.2	17.5	46.5	38.6	38.6	128010000	965660000	10498000	40671000	33369000	322570000	442880000	346130000	41953000	65646000	50942000	72874000	91021000	93729000
A0A087WUB9;Q8WYA6-2;Q8WYA6-4;Q8WYA6	A0A087WUB9;Q8WYA6-2;Q8WYA6-4;Q8WYA6	Beta-catenin-like protein 1	CTNNBL1	1;1;1;1	3.5	65.702	0	0	0	0	3.5	0	0	0	0	0	0	0	0	0	0	0	0	0	0	0	0	0	0	0	0	0	0	0	0	0	0	0	0	48032000	0	0	0	0	0	0	0	0	0
A0A087WUC6;E9PI68;Q15005;E9PRB9;E9PL01;H0YE04	A0A087WUC6;E9PI68;Q15005;E9PRB9;E9PL01;H0YE04	Signal peptidase complex subunit 2	SPCS2	2;2;2;1;1;1	7.9	25.09	0	4.8	0	4.8	7.9	0	0	0	0	0	0	0	0	0	0	0	0	0	0	0	0	0	0	0	0	0	0	0	0	0	3449700	0	11619000	3066400	0	0	0	0	0	0	0	0	0
A0A087WUD3;Q9NRP0;Q9NRP0-2	A0A087WUD3;Q9NRP0;Q9NRP0-2	Oligosaccharyltransferase complex subunit OSTC	OSTC	1;1;1	14.5	9.369	14.5	14.5	14.5	14.5	14.5	0	0	0	0	0	0	0	0	0	14.5	14.5	14.5	0	0	0	0	14.5	0	0	0	14.5	0	0	0	8608900	21215000	15386000	29410000	20974000	0	0	0	0	0	0	0	0	0
J3QTS8;A0A087WUI4;A0A087X1U0;Q15661-2;Q15661;P20231;Q9BZJ3-2;Q9BZJ3	J3QTS8;A0A087WUI4;A0A087X1U0;Q15661-2;Q15661;P20231	Tryptase alpha/beta-1	TPSAB1	3;3;3;3;3;3;1;1	13.1	31.282	5.3	5.3	13.1	13.1	10.3	0	0	0	0	0	0	10.3	10.3	10.3	0	0	0	0	0	0	0	0	0	0	0	0	0	0	0	3412900	45952000	189240000	184800000	225050000	0	0	0	0	0	0	23051000	27273000	29715000
E9PG46;A0A087WUK0;Q2M2I8-2;Q2M2I8	E9PG46;A0A087WUK0;Q2M2I8-2;Q2M2I8	AP2-associated protein kinase 1	AAK1	3;3;3;3	7.9	73.769	0	0	0	2.7	0	0	0	0	0	0	0	0	2.7	0	0	2.7	0	0	2.7	0	4.9	7.9	4.9	2.7	0	2.7	2.7	0	0	0	0	0	9477800	0	0	0	0	0	0	0	0	3620200	0
A0A087WUL0;Q3LXA3;H0YCY6;Q3LXA3-2;E9PJG8;I3L252;E9PQR1	A0A087WUL0;Q3LXA3;H0YCY6;Q3LXA3-2	Bifunctional ATP-dependent dihydroxyacetone kinase/FAD-AMP lyase (cyclizing)	TKFC	19;19;17;17;8;7;3	42.7	59.057	21.5	36.3	19.3	20.5	20.7	0	0	0	9.4	22.9	12.3	18.6	29.7	24.7	14.9	20.5	18.8	3.6	2.1	2.1	40.1	38.9	35.1	2.1	0	2.1	0	2.1	0	82760000	461230000	252130000	235300000	171660000	0	0	0	37054000	103120000	114040000	89835000	132400000	125720000
A0A087WUQ6;P07203;P07203-2	A0A087WUQ6;P07203	Glutathione peroxidase 1	GPX1	12;12;2	68.8	21.938	19.8	40.6	53	53	53	0	0	0	0	8.4	6.9	34.2	38.6	34.7	6.9	5.9	19.8	0	0	0	35.6	47	35.1	13.9	19.8	15.3	0	0	0	24433000	193960000	360710000	296850000	304600000	0	0	0	0	4612300	30646000	61848000	85107000	120570000
A0A087WUS7;P01880;P01880-2	A0A087WUS7;P01880;P01880-2	Ig delta chain C region	IGHD	10;10;10	39.8	42.352	35.7	39.8	0	1.8	0	18.2	18.2	18.2	0	0	0	24.5	14.8	15.9	2.9	0	4.7	21.6	25	24.5	32	36.7	36.7	3.4	0	3.4	36.7	36.7	27.6	145450000	649590000	0	1510600	0	172490000	197260000	151260000	0	0	0	51656000	52074000	54702000
A0A087WUT6;O60841	A0A087WUT6;O60841	Eukaryotic translation initiation factor 5B	EIF5B	3;3	3.3	138.68	1.7	2.6	0.7	0.7	0	0	0	0	0	0	0	0.7	2.4	0.9	0	1.7	2.6	0	0	0	2.4	0	0	0	0	0	0	0	0	8257500	30311000	7927100	6057100	0	0	0	0	0	0	0	8085300	14003000	15171000
A0A087WV15;Q16787-1;Q16787;Q16787-4;Q16787-3;K7EIP4;K7ERM0	A0A087WV15;Q16787-1;Q16787;Q16787-4;Q16787-3;K7EIP4	Laminin subunit alpha-3	LAMA3	49;49;49;45;45;37;1	17.1	366.93	5.8	8	1.2	0.6	1	2.1	3.4	2.2	15.7	14.9	12.1	0	0	0.9	1.9	1.2	1.7	1.1	1.7	0.7	0.2	0.4	0	4.6	4.2	4.9	2	1.6	1.5	129440000	498200000	8456600	2747900	15636000	175920000	216440000	181730000	3881600000	4131600000	3628500000	0	0	18913000
H7C123;H7C2C5;F8W7C6;A0A087WV22;X1WI28;P27635	H7C123;H7C2C5;F8W7C6;A0A087WV22;X1WI28;P27635	60S ribosomal protein L10	RPL10	1;1;1;1;1;1	8.8	10.028	0	0	8.8	8.8	8.8	0	0	0	0	0	0	0	0	0	0	8.8	8.8	0	0	0	8.8	8.8	0	0	0	0	0	0	0	0	0	30397000	19868000	65571000	0	0	0	0	0	0	0	0	0
Q5T123;A0A087WV23;Q9H299	Q5T123;A0A087WV23;Q9H299	SH3 domain-binding glutamic acid-rich-like protein 3	SH3BGRL3	2;2;2	33	9.3804	0	33	0	0	33	33	11.4	33	21.6	0	21.6	33	33	33	33	33	33	33	33	33	33	21.6	33	33	33	11.4	21.6	21.6	11.4	0	38026000	0	0	133120000	32117000	356490000	393150000	14810000	0	57102000	160390000	137030000	243490000
A0A087WV41	A0A087WV41	Calcium-activated potassium channel subunit beta-3	KCNMB3	1	17.2	7.4213	0	0	0	0	0	0	0	0	0	0	0	0	0	0	0	0	0	0	0	0	0	0	0	0	17.2	17.2	0	0	0	0	0	0	0	0	0	0	0	0	0	0	0	0	0
A0A087WV47	A0A087WV47	Ig gamma-1 chain C region	IGHG1	37	63.5	51.153	55.4	56.9	48.1	49.8	53.9	57.9	55.4	55.4	48.1	49.8	54.5	54.3	49.4	52.8	48.1	48.1	48.1	57.7	60.7	58.8	61.6	62.7	62.7	55.6	57.1	56.4	60.3	60.9	62	867920000	1940600000	603540000	781090000	470000000	4399800000	3708500000	4358000000	598230000	522570000	997790000	875760000	1325000000	633550000
X6RCC3;A0A087WV97;Q8WU79-3;Q8WU79-2;Q8WU79	X6RCC3;A0A087WV97;Q8WU79-3;Q8WU79-2;Q8WU79	Stromal membrane-associated protein 2	SMAP2	2;2;2;2;2	12.1	20.605	7.5	7.5	0	0	0	0	0	0	0	0	0	0	0	0	0	0	0	0	0	0	7.5	12.1	7.5	0	0	0	7.5	0	0	3349400	17219000	0	0	0	0	0	0	0	0	0	0	0	0
J3KRY2;J3QKY0;A0A087WVA8;Q8IWB9;Q8IWB9-2	J3KRY2;J3QKY0;A0A087WVA8;Q8IWB9;Q8IWB9-2	Testis-expressed sequence 2 protein	TEX2	1;1;1;1;1	23.8	4.5962	23.8	23.8	23.8	23.8	23.8	23.8	23.8	23.8	23.8	23.8	0	23.8	23.8	23.8	0	0	0	23.8	23.8	23.8	23.8	23.8	0	23.8	23.8	23.8	23.8	23.8	23.8	15673000	63417000	243740000	161730000	342540000	5463000000	28690000	4534500000	1655400000	4315000000	0	421700000	554890000	589210000
A0A087WVI0;E9PBL8;Q8WTW3;J3QKY9;J3KRP4;J3QLT5	A0A087WVI0;E9PBL8;Q8WTW3	Conserved oligomeric Golgi complex subunit 1	COG1	6;6;6;1;1;1	10.1	104.79	3.1	1.1	0	0	0	0	0	0	0	0	0	1.2	1.2	1.2	1.2	2	0	0	0	0	7.1	7	0	0	0	0	0	0	0	11100000	5317200	0	0	0	0	0	0	0	0	0	5582700	6978200	7269200
A0A087WVI4;Q7Z404-1;A0A087WT65;Q7Z404;C9JFU4;Q7Z404-3	A0A087WVI4;Q7Z404-1;A0A087WT65;Q7Z404	Transmembrane channel-like protein 4	TMC4	10;10;9;9;2;1	18.7	78.737	9.6	11.8	1.7	1.4	1.4	11.9	13.6	17.4	7.5	8.8	6.4	0	0	0	0	0	1.4	0	0	0	1.3	0	0	8.9	10.3	10.3	0	1.4	1.4	135170000	332810000	4240800	6422400	6253300	381470000	507750000	458720000	75426000	93252000	67013000	0	0	0
A0A087WVJ0;A0A087X2A4;A0A087WWM1;P15941-7;P15941-17;P15941-11;P15941-8;P15941-4;P15941-3;P15941;P15941-2;B1AVQ7;A0A087X0L2;P15941-15;P15941-6;A6ZIE4;A6ZIE3;P15941-12;P15941-16;P15941-9;P15941-10;P15941-13;A0A087X061;A0A087WZZ6;Q7Z536	A0A087WVJ0;A0A087X2A4;A0A087WWM1;P15941-7;P15941-17;P15941-11;P15941-8;P15941-4;P15941-3;P15941;P15941-2;B1AVQ7;A0A087X0L2;P15941-15;P15941-6;A6ZIE4;A6ZIE3;P15941-12;P15941-16;P15941-9;P15941-10	Mucin-1	MUC1	8;8;8;8;8;8;8;8;8;8;8;7;6;6;6;5;5;5;5;5;5;3;2;2;2	36	25.565	36	36	25.9	25.9	21.9	36	36	36	36	36	36	33.8	28.5	36	23.2	35.5	36	25.9	25.9	28.1	25.9	25.9	28.5	36	36	36	28.5	33.8	21.1	5669000000	24276000000	315790000	494250000	508690000	14826000000	14181000000	14141000000	10038000000	13217000000	20749000000	391190000	386090000	350700000
A0A087WVM2;Q8N6Q3;Q8N6Q3-2	A0A087WVM2;Q8N6Q3	CD177 antigen	CD177	6;6;2	16.7	46.381	0	8.7	0	0	0	9.6	9.6	14.2	0	0	0	0	0	0	0	0	0	8	8	8	0	0	0	4.6	4.6	4.6	10.3	12.4	16.7	0	9527000	0	0	0	362950000	354410000	227550000	0	0	0	0	0	0
A0A087WVN6;A0A075B6S5	A0A087WVN6;A0A075B6S5	Protein IGKV1-27	IGKV1-27	6;5	89.7	10.372	86.6	86.6	41.2	54.6	24.7	41.2	41.2	41.2	54.6	24.7	48.5	41.2	41.2	41.2	24.7	24.7	24.7	41.2	35.1	35.1	71.1	89.7	89.7	41.2	41.2	41.2	41.2	41.2	71.1	2969700000	6235900000	505530000	499720000	530510000	1606200000	1789300000	1011600000	321580000	383750000	300960000	314660000	424670000	587430000
A0A087WVQ6;Q00610-2;Q00610;J3KS13;A0A087WX41;P53675-2;P53675;K7EJJ5;J3KSQ2;J3QL20;J3KRF5;F5H5N6	A0A087WVQ6;Q00610-2;Q00610	Clathrin heavy chain	CLTC	82;82;82;25;17;17;17;9;7;5;5;1	56.4	192.06	42.4	45	43.4	39.8	42.5	2.1	2.1	1.8	17	20.8	18.5	39.4	38.1	41.2	40	40.6	40.7	21.4	24.2	15.5	46	49.1	49	22.8	20.2	17.2	8	4.9	3.9	1563400000	5004300000	4045000000	4385900000	5234500000	66636000	27423000	57334000	441440000	675810000	704760000	1463300000	1657400000	2088400000
A0A087WVS8;Q70IA6;Q70IA6-3;Q70IA6-2	A0A087WVS8;Q70IA6;Q70IA6-3;Q70IA6-2	MOB kinase activator 2	MOB2	2;2;2;1	9.3	26.879	0	9.3	4.7	4.7	9.3	0	0	0	0	0	0	0	0	0	0	0	0	0	0	0	0	4.7	0	0	0	0	0	0	0	0	35659000	30677000	17368000	43834000	0	0	0	0	0	0	0	0	0
A0A087WW40;Q9Y371;Q9Y371-2;Q9Y371-3	A0A087WW40;Q9Y371;Q9Y371-2	Endophilin-B1	SH3GLB1	3;3;3;1	9.1	44.26	5.8	5.8	0	0	0	0	0	0	2	0	2	5.8	3.8	5.8	2	7.1	2	0	2	0	9.1	7.1	9.1	2	2	2	0	0	2	869770	8496900	0	0	0	0	0	0	0	0	0	6403800	3436200	4440600
A0A087WW55;Q8NHM4	A0A087WW55	Trypsin-1	PRSS1	17;5	66.8	26.622	54.7	54.7	66.8	54.7	54.7	31.6	34.8	32.4	51.4	51.4	37.2	66.8	66.8	54.7	66.8	66.8	54.7	18.6	37.7	31.6	38.5	34.8	37.2	54.7	41.7	41.7	41.7	38.5	41.7	7211700000	7306500000	2371600000	2736500000	2456700000	175420000	196720000	250610000	813450000	745440000	710260000	2148000000	2248500000	3652600000
A0A087WW88;Q9UQN3-2;Q9UQN3	A0A087WW88;Q9UQN3-2;Q9UQN3	Charged multivesicular body protein 2b	CHMP2B	1;1;1	5.6	20.431	5.6	0	0	0	0	0	0	0	0	5.6	0	0	0	0	0	0	0	0	0	0	0	0	0	5.6	5.6	5.6	0	0	0	817040	0	0	0	0	0	0	0	0	2794500	0	0	0	0
A0A087WW89	A0A087WW89	Immunoglobulin heavy variable 3-72	IGHV3-72	7	88.1	11.167	77.2	64.4	55.4	36.6	36.6	66.3	66.3	55.4	36.6	36.6	36.6	38.6	77.2	58.4	25.7	25.7	36.6	56.4	66.3	66.3	88.1	88.1	79.2	68.3	68.3	49.5	77.2	68.3	68.3	5098600000	6995700000	716080000	680800000	725990000	3545800000	4101800000	3228800000	1157200000	2393900000	2653400000	758810000	832910000	805520000
A0A087WWC9;A0A087WXC3;A0A087WWU7;A0A087WYN7;A0A087WWT5;A0A087WX49;A0A087WU42;A0A087X2A1;B9A064;A0A075B6K8;P0CG04;A0A075B6K7	A0A087WWC9;A0A087WXC3;A0A087WWU7;A0A087WYN7;A0A087WWT5;A0A087WX49;A0A087WU42;A0A087X2A1;B9A064;A0A075B6K8;P0CG04	Immunoglobulin lambda-like polypeptide 5	IGLL5	15;15;15;15;15;15;12;12;12;11;11;3	60.6	24.683	48.9	47.6	28.1	31.6	31.6	48.9	48.9	45.5	31.6	32.5	26	41.6	45.9	41.6	19.9	19.9	40.3	43.7	40.3	38.1	53.2	53.2	43.7	43.7	43.7	43.7	40.3	43.7	55.4	10809000000	14359000000	2530500000	3515100000	4539600000	97700000000	106010000000	114200000000	22984000000	22487000000	42974000000	13511000000	14319000000	15084000000
H0YMB3;H0YLV5;A0A087WWM4;F8WAN9;H0YNJ6;Q9P2T1;Q9P2T1-2;Q9P2T1-3;H0YNS9;H0YLB8;H0YNH0;H0YN22;H0YK13;H0YMW6;H0YMR9;H0YK71;H0YMV5;H0YL68;H0YKE1;H0YMG3;H0YKK3;H0YN74	H0YMB3;H0YLV5;A0A087WWM4;F8WAN9;H0YNJ6;Q9P2T1;Q9P2T1-2;Q9P2T1-3	GMP reductase 2	GMPR2	7;7;7;7;7;7;7;6;3;3;3;2;2;2;2;2;2;1;1;1;1;1	29.2	33.921	0	14.6	7	7	7	0	0	0	7	3.2	0	9.2	12.4	12.4	7	7	7	0	0	0	17.1	27	20	0	0	0	3.2	0	0	0	35490000	61652000	67367000	63711000	0	0	0	26120000	29401000	0	103850000	60249000	74040000
A0A087WWP7;A0A087X1P0;P23470-2;P23470	A0A087WWP7;A0A087X1P0;P23470-2;P23470	Receptor-type tyrosine-protein phosphatase gamma	PTPRG	2;2;2;2	2.1	151.54	0	2.1	0	0	0	0	0	0	0	0	0	0	0	0	0	0	0	0	0	0	0	0	0	0	0	0	0	0	0	0	12553000	0	0	0	0	0	0	0	0	0	0	0	0
A0A087WX08;Q9UEY8-2;Q9UEY8	A0A087WX08;Q9UEY8-2;Q9UEY8	Gamma-adducin	ADD3	2;2;2	3	75.375	0	2.1	0.9	0.9	0.9	0	0	0	0	0	0	0.9	0.9	0	0	0	0	0	0	0	0.9	0.9	0.9	0	0	0	0	0	0	0	16945000	8362100	7679100	4865700	0	0	0	0	0	0	3587200	3643100	0
Q8N1B9;C9J6X0;A0A087WXC5;E7ESZ7;O95299;O95299-2	Q8N1B9;C9J6X0;A0A087WXC5;E7ESZ7;O95299;O95299-2	NADH dehydrogenase [ubiquinone] 1 alpha subcomplex subunit 10, mitochondrial	NDUFA10	1;1;1;1;1;1	10.9	22.373	10.9	10.9	0	0	0	0	0	0	0	0	0	0	10.9	10.9	10.9	0	0	0	0	0	10.9	10.9	10.9	0	0	0	0	0	0	6746300	4842900	0	0	0	0	0	0	0	0	0	0	5326900	10874000
A0A087WXI1;Q6NVY1;Q6NVY1-2;F8W8A6;B9A058;B8ZZZ0;H7C1A5;H7C126;H7C400;H7BYI7	A0A087WXI1;Q6NVY1;Q6NVY1-2	3-hydroxyisobutyryl-CoA hydrolase, mitochondrial	HIBCH	10;10;8;4;4;4;2;1;1;1	29.7	42.846	3.2	11.1	22.9	20	17.4	3.2	0	0	0	0	0	10.5	7.4	11.3	6.3	8.7	3.2	0	0	0	1.8	20.5	7.1	0	0	0	0	0	0	28402000	40835000	171960000	213600000	133770000	11784000	0	0	0	0	0	25701000	26572000	58890000
H0Y8C9;H0Y8D6;J3QSS3;A0A087WXK5;Q9BZC7-2;Q9BZC7;Q9BZC7-3	H0Y8C9;H0Y8D6;J3QSS3;A0A087WXK5;Q9BZC7-2;Q9BZC7;Q9BZC7-3	ATP-binding cassette sub-family A member 2	ABCA2	1;1;1;1;1;1;1	1.1	118.13	0	0	0	0	0	0	0	0	0	0	0	0	0	0	0	0	0	0	1.1	1.1	0	0	0	0	0	0	0	0	0	0	0	0	0	0	0	0	0	0	0	0	0	0	0
A0A087WYI3;A0A087WXL1;P41439;P41439-2;F5H5L8;A0A087WWY2;F5H2G8;P41439-3	A0A087WYI3;A0A087WXL1;P41439;P41439-2;F5H5L8;A0A087WWY2	Folate receptor gamma	FOLR3	4;4;4;3;2;2;1;1	30.3	20.624	6.2	10.7	9.6	0	0	0	0	0	0	0	0	0	0	0	0	0	0	0	0	0	0	0	0	0	0	0	30.3	30.3	20.2	1665900	48503000	4312400	0	0	0	0	0	0	0	0	0	0	0
A0A087WXL8;A0A075B6N8;A0A087WVW2;P01860;A0A087WYE8;A6NJS3	A0A087WXL8;A0A075B6N8;A0A087WVW2;P01860	Ig gamma-3 chain C region	IGHG3	24;21;21;21;1;1	52.6	56.889	35.8	46.8	27.7	35	30.8	46	41.8	43.1	40.2	41.8	43.9	42.4	37.9	41	38.1	37.9	33.8	46.8	45.3	42.4	50.5	50.5	48.2	41	41.6	41.8	41.8	42.4	47	16888000000	29056000000	1787900000	1178100000	1999300000	54071000000	39715000000	28198000000	6357500000	5959400000	6300900000	4478900000	5669400000	6105500000
A0A087WXM8;P50895;K7ENU8	A0A087WXM8;P50895;K7ENU8	Basal cell adhesion molecule	BCAM	2;2;1	4.3	63.693	0	4.3	0	0	0	0	0	0	2	2	2.2	2	0	2	0	0	0	0	0	0	0	0	0	2	0	0	0	0	0	0	2314500	0	0	0	0	0	0	28783000	30983000	0	4708200	0	7077500
F5H1Z6;F5H8H3;A0A087WXR2;Q9Y365;F5GY11;F5H8G1;F5H0V7;H0YFF3;F5GWK5;H0YH17;H0YGA9;F5GY07;F5H5A8;H0YGN8;F5H3G8;H0YIQ3;H0YDQ7;E7EQW1;C9JB18;C9JGN3;A0A087WWP6;A0A087WV59;A0A087WUS9;A0A087WT63;C9K082;F8VY45;F8VUA1;F5H4N5;E9PS57;I3L0I5;A6NJ64;O75200;E9PJ23;F8W1W9;E9PQR5;A6NHN6	F5H1Z6;F5H8H3;A0A087WXR2;Q9Y365;F5GY11;F5H8G1;F5H0V7;H0YFF3;F5GWK5;H0YH17;H0YGA9	PCTP-like protein	STARD10	10;10;10;10;9;8;7;7;6;6;6;3;3;3;3;1;1;1;1;1;1;1;1;1;1;1;1;1;1;1;1;1;1;1;1;1	42.1	29.043	21.4	30.2	32.9	22.2	24.2	0	0	0	7.5	3.2	0	31	31	31.3	36.1	31	34.5	0	0	0	41.7	41.7	38.5	3.2	0	0	0	0	0	47074000	129610000	111660000	109610000	141970000	0	0	0	29601000	21750000	0	122240000	159200000	128460000
A0A087WXS7;O43681;K7ERW9	A0A087WXS7;O43681	ATPase ASNA1	ASNA1	6;6;2	21.1	37.119	3.9	9.7	0	0	2.7	0	0	0	0	0	0	6.6	9.4	6.6	3	3	0	0	0	0	18.1	13.3	16	0	2.7	0	0	0	0	898210	37108000	0	0	6399600	0	0	0	0	0	0	37437000	51299000	41024000
A0A087WXW9;H7BY82	A0A087WXW9	Collagen alpha-1(V) chain	COL5A1	14;4	9.8	183.65	4.5	6.7	0.5	0.4	0	6	5.5	4.1	9.8	9.2	5.2	0.9	0.5	0.5	0	0	0	1.2	1.2	1.2	0	0	0	5.3	6.6	6.6	3.2	4.6	1.6	92609000	127300000	38487000	7431600	0	377930000	295700000	213750000	1266000000	1321700000	1056000000	30505000	19477000	11568000
Q96E92;A0A087WXX9;P54646;Q13131;Q13131-2	Q96E92;A0A087WXX9;P54646;Q13131;Q13131-2	5-AMP-activated protein kinase catalytic subunit alpha-1	PRKAA1	2;2;2;2;2	11.6	23.563	0	3.4	0	0	0	0	0	0	0	0	0	0	0	0	0	0	0	0	0	0	11.6	11.6	11.6	0	0	0	3.4	0	0	0	306470	0	0	0	0	0	0	0	0	0	0	0	0
A0A087WY35;O95965;U3KPX5;A0A087WXI7;A0A087X1M3;O95965-2;O95965-3	A0A087WY35;O95965;U3KPX5;A0A087WXI7;A0A087X1M3;O95965-2;O95965-3	Integrin beta-like protein 1	ITGBL1	3;3;2;2;2;2;2	9	48.546	3.1	3.1	0	0	0	3.1	3.1	3.1	9	5.8	3.1	0	3.1	3.1	0	0	0	0	0	0	0	0	0	0	0	0	0	0	0	13986000	4487200	0	0	0	16010000	22036000	18152000	78293000	127740000	75571000	0	10120000	5641500
A0A087WY55;Q9NP79;Q5TGM0;Q9NP79-2	A0A087WY55;Q9NP79	Vacuolar protein sorting-associated protein VTA1 homolog	VTA1	3;3;1;1	12.1	31.102	0	8.6	12.1	12.1	12.1	0	0	0	5	5	5	8.6	5	5	5	5	5	0	0	0	8.6	5	5	5	5	5	5	0	5	0	91732000	17265000	32569000	32202000	0	0	0	11763000	11206000	13483000	16916000	11432000	11687000
Q6ICJ4;A0A087WY67;P0CG30;P0CG29	Q6ICJ4;A0A087WY67;P0CG30;P0CG29	Glutathione S-transferase theta-2	GSTT2	4;4;4;4	17.8	25.948	10.4	10.4	0	0	4.3	0	0	0	0	0	0	6.5	0	0	0	0	0	0	0	0	6.5	5.2	11.7	0	0	0	0	0	0	2911700	8272700	0	0	0	0	0	0	0	0	0	2538000	0	0
A0A087WY71;E9PFW3;Q96CW1-2;Q96CW1;C9JTK4;C9JGT8;C9JJ47;C9JJD3;C9JPV8	A0A087WY71;E9PFW3;Q96CW1-2;Q96CW1;C9JTK4;C9JGT8;C9JJ47	AP-2 complex subunit mu	AP2M1	5;5;5;5;3;3;3;2;2	9.2	49.526	0	3.2	2.3	1.6	1.6	0	0	0	0	1.6	0	5.5	5.5	5.5	3.9	6	3.9	0	0	0	9.2	9.2	7.6	3.9	0	1.6	0	0	0	0	4233400	12008000	6542600	7898600	0	0	0	0	24733000	0	22077000	21758000	26599000
A0A087WYC5;P01857;A0A087WSX2	A0A087WYC5;P01857	Ig gamma-1 chain C region	IGHG1	38;32;5	64.6	52.426	56.2	57.7	46.7	48.4	50.5	52.2	51.2	53.5	44	45.7	45.5	48.2	46.1	49.5	44.4	44	44	51.6	54.5	54.9	58.1	61.1	61.1	49.5	50.9	50.3	57.3	57.9	58.9	137910000000	266350000000	19812000000	19186000000	19664000000	139380000000	138950000000	131160000000	62163000000	71935000000	79838000000	52213000000	59153000000	54019000000
H3BN27;A0A087WYE0;Q9Y342	H3BN27;A0A087WYE0;Q9Y342	Plasmolipin	PLLP	1;1;1	18.5	13.105	18.5	18.5	0	0	0	0	0	0	0	0	0	0	0	0	0	0	0	0	0	0	18.5	18.5	18.5	0	0	0	0	0	0	1945400	20710000	0	0	0	0	0	0	0	0	0	0	0	0
A0A087WYE1	A0A087WYE1	Ig gamma-1 chain C region	IGHG1	36	64	52.109	50.9	52.4	43.8	45.5	47.6	51.6	50.9	50.9	43.8	45.5	50.1	48	43.2	46.5	41.5	43.8	43.8	51.4	54.3	54.3	55.2	56.2	56.2	49.3	50.7	50.1	60.8	61.5	62.5	467070000	506940000	73803000	62271000	137570000	1226000000	2063900000	870760000	171120000	158080000	129550000	746450000	836530000	553820000
A0A087WYJ9;A0A075B6N9;P01871;P01871-2;P04220	A0A087WYJ9;A0A075B6N9;P01871;P01871-2;P04220	Ig mu chain C region	IGHM	33;30;29;28;19	57.3	65.7	46.7	46.7	26.4	26.7	34.4	44.4	49.1	49.4	24.7	22.9	24.2	49.6	46.2	45.9	33.9	32.6	35.1	50.6	50.9	49.9	56.9	56.9	56.9	49.1	48.6	48.6	52.3	52.3	51.9	84989000	730180000	85515000	79228000	94010000	521640000	565160000	265370000	61871000	65223000	71993000	371060000	389220000	334820000
F5H7V1;G3V1R5;A0A087WYK8;B1AKJ5;O43847;O43847-2;H0Y5G9	F5H7V1;G3V1R5;A0A087WYK8;B1AKJ5;O43847;O43847-2;H0Y5G9	Nardilysin	NRD1	5;5;5;5;5;5;3	6	108.71	3.9	2.2	4.6	4.6	3.3	0	0	0	0	0	0	2.6	0	1.3	0	0	0	1.3	0	0	2.4	3.3	2.5	0	0	0	1.3	0	0	8067900	3358100	30777000	49663000	18892000	0	0	0	0	0	0	7941200	0	5194300
A0A087WYL9;A0A087WWV8	A0A087WYL9;A0A087WWV8	Ig kappa chain C region	IGKC	21;20	71.4	25.631	58.5	60.3	50	43.2	46.6	69.7	63.7	63.7	40.2	40.2	41	41.9	43.6	43.6	43.2	43.2	40.2	58.5	52.6	52.6	67.9	66.2	67.9	49.1	49.1	49.1	60.3	59	60.3	58238000000	152150000000	17038000000	11188000000	12620000000	86826000000	95803000000	70067000000	15419000000	19450000000	24115000000	10345000000	12195000000	12886000000
D6RAR7;D6RJC6;A0A087WYP9;A6NFV8;Q96EV8-3;Q96EV8	D6RAR7;D6RJC6;A0A087WYP9;A6NFV8;Q96EV8-3;Q96EV8	Dysbindin	DTNBP1	1;1;1;1;1;1	11.3	15.829	0	0	0	0	0	0	0	0	0	0	0	0	0	0	0	0	0	0	0	0	0	11.3	11.3	0	0	0	0	0	0	0	0	0	0	0	0	0	0	0	0	0	0	0	0
A0A087WYR3;O43399-2;O43399-4;O43399;O43399-3;O43399-5;O43399-7;A0A087WZ51;O43399-6	A0A087WYR3;O43399-2;O43399-4;O43399;O43399-3;O43399-5;O43399-7;A0A087WZ51;O43399-6	Tumor protein D54	TPD52L2	4;4;4;4;4;4;4;3;3	23.4	23.764	4.1	4.1	0	0	4.1	0	0	0	0	0	0	0	0	0	0	0	4.5	0	0	0	13.1	13.1	23.4	0	0	0	4.5	0	0	5092500	4280900	0	0	15284000	0	0	0	0	0	0	0	0	0
A0A087WYR4;A0A087WZW9;P01712;P01709	A0A087WYR4	Immunoglobulin lambda-like polypeptide 5	IGLL5	15;3;2;2	53.6	24.83	51.5	50.2	27.7	31.1	31.1	48.1	48.1	48.1	31.1	32.3	28.9	40.9	45.1	40.9	19.6	19.6	39.6	43	43	40.9	46.4	46.4	46.4	46.4	46.4	46.4	43	46.4	48.5	73376000	107090000	97104000	53465000	10514000	93608000	71766000	67988000	43647000	2971200	17260000	87892000	42298000	44133000
A0A087WYT3;Q15185-4;Q15185;Q15185-3;B4DDC6;Q15185-2	A0A087WYT3;Q15185-4;Q15185;Q15185-3	Prostaglandin E synthase 3	PTGES3	5;5;5;4;2;1	36	19.155	12.2	29.9	12.2	4.3	12.2	0	0	0	15.2	18.3	7.9	18.3	29.9	22.6	28	28	36	0	0	0	36	29.9	29.9	0	0	0	4.3	0	12.2	17850000	131090000	19547000	24558000	38666000	0	0	0	47391000	84412000	84372000	116960000	154560000	159790000
A0A087WYU1;Q9Y5X1	A0A087WYU1;Q9Y5X1	Sorting nexin	SNX9	10;10	20.2	66.476	7.4	10.9	1.2	2.2	1.2	0	0	0	0	3.5	0	2.4	0	6.9	2.4	2.2	0	0	2.4	0	19.7	20.2	16.8	4.5	4.5	10.9	0	0	0	23044000	80096000	3854000	5461800	2712400	0	0	0	0	6707400	0	9746500	0	12524000
H3BS73;H3BRT2;H3BQ55;H3BNT3;H3BNB2;H3BMF3;A0A087WYU2;Q96S19-3;Q96S19-5;Q96S19-2;Q96S19-6;Q96S19;Q96S19-4	H3BS73;H3BRT2;H3BQ55;H3BNT3;H3BNB2;H3BMF3;A0A087WYU2;Q96S19-3;Q96S19-5;Q96S19-2;Q96S19-6;Q96S19;Q96S19-4	UPF0585 protein C16orf13	C16orf13	1;1;1;1;1;1;1;1;1;1;1;1;1	16.5	11.138	16.5	0	0	0	0	0	0	0	0	0	0	16.5	16.5	16.5	0	0	0	0	0	0	0	16.5	16.5	0	0	0	0	0	0	638080	0	0	0	0	0	0	0	0	0	0	6659400	9842600	8823900
A0A087WYX9;P05997	A0A087WYX9;P05997	Collagen alpha-2(V) chain	COL5A2	4;4	6.2	106.98	3.8	0	1.7	0	0	0.5	0.5	0.5	5.7	5.7	2.6	0	0	0	0	0	0	0	0	0.5	0	0	0	2.1	2.6	2.6	0.5	0.5	2.1	2624900	0	4163500	0	0	0	0	0	52019000	54560000	54498000	0	0	0
A0A087WYY1;Q9Y646;E5RH35;E5RJZ7;E5RJP8;E5RJA8	A0A087WYY1;Q9Y646;E5RH35;E5RJZ7;E5RJP8;E5RJA8	Carboxypeptidase Q	CPQ	8;8;4;4;4;4	22.2	59.744	13.3	16.1	9.4	7	7	0	0	3.3	3.7	1.7	11.7	7.8	5	7	7	7	7	0	2	3.3	17.2	18.3	15.4	2	0	2	0	0	0	46933000	138200000	28374000	30834000	26003000	0	0	3593300	9041300	4856800	30571000	20366000	19971000	34721000
A0A087WZD5;Q6IPX3-2;Q969E4;Q6IPX3;Q5H9L2	A0A087WZD5;Q6IPX3-2;Q969E4;Q6IPX3;Q5H9L2	Transcription elongation factor A protein-like 6	TCEAL6	1;1;1;1;1	8	22.173	0	0	0	0	0	0	0	0	0	0	0	0	0	0	0	8	0	0	0	0	8	8	8	0	0	0	0	0	0	0	0	0	0	0	0	0	0	0	0	0	0	0	0
A0A087WZE4;P02549;P02549-2;V9GY79	A0A087WZE4;P02549;P02549-2	Spectrin alpha chain, erythrocytic 1	SPTA1	74;74;73;3	41.3	281.11	12.2	22.2	4	5.3	4.2	0	1.4	0.8	2.1	1.7	0.8	32.4	36.9	34.4	1.1	0	0.3	1	0.8	0.8	20.3	20.1	21	3.7	4.6	3.8	3.7	4.3	3	389740000	760990000	15228000	44149000	34211000	0	359480000	33671000	261380000	96202000	12542000	1710900000	2028100000	2230400000
A0A087WZF1;Q93052	A0A087WZF1;Q93052	Lipoma-preferred partner	LPP	1;1	4.1	63.382	0	0	0	0	0	0	0	0	0	0	0	4.1	0	0	4.1	0	0	0	0	0	4.1	4.1	4.1	0	0	0	0	0	0	0	0	0	0	0	0	0	0	0	0	0	3864400	0	0
A0A087WZH7;P29966	A0A087WZH7;P29966	Myristoylated alanine-rich C-kinase substrate	MARCKS	7;7	31.2	31.595	11.2	11.2	5.5	0	0	0	0	0	5.5	10	0	10	10	10	15.8	15.8	17.9	0	0	0	31.2	18.2	25.5	15.8	15.8	5.5	0	0	0	5702800	7326600	3458500	0	0	0	0	0	13504000	39004000	0	37310000	41702000	34252000
A0A087WZH9	A0A087WZH9	Protein IGKV1-33	IGKV1D-33	3	53.7	11.842	31.5	31.5	31.5	31.5	31.5	53.7	31.5	31.5	31.5	31.5	31.5	31.5	31.5	31.5	31.5	31.5	31.5	31.5	31.5	31.5	53.7	53.7	53.7	31.5	31.5	31.5	31.5	53.7	31.5	387780000	891740000	45160000	35425000	34788000	249550000	292060000	179850000	49264000	59291000	46630000	49568000	71839000	85546000
A0A087WZI0;P27658	A0A087WZI0;P27658	Collagen alpha-1(VIII) chain	COL8A1	1;1	5	20.903	5	5	0	0	0	0	0	5	0	0	0	5	5	5	0	0	0	0	0	0	5	0	0	0	0	0	0	0	0	1165400	150910000	0	0	0	0	0	15639000	0	0	0	61331000	120430000	67152000
A0A087WZK9;B3KS98;O15372;E5RFW7;E5RFH0;E5RGU4;E5RHC7;E5RH59;E5RJT0	A0A087WZK9;B3KS98;O15372;E5RFW7;E5RFH0;E5RGU4	Eukaryotic translation initiation factor 3 subunit H	EIF3H	6;6;6;3;3;3;2;2;2	23.2	39.589	11.7	4.9	2.6	0	2.6	0	0	0	0	5.4	0	5.7	5.7	5.7	0	5.4	2.6	2.6	0	0	20.9	14	13.8	0	0	0	0	0	0	4849100	3143600	1572000	0	5728300	0	0	0	0	29112000	0	77892000	70187000	76382000
A0A087X2E5;A0A087WZN1;O43837-2;O43837	A0A087X2E5;A0A087WZN1;O43837-2;O43837	Isocitrate dehydrogenase [NAD] subunit, mitochondrial	IDH3B	2;2;2;2	7.4	41.219	0	4.3	0	0	0	0	0	0	0	0	0	4.3	4.3	4.3	0	0	0	0	0	0	7.4	7.4	7.4	0	0	0	0	0	0	0	5241500	0	0	0	0	0	0	0	0	0	9179500	6664900	11498000
A0A087X0T8;A0A087X105;A0A087WZW4;A0A087X1W8;A0A087WZR6;X5DQS5;Q9BY67-2;Q9BY67-5;Q9BY67;Q9BY67-4;Q9BY67-3;F5H8J9;F5H125;H0YG94	A0A087X0T8;A0A087X105;A0A087WZW4;A0A087X1W8;A0A087WZR6;X5DQS5;Q9BY67-2;Q9BY67-5;Q9BY67;Q9BY67-4;Q9BY67-3;F5H8J9;F5H125;H0YG94	Cell adhesion molecule 1	CADM1	2;2;2;2;2;2;2;2;2;2;2;1;1;1	11.6	38.78	0	3.8	3.8	3.8	3.8	0	0	0	11.6	3.8	3.8	0	0	0	0	0	0	0	0	0	0	0	0	0	0	0	0	0	0	0	0	10352000	13659000	7860700	0	0	0	15668000	16533000	10885000	0	0	0
A0A087WZU5;O43657;A0A087WYV6	A0A087WZU5;O43657;A0A087WYV6	Tetraspanin-6	TSPAN6	4;4;3	33.6	15.609	9.5	19.7	10.2	9.5	0	0	0	0	16.1	10.2	10.2	0	0	0	10.2	10.2	18.2	0	0	0	0	0	0	10.2	19.7	27.7	0	0	0	580180	91647000	16518000	9165700	0	0	0	0	11567000	25576000	44705000	0	0	0
D6R9P3;D6RD18;D6RBZ0;A0A087WZV1;Q99729-3;Q99729-2;Q99729-4;Q99729	D6R9P3;D6RD18;D6RBZ0;A0A087WZV1;Q99729-3;Q99729-2;Q99729-4;Q99729	Heterogeneous nuclear ribonucleoprotein A/B	HNRNPAB	2;2;2;2;2;2;1;1	9.6	30.302	5	5	5	5	5	0	0	0	5	5	5	5	5	5	9.6	9.6	9.6	0	5	0	5	5	5	5	0	0	0	0	0	11333000	61842000	8602200	8099300	11040000	0	0	0	9465400	8367400	13960000	56084000	93567000	78568000
A0A087WZW8;P04433;A0A087WUS2	A0A087WZW8	Protein IGKV3-11	IGKV3-11	20;4;3	70.4	25.6	68.7	54.9	44.6	44.6	41.6	53.2	56.2	57.5	41.6	48.1	48.1	45.5	38.2	38.2	44.6	44.6	41.6	53.2	55.4	55.4	70.4	55.8	54.9	52.8	52.8	50.2	54.9	53.6	54.9	555930000	1668300000	92226000	80058000	57329000	529530000	634210000	805470000	70019000	8109600	215450000	438460000	250450000	285210000
A0A087X0C2;A0A087X009;P16442	A0A087X0C2;A0A087X009;P16442	Histo-blood group ABO system transferase	ABO	2;2;2	6.5	40.834	0	0	6.5	6.5	6.5	4.2	4.2	4.2	0	0	0	0	0	0	2.3	0	0	0	0	0	2.3	2.3	0	0	0	0	2.3	0	0	0	0	54572000	58023000	82588000	17234000	22599000	41659000	0	0	0	0	0	0
A0A087X010	A0A087X010	Ig gamma-1 chain C region	IGHG1	33	57.5	50.822	51.3	52.8	40.1	41.8	44	51.9	51.3	47.4	40.1	41.8	46.6	44.4	39.4	42.9	40.1	40.1	40.1	47.8	50.9	50.9	55.6	56.7	56.7	45.7	47.2	46.6	50.4	51.1	52.2	12206000	19623000	0	0	0	9272200	0	0	0	0	0	0	0	0
J3KPF9;A0A087X011;E9PES4;Q9Y496;O15066	J3KPF9;A0A087X011;E9PES4;Q9Y496;O15066	Kinesin-like protein KIF3A	KIF3A	1;1;1;1;1	1.9	80.354	0	0	0	0	0	0	0	0	0	0	0	0	0	0	0	0	0	0	0	0	0	0	1.9	0	0	0	0	0	0	0	0	0	0	0	0	0	0	0	0	0	0	0	0
A0A087X020;Q9Y3A5;F8WE72	A0A087X020;Q9Y3A5	Ribosome maturation protein SBDS	SBDS	6;6;1	22.4	28.864	7.2	7.6	0	0	0	0	0	0	0	0	0	18.8	18.8	11.2	15.2	15.2	14.8	0	0	0	18.8	19.2	14.4	0	0	0	0	0	0	4756000	9774900	0	0	0	0	0	0	0	0	0	54829000	47456000	74911000
A0A087X054;Q9Y4L1;E9PJ21;A0A087WWI4;K7EQK2;Q9Y4L1-2;J3KTF1;J3QL06;Q9BST8;J3QQH7;J3QLE9	A0A087X054;Q9Y4L1;E9PJ21;A0A087WWI4;K7EQK2;Q9Y4L1-2	Hypoxia up-regulated protein 1	HYOU1	24;24;16;16;16;16;6;5;2;2;2	32	104.78	16.8	22.4	8.4	12.2	6	0	0	0	5.5	3.8	6	25.7	22.7	24.1	32	31.2	31.3	6.2	3.1	4.7	28.7	30.6	26.1	5.5	4.5	5.3	0	0.9	4.6	145520000	928330000	222890000	237910000	143750000	0	0	0	105820000	64651000	119830000	421040000	481870000	385780000
G3V153;A0A087X082;Q14444-2;Q14444;E9PLA9;E9PP31	G3V153;A0A087X082;Q14444-2;Q14444;E9PLA9	Caprin-1	CAPRIN1	3;3;3;3;2;1	5.3	70.353	0	1.9	1.6	3.3	1.8	0	0	0	0	0	0	1.6	1.6	1.9	0	1.6	0	0	0	0	3.5	1.9	0	0	0	0	0	0	0	0	0	16690000	22049000	1047800	0	0	0	0	0	0	5450600	1366700	8312500
A0A087X0A3;Q7L5N7-2;Q7L5N7	A0A087X0A3;Q7L5N7-2;Q7L5N7	Lysophosphatidylcholine acyltransferase 2	LPCAT2	3;3;3	11.9	28.329	3.2	3.2	5.6	8.7	8.7	0	0	0	0	0	0	0	0	0	0	0	0	0	0	0	0	0	0	0	0	0	0	3.2	5.6	438740	16206000	19356000	26124000	23530000	0	0	0	0	0	0	0	0	0
A0A087X0D5;P09668;E9PKT6	A0A087X0D5;P09668	Pro-cathepsin H	CTSH	5;5;2	16.7	36.269	4	10.8	7.4	11.5	9.9	0	0	0	14.2	10.8	6.8	3.4	7.4	11.5	3.4	3.4	0	0	4	0	3.4	3.4	2.5	3.4	3.4	0	3.4	3.4	0	11019000	55808000	120460000	112040000	146670000	0	0	0	117860000	104460000	123560000	27236000	31139000	58130000
A0A087X0I0;E7EPZ9;P22105-3;P22105;Q16473;P22105-2	A0A087X0I0;E7EPZ9;P22105-3;P22105	Tenascin-X	TNXB	4;4;4;4;1;1	4.9	213.08	0	0	4.2	4.2	3.3	0	0	0	1	0	0	0	1	2.3	0	0	0	0	0	0.8	0	0	0	0	0	0	0	0	0	0	0	16007000	32227000	22145000	0	0	0	6844100	0	0	0	950460	4363600
A0A087X0K0;P39059	A0A087X0K0;P39059	Collagen alpha-1(XV) chain	COL15A1	6;6	4.9	140.06	2.5	4.9	4.9	4.9	4.9	2.5	1.7	3.6	4.1	4.1	3.6	0	0	0	0	0	0	1.9	1.2	0	0	0	0	3	4.1	2.5	1.1	0	1.2	35229000	86591000	65822000	66258000	71982000	28886000	19112000	41045000	60878000	81385000	66735000	0	0	0
A0A087X0K9;G5E9E7;G3V1L9;Q07157-2;Q07157;H0YLT6;H0YKB1	A0A087X0K9;G5E9E7;G3V1L9;Q07157-2;Q07157	Tight junction protein ZO-1	TJP1	3;3;3;3;3;1;1	3	187.85	0	1.8	0	0	0	0	0	0	0	0	0	0	1.1	1.1	0	0	0	0	0	0	1.1	0	1.1	0	0	0	0	0	0	0	13083000	0	0	0	0	0	0	0	0	0	0	6664700	3779500
A0A087X0N5	A0A087X0N5	Protein IGKV1-17	IGKV1-17	5	53.6	10.494	40.2	52.6	52.6	37.1	52.6	52.6	52.6	52.6	52.6	52.6	34	37.1	24.7	24.7	24.7	24.7	24.7	41.2	34	35.1	53.6	53.6	53.6	24.7	40.2	40.2	52.6	53.6	53.6	49042000	206970000	11903000	6933700	13727000	296120000	288630000	249320000	19571000	31984000	15502000	7141000	0	0
A0A087X0N9;A6NP22;Q9H195;Q02505-5;Q02505;Q02505-4	A0A087X0N9;A6NP22;Q9H195;Q02505-5;Q02505	Mucin-3A	MUC3A	4;4;3;3;3;1	1.2	338.84	0	0.9	0	0	0	0	0	0	0	0	0	0	0	0	0	0	0	0	0.9	0.3	0.3	0	0	0.9	0.9	0.9	0	0	0	0	27796000	0	0	0	0	0	0	0	0	0	0	0	0
A0A087X0P6;A0A075B6S2	A0A087X0P6;A0A075B6S2	Protein IGKV2D-29	IGKV2D-29	4;3	53.9	11.192	36.3	53.9	12.7	23.5	19.6	19.6	19.6	43.1	19.6	19.6	12.7	23.5	30.4	30.4	23.5	30.4	19.6	19.6	43.1	19.6	53.9	23.5	53.9	30.4	30.4	30.4	30.4	30.4	19.6	1125600	40366000	0	0	26947000	578100000	670610000	534930000	33992000	36220000	0	145400000	321910000	223370000
A0A087X0S5;P12109	A0A087X0S5;P12109	Collagen alpha-1(VI) chain	COL6A1	16;16	23.1	108.34	13.6	17.5	5.8	3.4	4.8	5.7	5.4	7.1	20	14.8	15.5	1.6	0	1.6	1.6	2.9	1.6	0	1.6	1.6	5.7	1.6	3.1	9	10.9	4.9	3.4	2.4	0.9	61241000	276610000	21776000	12485000	23534000	106810000	148140000	84295000	429010000	377380000	731040000	3535500	0	5475400
A0A087X0V5;P29728-2;P29728;F8W1C5	A0A087X0V5;P29728-2;P29728	2-5-oligoadenylate synthase 2	OAS2	5;5;5;1	9.6	83.234	0	9.6	1.9	0	0	0	0	1.5	1.5	1.5	0	0	0	0	0	0	0	1.5	1.5	1.5	0	0	5	1.5	4.3	1.5	0	1.9	1.5	0	71144000	4392100	0	0	0	0	6949100	153490000	202010000	0	0	0	0
M0R019;A0A087X0X3;P52272-2;P52272;M0R2T0;M0QYQ7;M0R0N3;M0R0Y6;M0QZM1	M0R019;A0A087X0X3;P52272-2;P52272;M0R2T0;M0QYQ7;M0R0N3	Heterogeneous nuclear ribonucleoprotein M	HNRNPM	6;6;6;6;5;4;3;2;1	21.2	37.684	0	9.6	2.8	2.8	2.8	0	0	0	0	0	0	11.3	6.8	7.4	18.4	13.9	16.7	0	0	0	3.1	3.1	3.1	7.4	3.1	0	0	0	0	0	30721000	28696000	25662000	40988000	0	0	0	0	0	0	29997000	23139000	6202000
H0YJR8;A0A087X0Z7;H0YJ66;Q9Y394-2;Q9Y394	H0YJR8;A0A087X0Z7;H0YJ66;Q9Y394-2;Q9Y394	Dehydrogenase/reductase SDR family member 7	DHRS7	1;1;1;1;1	5.2	23.368	0	0	5.2	5.2	5.2	0	0	0	0	0	0	0	0	0	0	0	0	0	0	0	0	0	0	0	0	0	0	0	0	0	0	13376000	42367000	17936000	0	0	0	0	0	0	0	0	0
A0A087X130;A0A087WT11	A0A087X130	Ig kappa chain C region	IGKC	20;1	63.2	25.136	55.8	57.6	44.6	49.8	53.7	55.8	56.3	57.6	50.6	50.6	50.6	48.5	50.2	50.2	40.7	53.7	37.7	55.8	55.4	58	60.6	58.9	57.6	52.8	55.8	55.8	60.6	59.3	57.6	1187200000	2459700000	109510000	15868000	147660000	667370000	705070000	725820000	33067000	196500000	87599000	797270000	645750000	354660000
A0A087X142;A6NMH6;A6NFQ9;F8W8I8;Q92599-2;Q92599-4;Q92599;Q92599-3;C9J4G8;C9JV02	A0A087X142;A6NMH6;A6NFQ9;F8W8I8;Q92599-2;Q92599-4;Q92599;Q92599-3	Septin-8	SEPT8	7;7;7;7;7;7;7;4;1;1	27	49.355	4.7	4.7	1.4	3.8	1.4	0	0	4.7	0	0	5.9	5.2	3.8	9.9	3.8	8.5	3.8	0	0	0	19.5	19.5	20.9	0	0	0	1.4	0	0	806930	2249700	14577000	2940700	40804000	0	0	5355700	0	0	9582400	43051000	9717700	69489000
A0A087X1B2;B9A018;Q53GS9-2;Q53GS9;Q53GS9-3	A0A087X1B2;B9A018;Q53GS9-2;Q53GS9;Q53GS9-3	U4/U6.U5 tri-snRNP-associated protein 2	USP39	2;2;2;2;1	6.4	56.399	3.3	6.4	3.1	3.1	6.4	0	0	0	0	0	0	0	0	0	0	0	0	0	0	0	0	0	0	0	0	0	0	0	0	7278600	30916000	8666900	11934000	15354000	0	0	0	0	0	0	0	0	0
A0A087X1C7	A0A087X1C7	Ig gamma-1 chain C region	IGHG1	35	61.3	50.488	53.7	55.2	47.6	49.4	47	51.1	50.4	55	41.8	43.5	46.8	47.4	42.4	45.9	41.6	41.6	41.6	50.9	53.9	57.1	59.3	60.4	60.4	48.7	50.2	49.6	53.5	54.1	55.2	38890000	114950000	166630000	196360000	181750000	1019500000	1302400000	224450000	10027000	13246000	0	178810000	180000000	200990000
A0A087X1E4;P53365-3;P53365;P53365-2;E9PRV8;E9PPY7	A0A087X1E4;P53365-3;P53365;P53365-2	Arfaptin-2	ARFIP2	10;10;10;9;4;1	30.2	41.595	11.2	18.4	0	0	0	0	0	0	0	0	0	0	3.2	0	0	0	3.2	0	0	0	21.1	18.7	18.4	0	0	0	0	0	0	11453000	63544000	0	0	0	0	0	0	0	0	0	0	3439700	0
A0A087X1G7;O60613;A0A087WXL0;A8MZD0;O60613-2	A0A087X1G7;O60613;A0A087WXL0;A8MZD0;O60613-2	15 kDa selenoprotein	SEP15	2;2;1;1;1	15.2	17.942	7.9	7.9	15.2	15.2	15.2	0	0	0	7.9	0	0	0	0	7.3	0	0	0	0	0	0	0	0	0	0	0	0	0	0	0	4595400	2951000	26965000	36579000	28789000	0	0	0	0	0	0	0	0	13010000
H7C3I1;A0A087X1H6;P50502;F6VDH7;Q3KNR6;Q8NFI4	H7C3I1;A0A087X1H6;P50502;F6VDH7;Q3KNR6;Q8NFI4	Hsc70-interacting protein	ST13	5;5;5;4;4;4	38.4	16.219	16.4	25.3	30.1	30.1	30.1	0	0	9.6	20.5	30.1	25.3	30.1	30.1	38.4	25.3	30.1	30.1	20.5	15.8	6.8	30.1	38.4	30.1	20.5	11.6	30.1	0	0	0	50193000	600510000	478140000	558550000	573460000	0	0	12422000	65063000	90330000	47126000	253560000	372750000	352410000
A0A087X1J7;P22352;H0YBE4;E5RG32;H0YC19	A0A087X1J7;P22352;H0YBE4	Glutathione peroxidase	GPX3	6;6;3;1;1	31.6	25.402	12.9	20.4	23.1	15.6	12.9	14.2	7.6	7.6	20.4	20.4	17.3	10.7	0	7.6	20.4	12	14.2	20	22.2	22.2	16.4	7.6	7.6	14.2	14.2	14.2	14.2	14.2	14.2	116290000	473530000	129300000	88701000	61530000	32411000	23640000	13425000	32934000	34221000	27500000	10239000	0	11824000
A0A087X1K9;E5RGR0;O75608-2;O75608;B4DP64;E5RJ48;E5RI35	A0A087X1K9;E5RGR0;O75608-2;O75608;B4DP64	Acyl-protein thioesterase 1	LYPLA1	5;5;5;5;3;2;1	43.4	17.981	22.9	43.4	27.7	27.7	27.7	0	0	0	14.5	14.5	0	15.1	15.1	15.1	43.4	27.7	27.7	6.6	0	0	43.4	22.9	43.4	14.5	12.7	16.3	6.6	7.8	0	76572000	457350000	205170000	208550000	228390000	0	0	0	26242000	34000000	0	48627000	52314000	73750000
A0A087X1L7;O00292;O75610;A0A087WW09;O00292-2	A0A087X1L7;O00292;O75610;A0A087WW09;O00292-2	Left-right determination factor 2	LEFTY2	4;4;3;2;2	13.2	41.727	13.2	13.2	2.2	5.6	5.6	7.8	0	0	0	0	0	0	0	0	0	0	0	0	0	0	3.2	0	0	3.5	3.5	3.5	0	0	0	29170000	256560000	4897900	17231000	8951900	15776000	0	0	0	0	0	0	0	0
A0A087X1U3;Q9H788-2;Q9H788	A0A087X1U3;Q9H788-2;Q9H788	SH2 domain-containing protein 4A	SH2D4A	3;3;3	14.1	33.859	0	4	4.4	10.1	4.4	0	0	0	0	0	0	0	4	0	0	0	0	0	0	0	0	0	0	0	0	0	0	0	0	0	12006000	3716200	6278100	8460000	0	0	0	0	0	0	0	15947000	0
A0A087X1V9;A0A075B6P5;P01617	A0A087X1V9;A0A075B6P5;P01617	Ig kappa chain V-II region TEW	IGKC	5;4;4	57.8	11.043	43.1	57.8	12.7	36.3	36.3	36.3	36.3	36.3	36.3	36.3	36.3	36.3	36.3	36.3	36.3	36.3	12.7	43.1	43.1	43.1	43.1	36.3	43.1	57.8	36.3	43.1	51	51	36.3	2312100000	8560100000	569400000	552720000	498000000	5392800000	6043800000	4878700000	579450000	654690000	816440000	886450000	879070000	909900000
A0A087X1Z3;Q9UL46;H0YM70;H0YLG1;H0YLD2;H0YKU2	A0A087X1Z3;Q9UL46;H0YM70	Proteasome activator complex subunit 2	PSME2	17;17;14;3;3;3	70.1	29.126	33.1	54.7	26	19.7	23.2	3.1	0	3.1	25.6	18.9	13.4	33.9	36.2	44.9	38.6	27.6	31.9	10.2	4.7	4.7	60.6	60.2	63.4	9.8	9.8	6.3	0	4.7	0	129710000	656490000	248070000	344530000	283350000	121580000	0	107220000	183900000	213380000	126970000	205180000	196920000	267940000
K7ES69;A0A087X271;B4DDF4;B4DUT8;Q99439-2;Q99439;Q15417-3;Q15417	K7ES69;A0A087X271;B4DDF4;B4DUT8;Q99439-2;Q99439	Calponin	CNN2	3;3;3;3;3;3;1;1	25.7	16.498	18.9	18.9	7.4	0	7.4	0	0	0	11.5	0	18.9	25.7	25.7	25.7	11.5	11.5	0	0	0	11.5	25.7	25.7	14.2	0	18.9	0	18.2	18.2	11.5	45384000	55394000	9530300	0	20581000	0	0	0	5958400	0	21464000	47304000	49555000	58445000
A0A087X279;P09913	A0A087X279;P09913	Interferon-induced protein with tetratricopeptide repeats 2	IFIT2	3;3	8.5	55.984	3.5	3.5	0	0	0	0	0	0	0	0	0	0	3.5	0	0	0	0	0	0	0	5.6	8.5	6.4	0	0	0	0	0	0	3618600	7491100	0	0	0	0	0	0	0	0	0	0	3370300	0
A0A087X2B4;Q8IY31-4;Q8IY31;Q8IY31-3;J3QRH2;J3KRU2;J3QR43;J3QRC6;Q8IY31-2	A0A087X2B4;Q8IY31-4;Q8IY31;Q8IY31-3;J3QRH2;J3KRU2;J3QR43;J3QRC6;Q8IY31-2	Intraflagellar transport protein 20 homolog	IFT20	2;2;2;2;1;1;1;1;1	25.7	8.3145	0	23	0	0	0	23	23	23	0	0	0	0	0	0	0	0	0	23	23	23	25.7	0	23	0	0	0	0	23	23	0	264930000	0	0	0	88347000	78767000	108250000	0	0	0	0	0	0
A0A087X2C0	A0A087X2C0	Ig mu chain C region	IGHM	34	60.4	64.106	50.2	50.2	27.9	29.8	37.6	51	51	51.4	26.2	24.3	25.7	53.1	49.7	49.3	37.1	34.2	38.3	54.1	54.4	51.9	56.8	56.8	56.8	52.6	52	52	55.8	55.8	55.4	10646000000	30765000000	1598600000	1890700000	1872900000	6091300000	8586800000	8759400000	308830000	259230000	599570000	6058400000	6614400000	8343100000
A0A087X2D0;P84103-2;P84103	A0A087X2D0;P84103-2;P84103	Serine/arginine-rich splicing factor 3	SRSF3	4;4;4	40	10.32	22.1	24.2	0	0	0	0	0	0	0	0	0	40	31.6	40	17.9	17.9	40	0	0	0	31.6	0	22.1	0	0	0	0	0	0	1481600	13667000	0	0	0	0	0	0	0	0	0	31316000	42502000	51216000
A0A087X2D8;O60271-4;O60271-2;O60271;O60271-5;O60271-9;O60271-3;H0YBE9;H0YBS5;E9PFH7;A0A087WYG2;Q9UPT6-2;Q9UPT6	A0A087X2D8;O60271-4;O60271-2;O60271;O60271-5;O60271-9;O60271-3	C-Jun-amino-terminal kinase-interacting protein 4	SPAG9	7;7;7;6;5;5;4;1;1;1;1;1;1	7.5	145.17	1.7	2.8	0.6	0.6	0.6	0	0	0	0	0	0	2.8	2.4	2.4	0.6	1.3	0.6	0	0	0	2.9	5.5	5.6	0.6	0.6	0.6	0	0	0	6886400	42620000	109860000	122170000	233220000	0	0	0	0	0	0	101850000	86782000	154360000
A0A087X2E2;P31997	A0A087X2E2;P31997	Carcinoembryonic antigen-related cell adhesion molecule 8	CEACAM8	3;3	13.1	37.528	8.4	8.4	2.6	7.3	7.3	13.1	13.1	8.4	2.6	2.6	2.6	8.4	2.6	2.6	2.6	2.6	2.6	13.1	13.1	8.4	2.6	7.3	7.3	2.6	2.6	2.6	13.1	13.1	13.1	10186000	13799000	0	18041000	18842000	84148000	169820000	57069000	0	0	0	3838500	0	0
A0A087X2I1;P62333;H0YJC0;H0YJS8;H0YJX2;H0YJT1;H0YJE9	A0A087X2I1;P62333	26S protease regulatory subunit 10B	PSMC6	14;14;6;5;4;2;1	32.5	45.796	12.7	18.4	5.7	3.5	3.5	0	0	0	0	3	3.7	13.9	14.4	13.6	14.4	17.4	17.4	0	0	3	27.5	29.8	27.3	7.2	3	0	0	0	0	30288000	141590000	6506300	24335000	14195000	0	0	0	0	19407000	2733700	91218000	65782000	60433000
X6R9J3;A0A088AWP5;Q8WUY3-4;Q8WUY3;Q8WUY3-2;Q8WUY3-3	X6R9J3;A0A088AWP5;Q8WUY3-4;Q8WUY3;Q8WUY3-2;Q8WUY3-3	Protein prune homolog 2	PRUNE2	1;1;1;1;1;1	2.3	33.87	0	2.3	0	2.3	2.3	0	0	0	2.3	0	0	0	0	0	0	0	0	0	0	0	0	0	0	0	0	0	0	0	2.3	0	6481800	0	6401400	9007000	0	0	0	4196700	0	0	0	0	0
A0A096LNH5;H7C2G3;A0A096LPI6;P30042;H7C1F6;P30042-2;A0A096LP73;A0A096LP12;F2Z2Q0;H7BYH1;A0A096LNJ1	A0A096LNH5;H7C2G3;A0A096LPI6;P30042;H7C1F6;P30042-2	ES1 protein homolog, mitochondrial	C21orf33	5;5;5;5;4;3;2;2;2;2;1	50.5	19.416	0	14.3	13.7	13.7	13.7	0	0	0	0	0	13.7	39	36.3	50.5	50.5	30.8	25.3	0	0	0	45.1	36.3	50.5	0	0	0	0	0	0	0	1896800	5555100	6901900	5319700	0	0	0	0	0	11062000	39590000	40856000	72058000
A0A096LNH6;Q14185	A0A096LNH6;Q14185	Dedicator of cytokinesis protein 1	DOCK1	4;4	2.7	217.75	1.5	1.2	0	0	0	0.4	0.4	0.4	0	0	0	0	0.4	0	0	0	0	0	0	0	2.3	2.3	1.6	0	0	0	0	0	0	3198000	13152000	0	0	0	335960000	444260000	209260000	0	0	0	0	4777200	0
A6XMV8;A0A096LNX4;A6XMV9;A0A096LP77;P07478	A6XMV8;A0A096LNX4;A6XMV9;A0A096LP77;P07478	Trypsin-2	PRSS2	10;10;10;10;10	45.5	26.67	45.5	45.5	45.5	44.3	45.5	41.1	28.9	42.3	41.1	41.1	41.1	45.5	45.5	45.5	45.5	45.5	33.3	22.8	28.9	28.9	24.8	28.9	28.9	33.3	33.3	45.5	32.1	28.9	32.1	11477000000	33202000000	4576100000	5220000000	4331200000	391530000	356450000	228830000	1560200000	1730700000	1386900000	5047200000	4431900000	5267700000
A0A096LPE2;P35542;A0A087X0E2	A0A096LPE2;P35542;A0A087X0E2	Serum amyloid A-4 protein	SAA4	6;6;3	25.5	23.353	5.3	5.3	0	0	0	3.8	3.8	0	0	4.3	0	5.3	9.1	14.4	11.5	0	0	25.5	16.3	20.7	4.8	19.7	9.6	9.6	5.3	9.6	13.9	21.2	21.2	7763800	31739000	0	0	0	20327000	22745000	0	0	9669500	0	14846000	20656000	61999000
A0A096LPH0	A0A096LPH0	Putative trypsin-6	PRSS3P2	12	43.8	26.784	43.8	43.4	43.8	43.8	43.8	36.5	24.5	37.8	40.2	40.2	39	43.8	43.8	43.8	43.8	43.8	31.7	18.5	24.5	24.5	28.1	24.5	26.9	31.7	31.7	43.4	31.3	28.1	31.3	9053500000	28416000000	9119600000	8349400000	7024300000	1165400000	1097000000	831810000	4568300000	6999800000	5831100000	4138600000	4833900000	5705200000
A0A096LPK4	A0A096LPK4	Mucin-5AC	MUC5AC	144	35.8	585.56	33.7	33.3	28.3	28.7	29.4	32.7	32.7	31.8	30.1	29.6	27.5	25.6	26.8	26.9	32.3	32.9	32.1	32.7	31.1	31.9	27.9	27.7	26.6	33.4	33.3	33.1	27.4	27.8	28.4	227880000000	567060000000	90943000000	93037000000	97160000000	305670000000	321870000000	249120000000	51032000000	52330000000	50485000000	4964000000	5643700000	6796500000
D6REZ6;D6RBS9;D6R9D6;B7Z8Z7;A0AV96-2;A0AV96;D6RBP6;D6RA49;D6RFL5;D6R9M7	D6REZ6;D6RBS9;D6R9D6;B7Z8Z7;A0AV96-2;A0AV96;D6RBP6;D6RA49;D6RFL5;D6R9M7	RNA-binding protein 47	RBM47	2;2;2;2;2;2;1;1;1;1	13.5	21.233	5.7	13.5	0	0	0	0	0	0	0	0	0	5.7	5.7	5.7	0	0	5.7	0	0	0	13.5	5.7	13.5	0	0	0	0	0	0	7085100	17123000	0	0	0	0	0	0	0	0	0	8888700	5454700	8188200
A0AVT1;A0AVT1-2;H0Y8S8;A0AVT1-3;A0AVT1-4	A0AVT1;A0AVT1-2	Ubiquitin-like modifier-activating enzyme 6	UBA6	15;12;6;2;1	21.2	117.97	5.5	12.1	6	5.4	3.8	0	1.2	1.2	0	1.4	1.2	1.2	5.5	1.3	1.2	4	3.6	1.2	0	0	12.1	12.5	12.5	0	0	0	0	0	0	13322000	119370000	49127000	20624000	36382000	0	10212000	5892100	0	7333200	3921900	0	11629000	5646200
A0MZ66-5;A0MZ66-6;A0MZ66;A0MZ66-3;A0MZ66-8;A0MZ66-4;A0MZ66-2;A0MZ66-7	A0MZ66-5;A0MZ66-6;A0MZ66;A0MZ66-3;A0MZ66-8;A0MZ66-4;A0MZ66-2	Shootin-1	KIAA1598	17;17;17;17;16;16;11;8	36.8	64.519	6.8	17.3	1.8	1.8	7.4	0	1.8	0	0	0	1.8	3.2	3.2	3.2	3.3	5.1	1.4	0	0	0	25.4	29.6	27.3	0	1.8	0	1.6	0	0	5636700	62575000	2318500	2179800	37615000	0	7413700	0	0	0	4334900	673100000	13197000	1245500000
M0R1B5;E9PL44;E9PJS0;M0R026;A1L0T0	M0R1B5;E9PL44;E9PJS0;M0R026;A1L0T0	Acetolactate synthase-like protein	ILVBL	1;1;1;1;1	13.9	17.593	0	13.9	0	0	0	0	0	0	0	0	0	0	0	0	0	0	0	0	0	0	0	0	0	0	0	0	0	0	0	0	2923800	0	0	0	0	0	0	0	0	0	0	0	0
A2A274;Q99798	A2A274;Q99798	Aconitate hydratase, mitochondrial	ACO2	38;38	49.1	87.819	24.3	31.8	32.4	27.1	24.8	0	0	0	13.5	13	12	28.9	30.8	29.2	34.8	31.2	33.4	7.2	9.6	9.4	46.6	44.8	46.2	11.8	9.1	9.1	0	1.1	0	176580000	766310000	587780000	517520000	592630000	0	0	0	83890000	92067000	77951000	336600000	430850000	468220000
A2AAS7;H0YIS1;Q4VXY6;P13942-9;P13942-8;P13942-6;P13942-7;P13942-4;P13942-5;P13942-2;P13942-3;P13942	A2AAS7;H0YIS1;Q4VXY6;P13942-9;P13942-8;P13942-6;P13942-7;P13942-4;P13942-5;P13942-2;P13942-3;P13942	Collagen alpha-2(XI) chain	COL11A2	3;3;3;3;3;3;3;3;3;3;3;3	5.9	65.324	1.4	4.5	0	0	0	0	0	0	0	0	0	0	0	0	4.5	4.5	5.9	0	0	0	0	0	0	0	0	0	0	0	0	637200	25495000	0	0	0	0	0	0	0	0	0	0	0	0
A2ACR1;P28065-2;P28065;A2ACR0	A2ACR1;P28065-2;P28065	Proteasome subunit beta type	PSMB9	4;4;4;1	26.5	20.96	6.1	21.9	20.4	20.4	20.4	0	0	0	0	0	0	4.6	9.7	9.7	5.1	0	0	0	4.6	0	15.3	15.3	20.4	0	0	0	15.3	10.7	0	1011600	61917000	238460000	272430000	245190000	0	0	0	0	0	0	30264000	58733000	81239000
A5YKK6-2;A5YKK6;A5YKK6-4;A5YKK6-3;B5MDN3	A5YKK6-2;A5YKK6;A5YKK6-4;A5YKK6-3	CCR4-NOT transcription complex subunit 1	CNOT1	4;4;3;3;1	1.6	266.38	0.4	1.2	0.4	0.4	0	0	0.4	0.4	0	0	0	0	0	0	0	0	0	0	0	0	0.4	0.4	0.4	0	0	0	0	0	0	814550	28452000	16892000	0	0	0	11233000	18931000	0	0	0	0	0	0
A6NC48;Q10588;Q10588-2;H0Y984;H0Y9Q9;H0Y8G4	A6NC48;Q10588;Q10588-2;H0Y984	ADP-ribosyl cyclase/cyclic ADP-ribose hydrolase 2	BST1	4;4;3;2;1;1	14.7	37.482	6.6	12.3	0	2.4	3.9	8.1	8.1	3.9	0	0	0	0	0	0	0	5.7	0	12	12	12	0	2.4	0	0	2.4	0	12	12	12	15534000	27962000	0	1748200	3610600	45039000	41375000	8830300	0	0	0	0	0	0
A6NCT7;Q07092-2;Q07092	A6NCT7;Q07092-2;Q07092	Collagen alpha-1(XVI) chain	COL16A1	3;3;3	5.4	96.792	3.4	3.1	0	0	0	0	1.1	0	5.4	5.4	5.4	0	0	0	0	0	0	0	0	0	0	0	0	3.4	2.3	3.1	0	0	0	1509000	15567000	0	0	0	0	6566200	0	74436000	93778000	213310000	0	0	0
A6NDG6;H3BV17	A6NDG6	Phosphoglycolate phosphatase	PGP	4;1	15.3	34.006	4.7	12.1	0	0	3.1	0	0	0	0	0	0	0	3.1	3.1	0	0	0	0	0	0	0	0	0	0	0	0	0	0	0	2685600	20500000	0	0	14845000	0	0	0	0	0	0	0	13697000	20926000
A6NFX8;Q9UKK9;A6NJU6;A6NCQ0;H0YEY4;C9JYY9	A6NFX8;Q9UKK9;A6NJU6	ADP-sugar pyrophosphatase	NUDT5	11;11;8;5;3;2	46.6	25.895	31.5	40.1	34.5	37.1	37.1	0	0	0	24.6	11.6	6.9	34.5	38.4	34.5	20.3	12.9	12.5	0	0	0	31.5	28.9	27.2	0	0	0	18.1	2.6	12.9	237040000	424200000	316540000	275490000	321590000	0	0	0	132280000	89451000	9393200	237830000	240650000	210380000
K7EIJ0;K7ENL2;A6NG10;K7EMC9;Q969T9;B4DFG2;K7EIN1;K7ESN4;K7EIK1	K7EIJ0;K7ENL2;A6NG10;K7EMC9;Q969T9;B4DFG2	WW domain-binding protein 2	WBP2	3;3;3;3;3;2;1;1;1	12	18.224	5.4	5.4	6	6	6	0	0	0	0	0	0	0	12	12	0	0	0	0	0	0	5.4	12	12	6	6	6	0	0	0	4103000	19880000	30289000	40289000	34480000	0	0	0	0	0	0	0	17166000	21324000
A6NGB9	A6NGB9	WAS/WASL-interacting protein family member 3	WIPF3	3	10.8	49.457	0	0	0	0	0	0	0	0	0	0	0	0	0	0	0	0	0	0	0	0	7	10.8	7	0	0	0	0	0	0	0	0	0	0	0	0	0	0	0	0	0	0	0	0
A6NHC0;A3QK37;A3QK36;B1B154;B1B153	A6NHC0;A3QK37	Calpain-8	CAPN8	5;3;2;1;1	7.7	79.144	2.6	4.8	2.1	2.1	2.1	0	0	0	0	0	0	0	0.9	2.4	0.9	0.9	1.3	0	0	0	0.9	0	0.9	0	0	0	0	0	0	2601500	19314000	8971400	7399600	5889400	0	0	0	0	0	0	0	0	0
P14598;A6NI72;A8MVU1;P14598-2;C9J155;H7C1S1	P14598;A6NI72;A8MVU1;P14598-2	Neutrophil cytosol factor 1	NCF1	9;9;7;6;3;1	25.6	44.651	2.3	14.6	3.8	3.8	0	0	0	0	0	0	5.9	0	0	9.7	0	0	0	12.3	10	10	0	9.7	3.8	0	0	0	12.3	21.5	8.7	2482000	63093000	4194000	3535100	0	0	0	0	0	0	6091100	0	0	16764000
A6NLN1;P26599;P26599-2;P26599-3;K7EK45;K7EKJ7;A0A087WU68;A0A087WUW5;K7ELW5;K7ES59;Q9UKA9-5;Q9UKA9-6;Q9UKA9;Q9UKA9-2;Q9UKA9-4;Q9UKA9-3	A6NLN1;P26599;P26599-2;P26599-3;K7EK45	Polypyrimidine tract-binding protein 1	PTBP1	14;14;14;14;7;6;5;3;3;3;1;1;1;1;1;1	36.1	56.51	14.8	31.5	20.9	19.7	22.6	0	0	0	5.3	3.8	0	21.4	26.4	28.3	28.8	28.8	32.1	4.6	3	3	28.7	27.9	28.5	6.1	15.9	5.9	9.3	10.8	5.3	186680000	554010000	679550000	576540000	862270000	0	0	0	22595000	3750100	0	401500000	314770000	607410000
Q9H205;A6NM03	Q9H205;A6NM03	Olfactory receptor 2AG1	OR2AG1	1;1	2.2	35.27	2.2	2.2	2.2	2.2	2.2	2.2	2.2	2.2	2.2	2.2	2.2	2.2	2.2	2.2	2.2	2.2	2.2	2.2	0	0	2.2	2.2	2.2	2.2	2.2	2.2	2.2	2.2	2.2	6505200000	58990000000	4608200000	2464500000	2165300000	22832000	27546000	11541000	553630000	815590000	237400000	2107900000	1847300000	1721400000
A6NMB1	A6NMB1	Sialic acid-binding Ig-like lectin 16	SIGLEC16	1	1.5	52.991	1.5	1.5	1.5	1.5	0	1.5	0	0	1.5	1.5	1.5	1.5	1.5	1.5	0	0	0	1.5	1.5	0	1.5	1.5	1.5	0	1.5	1.5	1.5	1.5	0	153720000	1150000000	64284000	92122000	0	82105000	0	0	21903000	34221000	0	28838000	76010000	58127000
E9PJK1;E9PRJ8;H0YDL9;H0YDJ9;E9PIF1;A6NMH8;P60033	E9PJK1;E9PRJ8;H0YDL9;H0YDJ9;E9PIF1;A6NMH8;P60033	Tetraspanin	CD81	2;2;2;2;2;2;2	18.8	17.963	13.9	13.9	18.8	18.8	18.8	0	0	0	18.8	18.8	13.9	13.9	0	0	13.9	13.9	0	0	0	0	13.9	13.9	13.9	13.9	13.9	13.9	0	0	0	13310000	81198000	24883000	24430000	38852000	0	0	0	240720000	140930000	120080000	8157500	0	0
A6NNI4;G8JLH6;P21926;F5GXT1;A0A087WZG3;A0A087WU13	A6NNI4;G8JLH6;P21926	Tetraspanin	CD9	6;6;6;2;2;2	37.7	17.764	29.6	29.6	29.6	22	22	23.3	23.3	29.6	22	13.8	26.4	6.3	7.5	0	22	29.6	29.6	0	0	0	0	5.7	6.3	37.7	29.6	29.6	6.3	6.3	29.6	223330000	953640000	170550000	66839000	55962000	39716000	40506000	61901000	59520000	69583000	152070000	9119000	2255600	0
A6PVN5;Q15257-2;Q15257;F6WIT2;Q15257-3;Q15257-4;Q5T949;Q5T948;A6PVN9;Q68CR8;A6PVN6;A6PVN8;B7ZBQ0;A6PVN7;C9IZ76;B7ZBP9;B7ZBP7;B4DDQ6;H0Y6E5	A6PVN5;Q15257-2;Q15257;F6WIT2;Q15257-3;Q15257-4;Q5T949;Q5T948;A6PVN9	Serine/threonine-protein phosphatase 2A activator	PPP2R4	14;14;14;12;12;11;10;10;10;6;6;5;4;4;4;2;2;2;2	53.8	37.375	38.9	45	43.5	25.8	22.2	0	6.7	0	25.5	23.7	16.7	47.4	34.7	43.5	22.8	17.6	16.1	4	0	0	52	49.5	37.1	0	6.7	9.7	31.9	24.9	35.3	133970000	460510000	300710000	280720000	199360000	0	7849600	0	70196000	77537000	77743000	180140000	154810000	203220000
A6XND1;A6XND0;P17936;P17936-2;C9JMX4;H0Y5K2;B3KWK7	A6XND1;A6XND0;P17936;P17936-2	Insulin-like growth factor-binding protein 3	IGFBP3	3;3;3;3;1;1;1	19	28.98	0	6.8	0	0	0	0	6.8	0	12.5	19	19	0	0	0	0	0	0	13.3	6.5	0	0	6.5	6.5	13.3	13.3	13.3	0	0	0	0	35552000	0	0	0	0	19579000	0	50437000	158990000	172580000	0	0	0
A8K7I4	A8K7I4	Calcium-activated chloride channel regulator 1	CLCA1	50	52.8	100.22	42.6	50	9.4	6.3	4.7	1.9	0	0	1.9	0	1.3	44.7	39.3	40.5	52.2	52.8	52.8	0	1.9	0	3.7	3.9	0	33.2	37.1	31.6	41.5	42.5	42.5	16099000000	60811000000	61214000	25489000	16833000	19792000	0	0	3185700	0	22626000	3324200000	2805700000	3232100000
J3QLE5;A8MT02;P14678-2;P63162;P14678;P63162-2;P14678-3;J3KRY3;S4R3P3	J3QLE5;A8MT02;P14678-2;P63162;P14678;P63162-2;P14678-3	Small nuclear ribonucleoprotein-associated protein N	SNRPN	3;3;3;3;3;3;3;1;1	17.8	17.546	4.1	17.8	4.1	4.1	4.1	0	0	0	0	0	0	4.1	4.1	4.1	8.9	8.9	17.8	0	0	0	4.1	4.1	4.1	0	0	0	4.1	4.1	0	7095800	69957000	14302000	13429000	14022000	0	0	0	0	0	0	14436000	13504000	19162000
A8MTF8;P58499;P58499-2;P58499-3	A8MTF8;P58499;P58499-2;P58499-3	Protein FAM3B	FAM3B	9;9;9;8	41.9	28.282	17.1	29.5	16.7	7.4	7.4	0	3.5	6.2	24	17.8	26	7.4	7.4	7.4	23.6	17.1	27.1	17.1	17.1	17.1	20.5	20.5	10.9	0	0	0	13.2	13.6	3.5	48479000	305710000	15339000	55969000	52065000	0	9712400	12588000	178390000	237370000	333960000	42770000	46870000	47888000
A8MTM1;E9PQ63;P16152-2	A8MTM1;E9PQ63;P16152-2	Carbonyl reductase [NADPH] 1	CBR1	10;9;9	51.4	24.499	48.2	48.2	39.2	39.2	39.2	0	0	0	19.8	19.8	26.6	39.2	39.2	39.2	36	31.1	31.1	7.2	0	7.2	39.2	39.2	36	12.2	18	13.5	12.2	7.2	12.2	62257000	25866000	0	0	0	0	0	0	0	0	0	0	0	0
A8MVM1;P42574;C9JXR7;A0A087WU32	A8MVM1;P42574;C9JXR7;A0A087WU32	Caspase-3	CASP3	2;2;1;1	9.3	20.508	0	3.3	0	6	6	0	0	0	0	0	0	0	6	6	6	6	6	0	0	0	0	6	0	0	0	0	0	0	0	0	5484300	0	6126400	7743200	0	0	0	0	0	0	0	29037000	31254000
C9JN07;A8MVW5-2;A8MVW5;A8MVW5-3	C9JN07;A8MVW5-2;A8MVW5;A8MVW5-3	HEPACAM family member 2	HEPACAM2	1;1;1;1	2.4	51.061	2.4	2.4	0	0	0	0	0	0	0	0	0	0	0	0	2.4	2.4	2.4	0	0	0	0	0	0	0	0	0	0	0	0	1700300	13192000	0	0	0	0	0	0	0	0	0	0	0	0
A8MW49;P07148;Q9NQV6-6	A8MW49;P07148	Fatty acid-binding protein, liver	FABP1	4;4;1	34.7	13.808	8.9	8.9	8.1	16.9	8.9	0	0	0	28.2	28.2	14.5	0	0	0	0	0	0	0	0	0	0	0	0	0	0	8.1	0	8.1	0	6362200	1509600	6071700	19410000	0	0	0	0	99638000	93228000	104780000	0	0	0
B3KM87;A8MXP9;P43243-2;P43243;D6RBK5;Q68E03;H0Y8T4;D6REM6	B3KM87;A8MXP9;P43243-2;P43243;D6RBK5;Q68E03;H0Y8T4;D6REM6	Matrin-3	MATR3	2;2;2;2;1;1;1;1	6.3	56.735	0	6.3	0	0	0	0	0	0	0	0	0	0	0	0	2.6	6.3	2.6	0	0	0	0	3.7	0	0	0	0	0	0	0	0	19918000	0	0	0	0	0	0	0	0	0	0	0	0
A8MXQ1;P53801;A8MZH8	A8MXQ1;P53801;A8MZH8	Pituitary tumor-transforming gene 1 protein-interacting protein	PTTG1IP	3;3;2	18.9	18.331	15.7	15.7	11.3	15.7	15.7	11.3	11.3	11.3	11.3	11.3	11.3	0	11.3	0	11.3	18.9	7.5	11.3	0	0	11.3	11.3	0	18.9	18.9	18.9	11.3	11.3	11.3	32386000	111640000	7813500	37826000	22782000	0	55786000	42410000	50310000	109990000	116250000	0	0	0
A8MXZ4;Q9NQ84;Q9NQ84-2;J9JIE0	A8MXZ4;Q9NQ84;Q9NQ84-2;J9JIE0	G-protein coupled receptor family C group 5 member C	GPRC5C	5;5;5;4	13.9	50.111	8	10.4	0	0	3.2	11.5	11.5	11.5	8	8	6.1	0	0	0	4.8	8	5.2	0	2.8	6.1	11.5	9.5	9.5	9.5	11.5	11.5	0	0	0	40150000	113400000	0	0	6609900	219920000	227150000	245900000	91788000	97801000	58543000	0	0	0
B0QY89;Q9Y262;Q9Y262-2;B0QY90;C9JHP4;C9K0Q7	B0QY89;Q9Y262;Q9Y262-2;B0QY90	Eukaryotic translation initiation factor 3 subunit L	EIF3L	14;14;13;12;3;3	26.7	70.901	13.2	17.6	18.5	17.6	18.1	0	0	0	0	0	2.6	19.6	10.9	18	5.6	7.9	2.6	0	0	0	18.3	19.3	14	0	0	0	1.6	2.6	2.6	56192000	284510000	209260000	300320000	254120000	0	0	0	0	0	12551000	109220000	64436000	122470000
B0QYF8;P02144;Q8WVH6;F2Z2F1;B0QYF7;F2Z337	B0QYF8;P02144;Q8WVH6;F2Z2F1	Myoglobin	MB	3;3;2;2;1;1	24.5	15.988	10.5	20.3	0	0	0	0	0	0	0	0	0	14.7	10.5	10.5	10.5	10.5	14.7	0	0	0	0	0	0	0	0	0	0	0	0	11922000	35584000	0	0	0	0	0	0	0	0	0	9846900	15532000	9173600
B0QZK4;Q5SWC8;X6RGJ2;Q5SSJ5-3;Q5SSJ5-2;Q5SSJ5	B0QZK4;Q5SWC8;X6RGJ2;Q5SSJ5-3;Q5SSJ5-2;Q5SSJ5	Heterochromatin protein 1-binding protein 3	HP1BP3	3;3;3;3;3;3	11.9	28.515	0	3.2	0	0	0	0	0	0	0	0	0	7.5	3.2	3.2	8.7	8.7	11.9	0	0	0	8.7	4.3	8.7	0	0	0	0	0	0	0	5216400	0	0	0	0	0	0	0	0	0	15209000	11965000	9935100
B0YIW2;P02656	B0YIW2;P02656	Apolipoprotein C-III	APOC3	4;4	31.6	12.815	13.7	23.1	0	13.7	13.7	13.7	13.7	23.1	13.7	13.7	0	23.1	13.7	23.1	0	0	13.7	23.1	29.1	25.6	23.1	23.1	23.1	23.1	23.1	23.1	23.1	23.1	13.7	160100000	555640000	0	4184300	17106000	13182000	10912000	2697200	12863000	19138000	0	12560000	10111000	20939000
B1AHA8;P09601	B1AHA8;P09601	Heme oxygenase 1	HMOX1	1;1	12.8	21.583	0	12.8	0	0	0	0	0	0	0	0	0	0	0	0	0	0	0	0	0	0	0	0	0	0	0	0	0	0	0	0	22882000	0	0	0	0	0	0	0	0	0	0	0	0
B1AHD1;P55769	B1AHD1;P55769	NHP2-like protein 1	NHP2L1	3;3	26.5	14.627	0	18.2	9.1	9.1	9.1	0	0	0	0	0	0	9.1	0	9.1	18.2	18.2	9.1	0	0	0	18.2	26.5	18.2	0	9.1	9.1	0	0	0	0	11729000	19675000	13600000	12516000	0	0	0	0	0	0	4667400	0	3397900
B1AJY5;B1AJY7;O75832;B1AJY6;O75832-2	B1AJY5;B1AJY7;O75832	26S proteasome non-ATPase regulatory subunit 10	PSMD10	5;5;5;2;2	39.5	20.217	0	9.2	0	0	3.8	0	0	0	0	0	0	5.4	0	21.1	0	0	14.6	0	0	0	11.9	30.3	39.5	0	0	0	0	0	0	0	14695000	0	0	17873000	0	0	0	0	0	0	1350800	0	24883000
B1AKD8;Q5TZA2-2;Q5TZA2	B1AKD8;Q5TZA2-2;Q5TZA2	Rootletin	CROCC	1;1;1	0.6	149.06	0.6	0.6	0	0	0	0.6	0.6	0	0.6	0.6	0.6	0.6	0.6	0.6	0.6	0.6	0.6	0.6	0.6	0.6	0.6	0.6	0.6	0.6	0.6	0.6	0	0.6	0.6	208790000	884490000	0	0	0	653000000	637310000	0	380880000	457540000	242640000	58943000	67982000	90004000
B1ALK7;Q14155-1;Q14155-5;E7EUY6;Q14155-6;Q14155-2;Q14155-3;Q14155;E9PDQ5	B1ALK7;Q14155-1;Q14155-5;E7EUY6;Q14155-6;Q14155-2;Q14155-3;Q14155	Rho guanine nucleotide exchange factor 7	ARHGEF7	5;5;5;3;3;3;3;3;2	10.9	79.831	0	0	0	0	0	0	0	0	0	0	1	0	0	0	0	0	0	0	0	0	4.1	10.9	6.8	0	0	0	0	0	0	0	0	0	0	0	0	0	0	0	0	41216000	0	0	0
H0YDI1;B1AMW1;P19256-2;P19256-3;P19256	H0YDI1;B1AMW1;P19256-2;P19256-3;P19256	Lymphocyte function-associated antigen 3	CD58	1;1;1;1;1	7.6	15.136	7.6	7.6	0	0	7.6	0	0	0	7.6	0	7.6	0	0	0	0	0	0	0	0	0	7.6	7.6	7.6	0	0	0	0	0	0	6145800	8012600	0	0	13555000	0	0	0	6158400	0	13111000	0	0	0
B1ANH6;Q16774;B1ANH5;B1ANH0;B1ANG9;B1ANH2;Q16774-2;Q16774-3	B1ANH6;Q16774;B1ANH5;B1ANH0;B1ANG9;B1ANH2;Q16774-2;Q16774-3	Guanylate kinase	GUK1	2;2;1;1;1;1;1;1	14	26.279	0	7.4	6.6	6.6	0	0	0	0	0	0	0	14	0	6.6	0	0	0	0	0	0	6.6	14	6.6	0	0	0	0	0	0	0	21882000	4488900	2912200	0	0	0	0	0	0	0	11977000	0	11830000
B1ANR0;Q13310-2;Q13310;Q13310-3;H0Y5F5;H0YCC8;B1ANR1;H0YEQ8;H0YEU6	B1ANR0;Q13310-2;Q13310;Q13310-3;H0Y5F5	Polyadenylate-binding protein	PABPC4	11;11;11;11;8;5;4;3;2	22	67.97	5.5	10.7	4.6	7.2	11.7	0	0	0	4.4	1.3	0	15.9	12.8	14.6	9.1	9.1	10.9	0	0	0	20	20	17.4	0	4.4	2.6	0	0	0	0	39332000	2563800	3374300	4066100	0	0	0	0	0	0	23731000	14505000	38109000
H3BLV0;B1AP13;H7BY55;P08174-4;P08174;P08174-3;P08174-5;P08174-2;P08174-6;P08174-7;B1AP15	H3BLV0;B1AP13;H7BY55;P08174-4;P08174;P08174-3;P08174-5;P08174-2;P08174-6;P08174-7;B1AP15	Complement decay-accelerating factor	CD55	19;19;19;19;19;19;19;19;19;19;10	51.2	35.695	36.5	31	10.7	18.7	16.6	22.1	21.5	25.8	40.5	44.2	31.9	12	23	19.3	28.8	26.7	21.2	41.1	38.7	36.5	45.4	48.2	44.5	51.2	49.1	49.1	45.7	41.4	41.4	165480000	775800000	52459000	56393000	47697000	296680000	328020000	395860000	605400000	619960000	584240000	85736000	98736000	119200000
B1AP46;E7EW84;Q8TAG9	B1AP46;E7EW84;Q8TAG9	Exocyst complex component 6	EXOC6	2;2;2	21.6	17.709	0	0	0	0	0	0	0	0	0	0	0	0	0	0	0	0	0	0	0	0	9.8	21.6	9.8	0	0	0	0	0	0	0	0	0	0	0	0	0	0	0	0	0	0	0	0
B1AUU8;P42566;S4R3U1;P42566-2	B1AUU8;P42566	Epidermal growth factor receptor substrate 15	EPS15	4;4;1;1	7.2	83.653	1.4	1.4	0	0	0	0	0	0	0	0	0	0	0	0	0	0	0	0	0	0	1.7	2	2.1	0	0	0	0	0	0	6611500	3267000	0	0	0	0	0	0	0	0	0	0	0	0
C9JIZ6;B1AVU8;P07602;P07602-2;P07602-3;Q5BJH1	C9JIZ6;B1AVU8;P07602;P07602-2;P07602-3;Q5BJH1	Prosaposin	PSAP	14;14;14;14;14;8	25.4	58.44	19.4	21.3	18.8	18.8	17.3	19.5	19.5	16.1	15.2	15.6	14.6	18.8	18.8	17.5	23	21.4	23	14	14	12.3	19.7	18.2	15.6	17.3	18.2	15.7	15.6	14	13.9	1205200000	3827500000	784710000	1042200000	848320000	758470000	646840000	402020000	574190000	703720000	483850000	234940000	303440000	348050000
E9PM17;B3KNX7;Q13153;Q13153-2;H0YCM0;H0YCG5	E9PM17;B3KNX7;Q13153;Q13153-2	Non-specific serine/threonine protein kinase	PAK1	7;7;7;7;3;3	22.4	50.876	4	11.2	0	0	0	0	0	0	0	3.7	0	10.3	8.6	9.7	2	5.7	6.4	0	0	0	13.2	18.9	16.3	0	0	0	0	0	0	0	3522700	0	0	0	0	0	0	0	2128700	0	7120800	4427400	4701700
K7ENH2;B3KQ25;K7ESG5;K9J957;P61289;P61289-3;P61289-2;K7EMD0;K7EPX6;K7EKR3;A0A087WTV2	K7ENH2;B3KQ25;K7ESG5;K9J957;P61289;P61289-3;P61289-2;K7EMD0;K7EPX6;K7EKR3	Proteasome activator complex subunit 3	PSME3	3;3;3;3;3;3;3;2;2;2;1	21.8	20.593	0	6.1	0	0	0	0	0	0	0	0	0	0	6.1	0	6.1	6.1	14.5	0	0	0	14.5	7.3	14.5	0	0	0	0	0	0	0	9684200	0	0	0	0	0	0	0	0	0	0	8577200	0
E9PGX4;E7EQH8;E7EWS8;E7EP82;E7EN51;E7ENW7;E7ETP7;B3KRT8;G5E950;G3V0G6;E7ENM0;E7EN65;F8WAH6;P15502-11;P15502-8;P15502-7;P15502-6;P15502-12;P15502-13;P15502-5;P15502-2;P15502-1;P15502-4;P15502-10;P15502;P15502-9	E9PGX4;E7EQH8;E7EWS8;E7EP82;E7EN51;E7ENW7;E7ETP7;B3KRT8;G5E950;G3V0G6;E7ENM0;E7EN65;F8WAH6;P15502-11;P15502-8;P15502-7;P15502-6;P15502-12;P15502-13;P15502-5;P15502-2;P15502-1;P15502-4;P15502-10;P15502;P15502-9	Elastin	ELN	1;1;1;1;1;1;1;1;1;1;1;1;1;1;1;1;1;1;1;1;1;1;1;1;1;1	14.7	6.8447	0	0	14.7	14.7	14.7	0	0	0	0	0	0	0	0	0	0	0	0	0	0	0	0	0	0	0	0	0	0	0	0	0	0	226430000	164600000	235810000	0	0	0	0	0	0	0	0	0
B3KT61;Q86SE5;Q86SE5-3	B3KT61;Q86SE5;Q86SE5-3	RNA-binding Raly-like protein	RALYL	1;1;1	5.7	31.074	0	5.7	0	0	0	0	0	0	0	0	0	0	0	0	0	0	0	0	0	0	0	0	0	0	0	0	0	0	0	0	0	0	0	0	0	0	0	0	0	0	0	0	0
H0YHC3;F8W020;F8W118;F8VXI6;F8VUX1;F8VY35;F8VV59;B7Z9C2;F8W0J6;F5H4R6;H0YIV4;B3KV44;P55209-2;P55209;H0YH88;F8W543;F8VRJ2;F8VVB5	H0YHC3;F8W020;F8W118;F8VXI6;F8VUX1;F8VY35;F8VV59;B7Z9C2;F8W0J6;F5H4R6;H0YIV4;B3KV44;P55209-2;P55209;H0YH88;F8W543;F8VRJ2	Nucleosome assembly protein 1-like 1	NAP1L1	4;4;4;4;4;4;4;4;4;4;4;4;4;4;3;3;2;1	28.3	23.417	10.6	10.6	19.7	14.1	14.1	0	0	0	13.6	8.6	13.6	19.2	19.2	19.2	19.2	19.2	19.2	0	0	0	14.1	8.6	14.1	8.6	8.6	14.1	0	0	0	3488100	21271000	31326000	10969000	23283000	0	0	0	6549000	8350400	13257000	21445000	14785000	21388000
B4DE93;G3V0I5;P49821-2;P49821;H0YE81	B4DE93;G3V0I5;P49821-2;P49821;H0YE81	NADH dehydrogenase [ubiquinone] flavoprotein 1, mitochondrial	NDUFV1	2;2;2;2;1	12.1	39.462	0	3.3	0	0	0	0	0	0	0	0	0	0	0	0	0	8.8	8.8	0	0	0	8.8	8.8	8.8	0	0	0	0	0	0	0	0	0	0	0	0	0	0	0	0	0	0	0	0
B4DGU4;P35222;P35222-2;C9IZ65;E9PDF9;E7EV28;E7EMJ5	B4DGU4;P35222	Catenin beta-1	CTNNB1	25;25;4;1;1;1;1	40.8	84.765	19.5	21.7	27	28.6	25.1	2.2	2.2	0	1.6	1.8	0	19.1	14.9	16.5	18	19.1	22.1	0	2.2	0	24.9	23.4	23.1	1	3.9	0	0	0	0	47035000	215300000	712230000	730590000	801860000	0	0	0	6271900	0	0	101700000	121250000	147570000
B4DJ81;P28331-3;P28331-4;P28331-5;P28331;P28331-2	B4DJ81;P28331-3;P28331-4;P28331-5;P28331;P28331-2	NADH-ubiquinone oxidoreductase 75 kDa subunit, mitochondrial	NDUFS1	6;6;6;6;6;6	13.9	66.921	2.6	8.2	3.3	3.3	4.7	0	0	0	0	0	0	4.7	4.7	4.7	5.9	0	7.5	0	0	0	6.9	8.3	4.1	0	0	3.3	0	0	0	2333600	44504000	11880000	18938000	14535000	0	0	0	0	0	0	17320000	22418000	20897000
B4DJV2;O75390;H0YIC4;F8VRI6;F8VPF9;F8VPA1;F8VTT8;F8W1S4;F8W4S1;H0YH82;F8W642;F8VZK9;F8VX07;F8VRP1;F8VX68;F8VWQ5;F8VR34;F8W0J2;F8VU34	B4DJV2;O75390	Citrate synthase	CS	15;15;6;3;3;3;3;3;3;3;2;2;2;2;2;2;2;1;1	36	50.431	18.5	23.4	24.5	20.3	21.4	0	0	0	13.5	14.1	7.9	34	29.6	24.5	20.1	19.6	22.3	11.9	10.2	8.2	36	36	34	6.2	6.6	4.6	15	14.3	7.7	118740000	658140000	568580000	523230000	692440000	0	0	0	56751000	86225000	70666000	210470000	172840000	209940000
B4DKA4;Q9H9T3-4;Q9H9T3-5;Q9H9T3-2;Q9H9T3	B4DKA4;Q9H9T3-4;Q9H9T3-5;Q9H9T3-2;Q9H9T3	Elongator complex protein 3	ELP3	2;2;2;2;2	6.9	54.234	4.2	6.9	2.7	6.9	6.9	0	0	0	0	0	0	2.7	2.7	2.7	0	0	0	0	0	0	2.7	2.7	2.7	0	0	0	0	0	0	2075600	16073000	6336400	9379500	8516700	0	0	0	0	0	0	11663000	11178000	9779000
B4DKY1;P49589-2;P49589;P49589-3;C9JLN0;E9PRS8;E9PLP0	B4DKY1;P49589-2;P49589;P49589-3	Cysteine--tRNA ligase, cytoplasmic	CARS	13;13;13;13;2;2;2	21.7	84.277	8.9	12.3	6.8	6.8	6.4	0	0	0	0	1.9	0	6.6	3.9	5.1	3.4	2.8	3.5	0	0	0	15.7	15.6	9.2	0	0	0	0	0	0	32188000	123420000	26160000	33464000	38870000	0	0	0	0	7872800	0	42949000	35796000	55933000
B4DL54;P49356-2;P49356	B4DL54;P49356-2;P49356	Protein farnesyltransferase subunit beta	FNTB	2;2;2	3.6	52.785	0	1.7	1.7	1.7	1.7	0	0	0	0	0	0	0	1.7	0	0	0	0	0	0	0	1.7	0	1.9	0	0	0	0	0	0	0	186450	10173000	8745200	11982000	0	0	0	0	0	0	0	1527000	0
B4DLR2;Q12884;Q12884-2	B4DLR2;Q12884	Prolyl endopeptidase FAP	FAP	3;3;1	3.8	84.861	0	1.9	0	0	0	0	1	0	1.9	0	2.9	1	0	0	1	0	0	0	0	1	0	0	0	1	0	1	0	0	0	0	7682900	0	0	0	0	0	0	15427000	0	13898000	0	0	0
B4DNJ1;B4DN26;E7ESF4;P00750-4;P00750-3;P00750;P00750-2	B4DNJ1;B4DN26;E7ESF4;P00750-4;P00750-3;P00750	Tissue-type plasminogen activator	PLAT	3;3;3;3;3;3;1	8.7	49.079	0	2.1	0	0	0	0	2.1	0	2.1	2.1	8.7	0	0	0	0	0	0	0	0	0	0	0	0	0	0	0	0	0	0	0	2425200	0	0	0	0	5608700	0	6100800	10210000	58475000	0	0	0
B4DPQ0;P00736;F5H2D0;F5H1V0;F5H6Y3;F5H3N3;F5H3A3;F5H1N6;F5GWL0	B4DPQ0;P00736;F5H2D0	Complement C1r subcomponent	C1R	32;30;29;7;7;6;2;1;1	54.1	81.889	18.6	32.7	13.4	13.6	5.7	4.9	4.6	8.5	48	52.9	47.8	16.7	18.6	17.4	1	0	0	41.9	39.8	38.5	14.3	16.8	15.7	22.7	23.6	19.6	31.8	33.7	29.3	157750000	801490000	57920000	70567000	44096000	12695000	43691000	39817000	4844300000	6178100000	7460800000	109430000	102870000	88770000
E7EX17;B4DS13;P23588;F8VX11;F8W0K0;F8VRU1;F8VYE9;F8VSC7;F8VP89	E7EX17;B4DS13;P23588;F8VX11	Eukaryotic translation initiation factor 4B	EIF4B	4;4;4;2;1;1;1;1;1	11.7	69.697	0	4.1	0	0	0	0	0	0	2.8	2.8	0	4.1	6.2	2.1	4.1	0	4.1	0	0	4.1	9.6	11.7	11.7	0	0	0	0	0	0	0	2340200	0	0	0	0	0	0	1402800	4567700	0	4096800	19609000	21233000
B4DUC8;Q13126-4;Q13126;Q13126-3;Q13126-2;J3QSB7;Q13126-7;Q13126-6;Q13126-5;F2Z2F3;F8WES2;J3KRN1	B4DUC8;Q13126-4;Q13126;Q13126-3;Q13126-2;J3QSB7;Q13126-7;Q13126-6;Q13126-5	S-methyl-5-thioadenosine phosphorylase	MTAP	8;8;8;8;8;6;6;6;6;3;1;1	39.7	33.186	16.7	30.7	24.7	21.7	19.3	0	0	0	25	17.3	13.7	20	25	25	9	13.3	22.7	0	0	0	19.3	31.3	19.3	0	0	6	11.7	5.7	5.7	27576000	83347000	34588000	47080000	34879000	0	0	0	57246000	56192000	10090000	85864000	95749000	94704000
C9JEN3;C9IYT2;F8WDY4;C9IZ27;C9JW19;C9JWV9;B4DUD2;Q969X1;C9JAP5	C9JEN3;C9IYT2;F8WDY4;C9IZ27;C9JW19;C9JWV9;B4DUD2;Q969X1;C9JAP5	Protein lifeguard 3	TMBIM1	2;2;2;2;2;2;2;2;1	14.2	11.535	0	14.2	0	0	0	0	14.2	14.2	13.2	14.2	0	0	0	0	0	0	0	0	0	0	13.2	13.2	13.2	14.2	14.2	14.2	0	0	0	0	105180000	0	0	0	0	51704000	12247000	82995000	11712000	0	0	0	0
B4DUR8;P49368;P49368-2;Q5SZX6;E9PRC8;E9PQ35;Q5SZX9;Q5SZW8	B4DUR8;P49368;P49368-2	T-complex protein 1 subunit gamma	CCT3	21;21;20;4;3;2;1;1	49.6	55.674	24.8	24.8	6.8	11.8	9.2	0	0	0	6.4	9.2	9.4	28	29.6	27	28.4	27	28.2	6.8	6.8	6.8	46.2	41.6	40.4	0	4	1.8	1.8	0	0	62282000	209950000	39416000	40216000	47963000	0	0	0	78787000	31649000	71017000	221130000	255900000	249370000
B4DUX5;P50579;F8VRR3;F8VQZ7;P50579-2;G3V1U3;F8VSC4;F8VY03	B4DUX5;P50579;F8VRR3;F8VQZ7;P50579-2;G3V1U3	Methionine aminopeptidase 2	METAP2	5;5;4;4;4;3;2;1	16	50.496	2.9	8.8	4.4	2.2	4.4	0	0	0	0	0	0	2.2	7.3	7.3	2.2	0	2.2	0	0	0	9.5	4.4	7.3	0	2.9	2.9	2.9	2.9	2.9	2550900	36129000	9818900	2721100	7895500	0	0	0	0	0	0	2418000	9808000	10679000
J3QS39;J3QTR3;F5H6Q2;F5GYU3;F5H2Z3;F5H265;B4DV12;F5H388;F5H747;F5GXK7;J3QKN0;Q5PY61;Q96C32;P62987;P62979;P0CG47;P0CG48;M0R1V7;A0A087WV77;J3QSA3;F5GZ39;J3QLP7;J3QRK5;M0R1M6;M0R2S1;K7EMA8;J3KSM4	J3QS39;J3QTR3;F5H6Q2;F5GYU3;F5H2Z3;F5H265;B4DV12;F5H388;F5H747;F5GXK7;J3QKN0;Q5PY61;Q96C32;P62987;P62979;P0CG47;P0CG48;M0R1V7;A0A087WV77;J3QSA3;F5GZ39;J3QLP7;J3QRK5;M0R1M6;M0R2S1	Ubiquitin	UBB	7;7;7;7;7;7;7;7;7;7;7;7;7;7;7;7;7;6;6;5;5;5;5;4;4;3;1	65.6	10.469	63.4	63.4	63.4	63.4	63.4	50.5	50.5	50.5	50.5	63.4	50.5	63.4	65.6	63.4	50.5	50.5	40.9	63.4	50.5	50.5	65.6	63.4	65.6	63.4	63.4	63.4	63.4	63.4	63.4	3312600000	10921000000	5312700000	4446700000	3722600000	1840400000	1880300000	1760900000	2458400000	3298500000	2695400000	1781000000	1853100000	1802100000
R4GNC0;B4DVL2;Q02083-2;Q02083;Q02083-3;H0Y988;D6R9S9	R4GNC0;B4DVL2;Q02083-2;Q02083;Q02083-3	N-acylethanolamine-hydrolyzing acid amidase	NAAA	3;3;3;3;2;1;1	16.2	24.725	0	0	0	3.6	0	0	0	5	0	0	0	0	0	0	0	0	0	5	5	5	16.2	8.6	5	0	0	0	5	5	5	0	0	0	8500900	0	0	0	22277000	0	0	0	0	0	0
G3V4W0;B4DY08;G3V4C1;G3V2Q1;P07910-2;P07910;G3V576;P07910-3;P07910-4;G3V5V7;G3V2D6;P0DMR1;O60812;B7ZW38;B2RXH8;G3V5X6;G3V3K6;G3V251;B4DSU6;G3V555;G3V575;G3V4M8;G3V2H6	G3V4W0;B4DY08;G3V4C1;G3V2Q1;P07910-2;P07910;G3V576;P07910-3;P07910-4;G3V5V7;G3V2D6;P0DMR1;O60812;B7ZW38;B2RXH8	Heterogeneous nuclear ribonucleoproteins C1/C2	HNRNPC	8;8;8;8;8;8;7;6;6;5;5;4;4;4;4;3;3;3;3;3;3;2;1	29	28.916	17.9	23.3	8	17.2	9.2	0	0	0	9.2	4.6	4.6	17.2	23.3	17.2	28.6	28.6	19.1	4.6	8.8	8.8	23.7	23.7	23.7	8.8	8.8	13	14.9	8.8	4.6	48147000	317820000	23826000	51898000	17917000	0	0	0	24817000	13478000	26259000	178630000	226470000	118710000
B4DY09;Q12905;X6R6Z1	B4DY09;Q12905	Interleukin enhancer-binding factor 2	ILF2	14;14;6	52.3	38.91	32.7	45.7	31.2	21	21	0	0	0	9.9	2.8	4	16.5	15.9	17.9	28.1	28.1	25.3	2.8	4	0	23	24.1	20.2	4.5	8.8	9.1	16.5	18.2	16.5	147160000	858410000	494680000	521320000	447610000	0	0	0	34358000	26095000	20518000	88349000	101410000	99670000
B4E0K5;Q16539-5;Q16539-3;Q16539-4;Q16539;E7EX54;B5TY33;Q16539-2;H7C4E2	B4E0K5;Q16539-5;Q16539-3;Q16539-4;Q16539;E7EX54;B5TY33;Q16539-2	Mitogen-activated protein kinase 14	MAPK14	5;5;5;5;5;3;3;3;1	24.7	32.357	5.3	24.7	3.9	3.9	5.3	0	0	0	0	0	0	3.9	0	0	0	0	0	0	0	0	16.3	11	11	0	0	0	10.6	16.3	11	2766500	50967000	3794400	3977300	2250600	0	0	0	0	0	0	2620800	0	0
Q8NBY1;B4E0Y9;Q9P289-2;Q9P289;Q9P289-3;C9JDH9;C9J6L2;C9JCC0;C9J232;H7C279;O00506-3;O00506-2;O00506;C9JJV0	Q8NBY1;B4E0Y9;Q9P289-2;Q9P289;Q9P289-3;C9JDH9;C9J6L2;C9JCC0;C9J232;H7C279;O00506-3;O00506-2;O00506	Serine/threonine-protein kinase 26	STK26	7;7;7;7;5;4;4;4;4;4;4;4;4;3	20.9	43.867	7.1	17.6	0	0	0	2.6	0	3.8	0	4.1	0	11.5	11.2	4.3	4.3	8.2	3.3	0	0	0	14	14	13.8	0	0	0	0	0	0	6250600	44583000	0	0	0	5287000	0	2127300	0	4255300	0	20926000	11831000	13585000
B4E1Z4;E7ETN3;P00751;H7C5H1;P00751-2;H7C526;C9JRT3;F2Z3N2;F8WCJ9;C9JYQ5;Q5ST52;A2ABG0	B4E1Z4;E7ETN3;P00751	Complement factor B	CFB	57;47;37;21;19;4;4;2;1;1;1;1	47.5	140.94	21.5	27.3	14	12.1	12.9	26.1	23.7	27	33.4	33.6	34.1	25	22.2	25.2	21.8	21.9	21.7	39.4	37.6	36.5	28.7	28.6	28.1	30.7	32.1	31.8	31.6	32.1	35.5	1096300000	3687800000	449550000	472710000	630870000	2753500000	3335500000	2782400000	12631000000	14774000000	15910000000	1371500000	1722600000	2509800000
G3V1N5;B4E3L3;Q6NZX9;Q96RU2-2;Q96RU2	G3V1N5;B4E3L3;Q6NZX9;Q96RU2-2;Q96RU2	Ubiquitin carboxyl-terminal hydrolase	USP28	1;1;1;1;1	1.1	86.336	0	1.1	0	0	0	0	1.1	1.1	0	1.1	1.1	0	0	0	0	0	0	1.1	0	0	0	0	0	0	0	0	0	0	0	0	154220	0	0	0	0	10821000	50848000	0	11758000	31940000	0	0	0
B5MBZ0;Q9HC35-2;Q9HC35	B5MBZ0;Q9HC35-2;Q9HC35	Echinoderm microtubule-associated protein-like 4	EML4	19;19;19	26.4	110.18	3.4	11.5	7.6	9.1	7.5	1	0	0	3.6	0	1.6	17.8	17.5	18.8	15.5	13.8	15.2	0.7	0	0	10.7	7.5	14.4	1	1	4.5	3.6	1	0	39049000	171350000	106280000	149630000	195100000	34837000	0	0	9074200	0	23850000	229590000	283610000	303600000
B5MC59;P35244	B5MC59;P35244	Replication protein A 14 kDa subunit	RPA3	3;3	54.9	9.1703	20.7	54.9	54.9	19.5	19.5	0	0	0	0	0	0	20.7	0	0	20.7	20.7	0	0	0	0	0	0	0	0	0	0	0	0	0	1262600	44205000	34338000	18983000	27549000	0	0	0	0	0	0	1777300	0	0
B5MCA4;P16422;C9JKY3	B5MCA4;P16422	Epithelial cell adhesion molecule	EPCAM	4;4;1	18.1	37.893	8.5	12	8.5	15.8	8.5	0	0	0	3.8	3.8	0	8.5	8.5	8.5	18.1	18.1	10.8	0	0	0	15.8	8.5	8.5	10.8	10.8	8.5	0	3.8	3.8	12339000	58258000	46112000	66622000	80720000	0	0	0	23396000	28952000	0	32266000	28859000	28306000
B5MD87;Q53H96-2;Q53H96	B5MD87;Q53H96-2;Q53H96	Pyrroline-5-carboxylate reductase 3	PYCRL	2;2;2	24.8	14.341	0	24.8	24.8	8	8	0	0	0	0	0	0	0	0	8	0	0	0	0	0	0	8	0	0	0	0	0	0	0	0	0	11519000	29870000	16164000	8861400	0	0	0	0	0	0	0	0	7082600
B5MDF5;P62826;J3KQE5;F5H018;B4DV51;H0YFC6;A0A087X0W0	B5MDF5;P62826;J3KQE5;F5H018;B4DV51	GTP-binding nuclear protein Ran	RAN	12;12;11;10;6;5;1	48.9	26.224	33	41.2	17.6	22.7	19.7	0	0	0	25.3	20.6	30	47.2	47.2	44.6	42.9	30.5	38.2	25.3	20.6	20.6	45.9	48.9	48.5	22.7	25.3	25.3	19.3	20.6	15.9	217820000	522970000	125530000	104310000	110290000	0	0	0	324680000	265180000	642980000	658720000	635690000	1038400000
Q99613-2;Q99613;B5ME19;H3BPE4	Q99613-2;Q99613;B5ME19	Eukaryotic translation initiation factor 3 subunit C	EIF3C	11;11;11;1	12.3	104.1	2.5	5.6	0	0.9	1	0	0	0	1.8	1.8	0	4.9	7	7.3	6.5	3.9	6.3	1.1	0	0	9.2	11.3	8.6	0	1.1	0	0	1.1	1.1	19600000	59074000	0	17374000	0	0	0	0	3391300	7172600	0	35663000	69115000	70607000
E7EW69;E7EX04;B5ME97;Q9P0V9-3;Q9P0V9;Q9P0V9-2;F5GYV2;F5H1F2	E7EW69;E7EX04;B5ME97;Q9P0V9-3;Q9P0V9;Q9P0V9-2	Septin-10	SEPT10	3;3;3;3;3;3;1;1	8.9	52.145	0	2	3.3	2	1.3	0	0	0	0	0	0	1.3	0	1.3	0	0	0	0	0	0	8.9	1.3	0	0	0	0	1.3	0	0	0	5519400	14373000	10268000	0	0	0	0	0	0	0	0	0	0
B6VEX4;Q8IZP0-10;Q8IZP0-8;Q8IZP0-7;Q8IZP0-2;Q8IZP0-4;Q8IZP0-3;Q8IZP0-5;Q8IZP0-6;Q8IZP0-9;Q8IZP0-12;Q8IZP0;Q8IZP0-11	B6VEX4;Q8IZP0-10;Q8IZP0-8;Q8IZP0-7;Q8IZP0-2;Q8IZP0-4;Q8IZP0-3;Q8IZP0-5;Q8IZP0-6;Q8IZP0-9;Q8IZP0-12;Q8IZP0;Q8IZP0-11	Abl interactor 1	ABI1	2;2;2;2;2;2;2;2;2;2;2;2;1	6.9	43.294	0	0	0	0	0	0	0	0	0	0	0	2.8	0	0	2.8	2.8	0	0	0	0	4.1	2.8	2.8	0	0	0	0	0	0	0	0	0	0	0	0	0	0	0	0	0	4543200	0	0
B7Z2Y2;Q14746-2;Q14746;V9GY21	B7Z2Y2;Q14746-2;Q14746	Conserved oligomeric Golgi complex subunit 2	COG2	9;9;9;1	21.4	76.078	0	7.1	0	0	0	0	0	0	0	0	0	1.9	1.9	1.9	0	3.4	1.9	0	0	0	19	20.3	16.6	0	0	0	0	0	0	0	15125000	0	0	0	0	0	0	0	0	0	7011400	6057500	5721400
M0R3F1;B7Z4B8;Q9BUJ2-4;Q9BUJ2-2;Q9BUJ2;Q9BUJ2-3;M0QYZ0;M0QYM5;M0QYI8	M0R3F1;B7Z4B8;Q9BUJ2-4;Q9BUJ2-2;Q9BUJ2;Q9BUJ2-3;M0QYZ0	Heterogeneous nuclear ribonucleoprotein U-like protein 1	HNRNPUL1	8;8;8;8;8;7;4;1;1	16.4	71.611	11.7	16.2	6.1	4.1	4.1	0	0	0	3.4	0	0	10.8	6.4	6.4	11.9	6.4	14.4	0	0	0	5.8	5.8	6.4	2.3	0	0	5.8	2.3	3.4	55455000	170860000	14081000	11242000	17161000	0	0	0	4961300	0	0	38219000	31338000	26524000
B7Z4S1;Q15560-2;P23193-2;Q15560;P23193;Q5JRI7	B7Z4S1;Q15560-2;P23193-2;Q15560;P23193;Q5JRI7	Transcription elongation factor A protein 1	TCEA1	2;2;2;2;2;1	19.7	13.445	8.5	0	0	0	0	0	0	0	0	0	0	19.7	11.1	19.7	19.7	19.7	19.7	0	0	0	19.7	19.7	19.7	0	0	0	0	0	0	230230	0	0	0	0	0	0	0	0	0	0	16405000	14947000	27240000
E7EQ12;H0Y7F0;H0Y9H6;E9PDE4;E9PCH5;E7EVY3;B7Z574;E7ESM9;P20810-3;P20810-4;P20810-8;P20810-2;P20810;P20810-9;P20810-5;P20810-10;P20810-7;P20810-6;E7EQA0;H0YD33;E7ES10;D6RAA8;D6RC54;F8W7E0	E7EQ12;H0Y7F0;H0Y9H6;E9PDE4;E9PCH5;E7EVY3;B7Z574;E7ESM9;P20810-3;P20810-4;P20810-8;P20810-2;P20810;P20810-9;P20810-5;P20810-10;P20810-7;P20810-6;E7EQA0;H0YD33;E7ES10	Calpastatin	CAST	12;12;12;12;12;12;12;12;12;12;12;12;12;12;12;12;12;12;11;11;10;2;2;2	37.4	46.133	6.6	15.1	3.1	6.1	10.4	0	0	0	4.5	7.6	0	27.4	22.9	14.9	22.7	31.2	20.6	0	0	0	34.3	37.4	27.9	0	0	0	0	0	0	13063000	25109000	9080600	43258000	37561000	0	0	0	3662400	25220000	0	71536000	52643000	71747000
I3L3T4;I3L367;I3NI44;J3KQU4;I3L4I4;O75674-2;B7Z9E2;O75674;I3L1Q1;I3L4N3;I3L4G0;I3L1G1	I3L3T4;I3L367;I3NI44;J3KQU4;I3L4I4;O75674-2;B7Z9E2;O75674;I3L1Q1;I3L4N3;I3L4G0;I3L1G1	TOM1-like protein 1	TOM1L1	4;4;4;4;4;4;4;4;3;3;3;2	27.1	25.253	3.6	16.4	4.4	4.4	4.4	0	0	0	0	0	0	0	0	0	0	0	0	0	0	0	0	0	0	3.6	7.1	0	0	0	0	6446600	45840000	11790000	8450900	12094000	0	0	0	0	0	0	0	0	0
B7Z9I1;Q5T4U5;P11310;P11310-2;E9PJM9;E9PRX4;H0YDT5	B7Z9I1;Q5T4U5;P11310;P11310-2	Medium-chain specific acyl-CoA dehydrogenase, mitochondrial	ACADM	10;10;10;10;4;2;1	25.5	42.426	20.3	22.9	11.2	10.4	16.1	0	0	0	0	3.1	3.4	18.2	18.4	18.4	11.9	16.6	19.7	0	0	0	23.6	16.9	13	0	0	0	0	0	0	43840000	167730000	84631000	59299000	88179000	0	0	0	0	12543000	6926000	72643000	77474000	88575000
B7ZC39;B7ZC38;Q9NR46;Q9NR46-2;F8WFB9;H7C1Z6	B7ZC39;B7ZC38;Q9NR46;Q9NR46-2;F8WFB9	Endophilin-B2	SH3GLB2	5;5;5;5;4;1	15.2	41.668	6.1	6.1	0	0	0	0	0	0	2.1	0	2.1	5.6	3.5	5.6	5.6	3.5	2.1	0	2.1	0	11.8	13.1	15.2	2.1	2.1	2.1	0	0	2.1	3514400	94263000	0	0	0	0	0	0	19305000	0	50557000	1531200000	10025000	1285700000
B7ZKJ8;Q14624;Q14624-3;Q14624-2;Q14624-4;H7C0L5;CON__Q3T052	B7ZKJ8;Q14624;Q14624-3;Q14624-2;Q14624-4;H7C0L5	Inter-alpha-trypsin inhibitor heavy chain H4	ITIH4	42;42;40;40;34;29;2	50.3	103.88	40	41.3	17.2	14.2	17.1	27.1	30.3	27.3	28	28.9	26.5	31.9	27.6	25.2	15.4	16.6	10.1	48.7	47.8	39.9	33.6	26	28.1	35.6	33.9	35.4	37.1	34.1	34.1	1397900000	4260700000	537260000	466050000	354020000	1121600000	979820000	724150000	1741200000	1836300000	1811300000	883450000	1007600000	1200200000
B7ZL91;Q16819	B7ZL91;Q16819	Metalloendopeptidase	MEP1A	18;18	28.2	87.896	16.3	19.8	0	0	0	0	1.6	0	0.9	4.8	1.6	0.9	0.9	0.9	21.6	19.3	20	0	2.3	0	0	0	0	25.3	23	25.3	12	9.7	12.9	204260000	756730000	0	0	0	0	8747300	0	56226000	92611000	137580000	63983000	54077000	85546000
B8ZZI9;Q6ULP2-3;Q6ULP2-5;Q6ULP2-2;Q6ULP2-4;Q6ULP2	B8ZZI9;Q6ULP2-3;Q6ULP2-5;Q6ULP2-2;Q6ULP2-4;Q6ULP2	Aftiphilin	AFTPH	2;2;2;2;2;2	6.3	61.488	0	0	0	0	0	0	0	0	0	0	0	0	0	0	0	0	0	0	0	0	0	2.5	3.9	0	0	0	0	0	0	0	0	0	0	0	0	0	0	0	0	0	0	0	0
B8ZZQ6;P06454-2;P06454;B8ZZA1;B8ZZW7;H7C2N1;A0A087WUT1	B8ZZQ6;P06454-2;P06454;B8ZZA1;B8ZZW7;H7C2N1;A0A087WUT1	Prothymosin alpha	PTMA	6;6;6;5;5;5;3	37.4	11.758	27.1	36.4	12.1	13.1	9.3	0	0	0	36.4	36.4	13.1	37.4	36.4	36.4	25.2	35.5	26.2	0	0	0	37.4	36.4	37.4	12.1	21.5	14	0	0	0	31749000	237750000	9087200	19032000	3615800	0	0	0	515690000	443090000	155930000	923300000	1048700000	1223900000
B8ZZU8;I3L0M9;Q15370;Q15370-2	B8ZZU8;I3L0M9;Q15370;Q15370-2	Transcription elongation factor B polypeptide 2	TCEB2	4;4;4;4	29.2	12.527	11.5	22.1	0	0	0	0	0	0	0	0	0	0	22.1	22.1	11.5	0	0	0	11.5	0	0	7.1	18.6	0	11.5	11.5	0	0	0	5954000	38980000	0	0	0	0	0	0	0	0	0	0	10728000	12744000
C9J2I0;B8ZZY2;P52594-2;P52594-3;P52594;P52594-4	C9J2I0;B8ZZY2;P52594-2;P52594-3;P52594;P52594-4	Arf-GAP domain and FG repeat-containing protein 1	AGFG1	2;2;2;2;2;2	10.5	25.497	0	0	0	0	0	0	0	0	0	0	0	0	0	0	0	0	0	0	0	0	4.6	4.6	10.5	0	0	0	0	0	0	0	0	0	0	0	0	0	0	0	0	0	0	0	0
C9IZ32;Q9NUY8-2;Q9NUY8;C9JAM5	C9IZ32;Q9NUY8-2;Q9NUY8;C9JAM5	TBC1 domain family member 23	TBC1D23	2;2;2;1	13.5	19.706	0	0	13.5	8.8	4.7	0	0	0	0	0	0	4.7	4.7	4.7	0	0	0	0	0	0	13.5	4.7	13.5	0	0	0	0	0	0	0	0	19589000	4138900	16622000	0	0	0	0	0	0	7138600	5394700	5552600
C9IZP8	C9IZP8	Complement C1s subcomponent	C1S	1	16.5	11.808	0	16.5	0	0	0	0	0	0	16.5	16.5	16.5	0	0	0	0	0	0	0	0	0	0	0	0	0	0	0	0	0	0	0	30262000	0	0	0	0	0	0	37652000	39222000	111320000	0	0	0
C9J3L8;C9J5W0;E9PAL7;C9IZQ1;P43307;P43307-2	C9J3L8;C9J5W0;E9PAL7;C9IZQ1;P43307;P43307-2	Translocon-associated protein subunit alpha	SSR1	3;3;3;3;3;2	12.8	29.573	4.2	9.8	12.8	12.8	12.8	0	0	0	0	0	0	5.7	5.7	5.7	4.2	4.2	9.8	4.2	0	0	0	0	0	5.7	9.8	0	0	0	0	20241000	87825000	173100000	169360000	119040000	0	0	0	0	0	0	5022400	4218500	4402000
C9J0K6;P30626-3;P30626-2;P30626;B4DHQ6	C9J0K6;P30626-3;P30626-2;P30626;B4DHQ6	Sorcin	SRI	5;5;5;5;3	38.7	17.605	25.8	38.7	4.5	19.4	14.8	7.1	7.1	7.1	7.7	7.7	7.7	38.7	19.4	11.6	24.5	11.6	7.1	14.8	7.1	7.1	4.5	14.8	12.9	13.5	20	0	0	0	0	70735000	123910000	8933900	25153000	26236000	12427000	16799000	14073000	21090000	25593000	33095000	67924000	53860000	36931000
C9JMD7;C9JSP1;C9JQ75;C9J0M4;P51572;P51572-2;C9JM14	C9JMD7;C9JSP1;C9JQ75;C9J0M4;P51572;P51572-2	B-cell receptor-associated protein 31	BCAP31	3;3;3;3;3;3;1	16.9	20.184	10.7	10.7	16.9	16.9	16.9	0	0	0	0	0	0	0	0	0	0	0	0	0	0	0	0	0	0	0	0	0	0	0	0	1741900	31156000	86313000	103890000	65201000	0	0	0	0	0	0	0	0	0
C9J1Z8;P84085	C9J1Z8;P84085	ADP-ribosylation factor 5	ARF5	6;6	48	17.107	41.3	41.3	33.3	14	28	14	20.7	14	20.7	20.7	20.7	48	48	48	34.7	41.3	48	34.7	34.7	34.7	48	41.3	48	41.3	41.3	41.3	7.3	13.3	13.3	0	0	0	0	0	0	0	0	0	0	0	27307000	29785000	48476000
C9J2X2;G5E962;P43364-2;P43364	C9J2X2;G5E962;P43364-2;P43364	Melanoma-associated antigen 11	MAGEA11	1;1;1;1	2.7	32.855	0	0	0	0	0	0	0	0	0	0	0	0	0	0	0	0	0	0	0	0	0	0	0	0	0	2.7	0	0	0	0	0	0	0	0	0	0	0	0	0	0	0	0	0
C9J5N1;Q9BTE6;Q9BTE6-2;Q9BTE6-3;K7EQ85;L7N2F4	C9J5N1;Q9BTE6;Q9BTE6-2;Q9BTE6-3	Alanyl-tRNA editing protein Aarsd1	AARSD1	3;3;3;3;1;1	9.7	55.065	2.2	0	0	0	0	0	3	0	0	0	0	0	0	0	0	0	0	0	0	0	7.5	6.7	5.3	0	0	0	0	0	0	466100	0	0	0	0	0	11778000	0	0	0	0	0	0	0
C9J6P7	C9J6P7	Nuclear valosin-containing protein-like	NVL	1	9.4	20.089	0	9.4	0	0	0	0	0	0	0	0	0	0	0	0	0	0	0	0	0	0	0	0	0	0	0	0	0	0	0	0	574790000	0	0	0	0	0	0	0	0	0	0	0	0
E9PFH4;C9J7E5;Q9Y5L0-3;Q9Y5L0;Q9Y5L0-1	E9PFH4;C9J7E5;Q9Y5L0-3;Q9Y5L0;Q9Y5L0-1	Transportin-3	TNPO3	1;1;1;1;1	2	96.669	2	2	0	0	0	0	0	0	0	0	0	2	0	0	0	0	2	0	0	0	2	2	2	0	0	0	0	0	0	6407200	13695000	0	0	0	0	0	0	0	0	0	1333000	0	0
C9J7K9;O15162-2;O15162;C9J0H3;C9J9P4;C9JE06;H7C5I5	C9J7K9;O15162-2;O15162;C9J0H3;C9J9P4;C9JE06	Phospholipid scramblase 1	PLSCR1	6;6;6;4;4;4;2	23.2	34.217	15.1	23.2	3.2	3.2	9.6	16.1	16.1	9.6	13.8	10.6	16.1	0	3.2	0	0	0	0	0	5.5	0	10.6	7.4	13.8	17.7	17.7	17.7	7.4	3.2	0	91470000	286170000	8118900	7008600	16248000	53092000	80845000	112680000	63273000	18386000	51520000	0	6065800	0
C9J813;E9PGZ1;Q05682-5;Q05682-4;C9JEK3;E7EX44;Q05682-3;Q05682-6;Q05682-2;Q05682	C9J813;E9PGZ1;Q05682-5;Q05682-4;C9JEK3;E7EX44;Q05682-3;Q05682-6;Q05682-2;Q05682	Caldesmon	CALD1	2;2;2;2;1;1;1;1;1;1	7	54.158	0	0	0	0	0	0	0	0	7	2.8	0	7	7	4.1	0	0	0	0	0	0	0	0	0	0	0	0	0	0	0	0	0	0	0	0	0	0	0	37683000	19634000	0	19659000	28380000	7199200
C9J8Q5;P51649;P51649-2	C9J8Q5;P51649;P51649-2	Succinate-semialdehyde dehydrogenase, mitochondrial	ALDH5A1	4;4;4	10.1	53.867	2.8	7.9	5.1	5.1	7.3	0	0	0	0	0	0	0	0	2	5.1	3.2	0	0	0	0	4.7	2	4.7	0	0	0	0	0	0	10374000	19406000	24232000	14771000	55548000	0	0	0	0	0	0	0	0	8122600
C9J8T6;Q14061	C9J8T6;Q14061	Cytochrome c oxidase copper chaperone	COX17	1;1	16.3	10.853	0	0	0	0	0	0	0	0	0	0	0	0	0	0	0	0	0	0	0	0	16.3	16.3	16.3	0	0	0	0	0	0	0	0	0	0	0	0	0	0	0	0	0	0	0	0
C9J8Z4;Q969P0-3;Q969P0	C9J8Z4;Q969P0-3;Q969P0	Immunoglobulin superfamily member 8	IGSF8	1;1;1	6.3	32.284	6.3	6.3	0	0	0	0	0	0	0	0	0	0	0	0	6.3	6.3	6.3	0	0	0	0	0	0	0	0	0	0	0	0	2517700	11903000	0	0	0	0	0	0	0	0	0	0	0	0
C9J9K3;P08865;A6NE09;C9JQR9	C9J9K3;P08865;A6NE09	40S ribosomal protein SA	RPSA	13;13;10;4	55.3	29.505	37.1	40.2	24.2	27.3	31.4	0	0	0	14.8	14.8	25	34.5	28.4	28.8	41.3	35.6	37.5	17	15.5	10.6	54.2	54.2	51.1	21.2	13.6	14.4	19.3	12.1	17	157600000	783430000	103290000	157710000	207000000	0	0	0	75787000	67582000	254680000	464900000	470320000	382540000
C9JA08;Q96D46	C9JA08;Q96D46	60S ribosomal export protein NMD3	NMD3	1;1	3.2	60.125	0	0	0	0	0	0	0	0	0	0	0	0	0	0	0	0	0	0	0	0	3.2	3.2	0	0	0	0	0	0	0	0	0	0	0	0	0	0	0	0	0	0	0	0	0
C9JAB2;Q16629-3;Q16629-2;Q16629-4;Q16629	C9JAB2;Q16629-3;Q16629-2;Q16629-4;Q16629	Serine/arginine-rich splicing factor 7	SRSF7	3;3;3;3;3	12.8	26.928	0	6	3.8	8.9	0	0	0	0	0	0	0	8.9	3.8	12.8	12.8	12.8	3.8	0	0	0	0	0	0	0	0	0	0	0	0	0	0	6976000	6116100	0	0	0	0	0	0	0	11119000	5011000	25878000
C9JB55	C9JB55	Serotransferrin	TF	8	81.6	8.0891	81.6	81.6	80.3	80.3	30.3	81.6	81.6	81.6	81.6	81.6	81.6	80.3	80.3	80.3	80.3	80.3	80.3	81.6	81.6	81.6	80.3	80.3	81.6	80.3	80.3	80.3	80.3	80.3	81.6	2178300	29364000	0	0	0	5349200	48035000	78169000	17374000	17621000	0	0	0	0
C9JBI3;P78330	C9JBI3;P78330	Phosphoserine phosphatase	PSPH	3;3	16.6	20.745	7.5	11.8	11.8	11.8	12.3	0	0	0	0	0	0	7.5	7.5	11.8	0	7.5	0	0	0	0	7.5	11.8	16.6	4.3	4.3	0	0	0	0	10065000	40297000	33969000	32688000	45727000	0	0	0	0	0	0	7681200	11008000	15478000
C9JE82;C9JVC9;Q9NY47-4;Q9NY47-2;Q9NY47-3;Q9NY47;Q9NY47-5	C9JE82;C9JVC9;Q9NY47-4;Q9NY47-2;Q9NY47-3;Q9NY47;Q9NY47-5	Voltage-dependent calcium channel subunit alpha-2/delta-2	CACNA2D2	1;1;1;1;1;1;1	2	129.21	0	0	0	0	0	0	0	0	0	0	0	0	0	0	0	0	0	0	0	0	0	0	0	2	2	2	0	0	0	0	0	0	0	0	0	0	0	0	0	0	0	0	0
C9JG97;C9JEH3;Q13685;H7C0R2;C9JTS3	C9JG97;C9JEH3;Q13685;H7C0R2;C9JTS3	Angio-associated migratory cell protein	AAMP	2;2;2;1;1	7.5	44.693	0	3.1	3.1	3.1	7.5	0	0	0	0	0	0	0	0	0	0	0	0	0	0	0	3.1	7.5	7.5	0	0	0	0	0	0	0	3429800	2830600	5329300	9502900	0	0	0	0	0	0	0	0	0
C9JF17;P05090;C9JX71;F8WBT9	C9JF17;P05090	Apolipoprotein D	APOD	11;11;5;1	33.5	24.158	33.5	33.5	33.5	26.5	25.6	30.7	23.3	27.4	20.5	22.8	6	20	20.5	26	21.9	20.9	14.4	33.5	33.5	33.5	30.2	26.5	30.7	29.3	26	28.8	33.5	33	30.7	1202500000	4395900000	536950000	478650000	477110000	1004700000	874760000	785980000	90803000	108720000	11007000	357240000	388220000	414200000
C9JFE4;Q13098-5;Q13098;Q13098-7;A0A096LP07;A0A096LPJ3;A8K070;Q13098-6;J3QQX0;J3QS84;J3QS88;J3KTB0;J3QLE8;J3QLT0;J3QL53;J3KRE8;J3KSA5;J3KRJ4	C9JFE4;Q13098-5;Q13098;Q13098-7;A0A096LP07;A0A096LPJ3;A8K070;Q13098-6	COP9 signalosome complex subunit 1	GPS1	8;8;8;8;7;7;7;6;2;1;1;1;1;1;1;1;1;1	19.5	53.371	5.9	11.5	3.6	3.6	3.6	0	0	0	0	0	0	4.9	7	4.7	7.2	4.7	7	0	0	0	15.9	13.6	11.5	0	0	0	0	0	0	6984600	90305000	41902000	48667000	59180000	0	0	0	0	0	0	16689000	29453000	13015000
C9JFR7;P99999;CON__P62894	C9JFR7;P99999	Cytochrome c	CYCS	8;8;2	64.4	11.333	50.5	58.4	64.4	64.4	51.5	50.5	24.8	24.8	25.7	51.5	42.6	57.4	64.4	64.4	57.4	64.4	57.4	51.5	33.7	50.5	64.4	64.4	58.4	51.5	33.7	33.7	57.4	51.5	33.7	61749000	779340000	597380000	728180000	787950000	119940000	79760000	88715000	86488000	133680000	160980000	274700000	363470000	290620000
C9JFR9;Q9UNU6	C9JFR9;Q9UNU6	7-alpha-hydroxycholest-4-en-3-one 12-alpha-hydroxylase	CYP8B1	1;1	3	57.253	0	0	0	0	0	3	3	3	0	0	0	0	0	0	0	0	0	0	3	0	0	0	0	0	0	0	0	0	0	0	0	0	0	0	59157000	64211000	56447000	0	0	0	0	0	0
C9JIF9;P13798;H7C393;H7C1U0;C9JLK2;F8WEH5;H0YFE5	C9JIF9;P13798;H7C393	Acylamino-acid-releasing enzyme	APEH	18;18;9;8;5;2;1	35.1	81.673	19.3	24.3	17	15.5	9.6	4.2	4.2	4.2	9.6	8	4.7	21	16.8	14.8	8.3	7.9	12.2	2.4	4.9	3.7	28.6	30	28.6	3.8	11.5	10.2	8	14.8	15.9	122500000	391780000	234900000	224840000	149750000	10963000	13049000	11638000	73262000	71479000	24484000	343980000	255990000	297720000
C9JIZ1;C9J5E5;C9JZI8;C9JHS7;C9JHZ8;C9JES8;C9JT62;C9JK79;C9JBS3;C9JEJ8;A0A088AWM1;C9JHN6	C9JIZ1;C9J5E5;C9JZI8;C9JHS7;C9JHZ8;C9JES8;C9JT62;C9JK79	Vigilin	HDLBP	10;9;7;6;6;6;5;5;4;4;4;4	58	24.708	5.8	25.9	0	0	0	3.1	0	0	7.6	7.6	7.6	25	14.3	14.3	26.8	32.1	32.1	3.1	3.1	0	46	43.3	46	0	0	0	0	0	3.1	0	3474200	0	0	0	0	0	0	29608000	26782000	22940000	10763000	10124000	23171000
C9JUE0;C9JJP5;Q05BK6;K0J6K2;Q92734-2;Q92734;C9JTY3	C9JUE0;C9JJP5;Q05BK6;K0J6K2;Q92734-2;Q92734;C9JTY3	Protein TFG	TFG	5;5;5;5;5;5;3	35	17.731	5.1	29.9	11.5	11.5	11.5	0	0	0	0	0	0	16.6	35	35	16.6	16.6	16.6	0	0	0	35	29.9	24.8	6.4	6.4	6.4	11.5	6.4	6.4	239680	143830000	505690000	451000000	278990000	0	0	0	0	0	0	157240000	164150000	190690000
C9JKF7;C9JU59;E9PBD8;E7EMG9;P33241-2;P33241;P33241-3	C9JKF7;C9JU59;E9PBD8;E7EMG9;P33241-2;P33241;P33241-3	Lymphocyte-specific protein 1	LSP1	1;1;1;1;1;1;1	21.4	13.899	21.4	21.4	0	0	0	0	0	0	0	0	0	21.4	0	0	0	0	21.4	21.4	21.4	21.4	21.4	21.4	0	0	21.4	21.4	21.4	21.4	0	17889000	14940000	0	0	0	0	0	0	0	0	0	4431500	0	0
C9JKZ3;O15393;O15393-2;C9JB05;C9J5Y1	C9JKZ3;O15393;O15393-2;C9JB05;C9J5Y1	Transmembrane protease serine 2	TMPRSS2	2;2;2;1;1	4.7	53.615	0	4.7	0	0	0	3.1	0	3.1	0	0	0	0	0	0	0	0	0	0	0	0	0	0	0	3.1	3.1	3.1	0	0	0	0	30942000	0	0	0	51395000	0	48668000	0	0	0	0	0	0
C9JLU1;P52434-2;P52434;P52434-5;P52434-3;P52434-4	C9JLU1;P52434-2;P52434;P52434-5;P52434-3;P52434-4	DNA-directed RNA polymerases I, II, and III subunit RPABC3	POLR2H	2;2;2;1;1;1	23.5	16.996	0	10.7	0	0	0	0	0	0	0	0	0	0	0	0	0	0	0	0	0	0	12.8	0	0	0	0	0	0	0	0	0	17114000	0	0	0	0	0	0	0	0	0	0	0	0
F8VNZ0;C9JLV4;O14727-6;O14727-5;O14727-4;O14727	F8VNZ0;C9JLV4;O14727-6;O14727-5;O14727-4;O14727	Apoptotic protease-activating factor 1	APAF1	1;1;1;1;1;1	14.6	14.688	0	14.6	0	0	0	0	0	0	0	0	0	0	0	0	0	0	0	0	0	0	0	0	0	0	0	0	0	0	0	0	11274000	0	0	0	0	0	0	0	0	0	0	0	0
C9JMK5;Q96FE7-4;Q96FE7-2;Q96FE7	C9JMK5;Q96FE7-4;Q96FE7-2;Q96FE7	Phosphoinositide-3-kinase-interacting protein 1	PIK3IP1	1;1;1;1	7.6	16.06	0	0	7.6	0	7.6	7.6	7.6	7.6	7.6	7.6	7.6	0	0	0	0	0	0	0	0	0	0	0	0	0	0	0	0	0	0	0	0	5933900	0	7248400	42990000	54979000	38003000	46443000	64761000	80576000	0	0	0
C9JNR0;P27930-2;P27930	C9JNR0;P27930-2;P27930	Interleukin-1 receptor type 2	IL1R2	2;2;2	12.2	26.344	0	8.3	0	0	3.9	0	0	0	0	0	3.9	0	0	0	0	0	0	0	0	0	0	0	0	0	0	0	3.9	0	0	0	9135700	0	0	5105800	0	0	0	0	0	18285000	0	0	0
F2Z2Y6;C9JNV3;O95777;C9JIZ0	F2Z2Y6;C9JNV3;O95777;C9JIZ0	U6 snRNA-associated Sm-like protein LSm8	LSM8	2;2;2;1	38.8	7.3713	23.9	23.9	23.9	38.8	38.8	0	0	0	0	0	0	0	0	0	23.9	23.9	23.9	0	0	0	0	0	0	0	0	0	0	0	0	5706100	0	46523000	30195000	24332000	0	0	0	0	0	0	0	0	0
C9JXB8;C9JNW5;P83731	C9JXB8;C9JNW5;P83731	60S ribosomal protein L24	RPL24	2;2;2	13.2	14.369	6.6	6.6	0	0	0	0	0	0	0	0	0	6.6	13.2	13.2	13.2	6.6	0	0	0	0	6.6	0	0	0	0	0	0	0	0	238500	5636400	0	0	0	0	0	0	0	0	0	15094000	21191000	28529000
C9JQ42;P46976-2;P46976;G5E9W8;P46976-3;C9J8R8;C9J7C7	C9JQ42;P46976-2;P46976;G5E9W8;P46976-3	Glycogenin-1	GYG1	4;4;4;3;3;1;1	16.2	29.978	0	3.8	0	0	2.6	0	0	0	0	0	0	12.4	3.8	6.4	3.8	3.8	3.8	0	0	3.8	6	6	6.4	0	3.8	0	0	0	2.6	0	29865000	0	0	10347000	0	0	0	0	0	0	40255000	54399000	40816000
C9JRZ8-2;C9JRZ8	C9JRZ8-2;C9JRZ8	Aldo-keto reductase family 1 member B15	AKR1B15	12;11	37.7	36.537	25.3	37.7	32.6	32.6	32.6	8.5	2.8	5.7	27.8	32.3	17.7	37.7	37.7	37.7	32.3	35.1	25.6	5.7	5.7	5.7	5.1	5.1	2.5	2.8	2.5	2.5	16.1	8.2	10.8	3817700	10934000	46120000	44063000	29558000	0	0	0	31499000	20062000	24370000	35395000	18015000	20252000
H7BYW5;C9JSK5;P31321	H7BYW5;C9JSK5;P31321	cAMP-dependent protein kinase type I-beta regulatory subunit	PRKAR1B	5;5;5	16.5	26.937	3.3	6.6	0	0	0	0	0	0	0	0	0	0	0	0	0	0	0	0	0	0	9.5	9.5	16.5	0	0	0	0	0	0	0	0	0	0	0	0	0	0	0	0	0	0	0	0
C9JUF9;C9JUZ4;C9JQ63	C9JUF9;C9JUZ4	Carboxypeptidase A1	CPA1	29;24;7	83.4	37.352	82.8	83.1	61.3	61	55.9	43.5	39.6	54.7	61	59.8	57.4	61.3	61.3	61.3	67.7	67.7	61.9	39	51.7	47.7	54.1	52	55.9	61.3	61.3	61.3	50.5	55.9	50.5	6188400	31604000	0	0	0	0	0	0	0	0	0	0	0	0
C9JVE2;Q96GG9;C9J8R4;C9JRU6;C9J0B2;C9JUW4	C9JVE2;Q96GG9;C9J8R4	DCN1-like protein	DCUN1D1	7;7;4;2;2;2	32.4	28.305	2.9	21.7	10.7	10.7	20.5	0	0	0	0	0	0	19.7	19.7	15.6	10.7	15.6	3.7	0	0	0	10.7	9.8	14.8	0	0	0	0	3.7	0	1799500	30889000	135530000	185600000	184130000	0	0	0	0	0	0	67143000	64313000	87675000
C9JXI5;Q66K66	C9JXI5;Q66K66	Transmembrane protein 198	TMEM198	1;1	4	24.329	4	4	4	4	4	4	4	4	4	4	4	4	4	4	4	4	4	4	4	4	4	4	0	4	4	4	4	4	4	63302000	534550000	71415000	67890000	7490800	1132700000	1047400000	927560000	605250000	994300000	1251400000	192190000	224980000	191520000
C9JZB0;Q9BT40-2;Q9BT40	C9JZB0;Q9BT40-2;Q9BT40	Inositol polyphosphate 5-phosphatase K	INPP5K	1;1;1	4.4	26.723	0	4.4	4.4	4.4	4.4	0	0	0	0	0	0	0	0	0	0	0	0	0	0	0	0	0	0	0	0	0	0	0	0	0	581270	7999600	6032600	13622000	0	0	0	0	0	0	0	0	0
C9JZR2;O60716-32;O60716-31;O60716-29;O60716-27;O60716-30;O60716-28;O60716-26;O60716-25;O60716-24;O60716-23;O60716-21;O60716-19;O60716-22;O60716-20;O60716-16;O60716-18;O60716-15;O60716-17;O60716-13;O60716-11;O60716-14;O60716-12;O60716-10;O60716-8;O60716-9;O60716-7;O60716-5;O60716-3;O60716-6;O60716-4;O60716-2;O60716;H0YC95	C9JZR2;O60716-32;O60716-31;O60716-29;O60716-27;O60716-30;O60716-28;O60716-26;O60716-25;O60716-24;O60716-23;O60716-21;O60716-19;O60716-22;O60716-20;O60716-16;O60716-18;O60716-15;O60716-17;O60716-13;O60716-11;O60716-14;O60716-12;O60716-10;O60716-8;O60716-9;O60716-7;O60716-5;O60716-3;O60716-6;O60716-4;O60716-2;O60716	Catenin delta-1	CTNND1	6;6;6;6;6;6;6;6;6;6;6;6;6;6;6;6;6;6;6;6;6;6;6;6;6;6;6;6;6;6;6;6;6;1	8	104.85	0	1.6	0	0	0	0	0	0	0.7	0	0	2	1.3	0	2	3.6	1.3	0	0	1.1	3.1	5.7	3.6	0	0	1.1	0	0	0	0	7540800	0	0	0	0	0	0	23076000	0	0	7063100	3422200	0
C9JZR7;C9JTX5;C9JUM1;F8WCH0	C9JZR7;C9JTX5;C9JUM1	Actin, cytoplasmic 1	ACTB	11;9;9;3	83.5	11.394	75.7	83.5	59.2	67	61.2	43.7	53.4	43.7	83.5	83.5	69.9	83.5	75.7	83.5	75.7	75.7	75.7	83.5	83.5	83.5	75.7	75.7	83.5	83.5	83.5	83.5	59.2	38.8	59.2	0	2339600	0	20104000	21409000	0	0	0	9426300	12031000	0	44039000	0	58774000
F8WBS5;F8WB72;C9K025;P18077	F8WBS5;F8WB72;C9K025;P18077	60S ribosomal protein L35a	RPL35A	2;2;2;2	29.1	6.4725	0	0	0	0	0	0	0	0	0	0	0	0	29.1	16.4	0	0	0	0	0	0	0	0	0	0	0	0	0	0	0	0	0	0	0	0	0	0	0	0	0	0	0	22618000	0
C9K058;Q9H2H8;F8WC82;C9J4N2;B8ZZ77;H7BZ14;Q9H2H8-2	C9K058;Q9H2H8;F8WC82;C9J4N2;B8ZZ77;H7BZ14;Q9H2H8-2	Peptidyl-prolyl cis-trans isomerase	PPIL3	2;2;1;1;1;1;1	32.5	9.0341	0	32.5	0	0	0	0	0	0	0	0	0	0	0	0	0	0	0	0	0	0	0	0	0	0	0	0	0	0	0	0	10767000	0	0	0	0	0	0	0	0	0	0	0	0
D3DQH8;P09486;F5GY03;E5RK62	D3DQH8;P09486;F5GY03;E5RK62	SPARC	SPARC	10;10;7;5	34.3	36.051	24.1	30.8	0	0	0	31.1	31.1	27.6	34.3	34.3	31.1	0	0	0	0	0	2.9	4.4	9.8	9.8	6	4.4	7	34.3	26.3	30.5	4.4	0	6.7	47301000	309750000	0	0	0	720910000	833280000	716350000	1104600000	1550200000	1409600000	0	0	0
H0Y3P2;D3DQV9;P78344-2;P78344;E9PKF8;H0YE22;H0YCH5;H0YEC5;H0YD77	H0Y3P2;D3DQV9;P78344-2;P78344	Eukaryotic translation initiation factor 4 gamma 2	EIF4G2	11;11;11;11;5;4;3;2;2	12.8	98.117	4.3	8.6	3.5	2.4	4.5	0	0	0	1.2	0	1.2	2.2	4.3	3.3	2.8	0	0	0	0	0	7.4	8.7	8.1	0	0	0	0	0	0	9134700	76223000	34288000	25273000	45057000	0	0	0	3844400	0	9843600	14073000	20387000	15815000
D3DSM0;A0A087WX36;E5RHT0;E5RFI0;E5RIE4;A8MVG7;E5RIG7;E5RK25	D3DSM0;A0A087WX36	Integrin beta	ITGB2	17;9;1;1;1;1;1;1	30.2	78.354	5.2	15.6	0	0	2	18.1	19.2	12.1	0	0	0	0	0	0	1.8	0	0	16.9	18.8	13.5	3.9	1.4	0	18.5	19.4	17.4	15.4	16.7	15.3	0	43927000	0	0	0	0	9715200	0	0	0	0	0	0	0
E9PF84;G5E9Q7;D3DWV9;E7EQB8;P51553-2;P51553;H7C1W2	E9PF84;G5E9Q7;D3DWV9;E7EQB8;P51553-2;P51553;H7C1W2	Isocitrate dehydrogenase [NAD] subunit gamma, mitochondrial	IDH3G	5;5;5;5;5;5;4	27	31.422	0	0	0	0	0	0	0	0	0	0	0	0	0	0	0	0	0	0	0	0	24.2	18.9	20.7	0	0	0	0	0	0	0	0	0	0	0	0	0	0	0	0	0	0	0	0
F6U1T9;D3YTA9;H7BYZ3;Q86YQ0;P63098	F6U1T9;D3YTA9;H7BYZ3;Q86YQ0;P63098	Calcineurin subunit B type 1	PPP3R1	4;4;4;4;4	31.2	18.208	0	23.8	31.2	21.2	21.2	0	0	0	0	0	0	0	0	0	0	0	6.2	0	0	0	6.2	13.8	0	0	0	0	0	0	0	0	30483000	90929000	81926000	97992000	0	0	0	0	0	0	0	0	0
E7ENA2;D3YTF8;D3YTF9;Q9NNW7-2;Q9NNW7;A0A096LNN4;A0A096LPK7;Q9NNW7-4;Q9NNW7-3;A0A096LPH4;A0A096LP96;A0A096LPB7;A0A096LPD9;E7EWK1	E7ENA2;D3YTF8;D3YTF9;Q9NNW7-2;Q9NNW7;A0A096LNN4;A0A096LPK7;Q9NNW7-4;Q9NNW7-3	Thioredoxin reductase 2, mitochondrial	TXNRD2	3;3;3;3;3;2;2;2;2;1;1;1;1;1	8.1	53.567	3	5.9	3	5.9	5.9	0	0	0	0	0	0	3	8.1	8.1	5.9	5.9	5.9	3	0	0	5.9	5.9	5.9	0	0	0	3	0	3	0	14094000	0	11026000	6635800	0	0	0	0	0	0	0	3337300	4719500
D3YTG3;Q7Z7G0;H0Y897;Q7Z7G0-2;Q7Z7G0-3;Q7Z7G0-4;Q5JPC9;H7C4X4;H0YEA0;H7C556	D3YTG3;Q7Z7G0;H0Y897;Q7Z7G0-2;Q7Z7G0-3;Q7Z7G0-4	Target of Nesh-SH3	ABI3BP	10;10;8;8;8;8;2;1;1;1	8	195.32	2.6	3.4	0.6	0	0.7	0.7	0	0	5.5	5	4.6	0	0	0.5	3.3	3.3	3.3	0	0	0	0	0	1.2	1	0.5	0.5	0.5	0	0.5	15345000	64448000	8167800	0	2620300	2655500	0	0	228860000	190880000	220590000	0	0	2691100
D6R934;P02746;D6RGJ1	D6R934;P02746	Complement C1q subcomponent subunit B	C1QB	7;7;3	26.7	26.459	17.5	23.5	0	0	0	0	0	5.6	20.3	20.3	26.7	19.9	19.9	22.7	5.6	5.6	0	26.7	26.7	26.7	17.1	11.6	12	23.1	26.7	26.7	22.7	26.3	26.3	83788000	407690000	0	0	0	0	0	6794000	132730000	154910000	247680000	58465000	66640000	104000000
D6R938;E9PBG7;E9PF82;Q13557-8;Q13557-12;Q13557-10;Q13557;Q13557-6;Q13557-11;Q13557-9;Q13557-5;Q13557-3;Q13557-4;H7BXS4;Q8WU40;Q5SWX3;Q13554-7;Q9UQM7;Q13554-4;Q9UQM7-2;Q13554-6;Q13555-10;Q13554-3;Q13554-8;Q13554-5;Q13555-3;Q13555-5;Q13555-4;Q13555-7;Q13555-9;Q13554-2;Q13555-2;Q13555-8;Q13555;Q13555-6;Q13554;D6RHX9;E9PBE8;E7EQE4;H0Y9J2;H0Y9C2;H0Y6G2	D6R938;E9PBG7;E9PF82;Q13557-8;Q13557-12;Q13557-10;Q13557;Q13557-6;Q13557-11;Q13557-9;Q13557-5;Q13557-3;Q13557-4	Calcium/calmodulin-dependent protein kinase type II subunit delta	CAMK2D	5;5;5;5;5;5;5;5;5;4;4;4;4;2;2;2;2;2;2;2;2;2;2;2;2;2;2;2;2;2;2;2;2;2;2;2;1;1;1;1;1;1	14.1	56.298	2.4	2.4	3.8	0	2.4	0	0	0	5	3.8	2.6	10.2	5.8	7.8	3.8	3.8	7	0	0	0	11.6	14.1	14.1	0	0	0	0	0	0	5176200	2228100	11175000	0	2898300	0	0	0	33583000	11716000	18306000	37284000	16940000	41517000
D6R974;D6R956;P09936;D6RE83	D6R974;D6R956;P09936;D6RE83	Ubiquitin carboxyl-terminal hydrolase	UCHL1	2;2;2;1	16.7	17.361	16.7	11.5	5.1	11.5	5.1	5.1	0	0	0	0	0	11.5	11.5	0	0	0	0	0	0	0	5.1	11.5	0	0	0	0	0	0	0	4353800	10274000	11706000	12043000	11480000	11101000	0	0	0	0	0	5968800	11243000	0
D6RA24;Q9NZF1	D6RA24;Q9NZF1	Placenta-specific gene 8 protein	PLAC8	1;1	44.8	6.7139	44.8	44.8	44.8	44.8	44.8	44.8	44.8	44.8	44.8	44.8	44.8	0	0	0	0	0	44.8	44.8	44.8	44.8	0	0	0	44.8	44.8	44.8	44.8	44.8	44.8	8353700	49442000	6053300	6638600	12303000	423690000	416960000	337240000	73017000	59439000	192150000	0	0	0
D6RAR4;Q04756;CON__ENSEMBL:ENSBTAP00000023055	D6RAR4;Q04756	Hepatocyte growth factor activator	HGFAC	6;6;2	13.4	71.482	1.8	6.3	1.8	0	1.8	3.2	0	0	0	0	0	0	0	2.9	0	0	0	7.1	5.1	6.9	1.8	0	0	0	0	0	0	0	0	11481000	31534000	23555000	0	8352800	10425000	0	0	0	0	0	0	0	2043100
D6RG13;D6RAT0;P61247;D6RB09;E9PFI5;D6RAS7;D6R9B6;H0Y8L7;H0Y9Y4;D6RED7;D6RGE0;D6RI02	D6RG13;D6RAT0;P61247;D6RB09;E9PFI5;D6RAS7;D6R9B6;H0Y8L7;H0Y9Y4	40S ribosomal protein S3a	RPS3A	11;11;11;10;8;7;7;7;7;5;3;2	47.5	25.608	6.3	17.5	14.8	2.7	0	0	0	0	0	6.3	6.3	34.1	37.2	32.7	41.3	38.6	26.5	0	0	0	39.5	40.4	36.8	2.7	4	10.3	0	0	0	4712000	78008000	11501000	1030000	0	0	0	0	0	14093000	0	122960000	175230000	160620000
D6RBJ9;P32321;P32321-2;D6RAD7;D6RAR9;D6RC36;D6R9S0;D6RBN2	D6RBJ9;P32321;P32321-2;D6RAD7;D6RAR9;D6RC36;D6R9S0;D6RBN2	Deoxycytidylate deaminase	DCTD	2;2;2;1;1;1;1;1	17.2	18.977	0	10.7	6.5	6.5	6.5	0	0	0	0	0	0	10.7	10.7	10.7	10.7	10.7	0	0	0	0	17.2	10.7	10.7	0	0	0	0	0	0	0	4819500	36779000	37152000	40407000	0	0	0	0	0	0	12333000	20810000	28255000
D6RBL0;D6RD79;Q9HC07	D6RBL0;D6RD79;Q9HC07	Transmembrane protein 165	TMEM165	1;1;1	32.9	8.1112	0	0	0	0	0	0	0	0	0	0	0	0	0	0	32.9	32.9	32.9	0	0	0	0	0	0	0	0	0	0	0	0	0	0	0	0	0	0	0	0	0	0	0	0	0	0
D6RCD0;Q8NBQ5	D6RCD0;Q8NBQ5	Estradiol 17-beta-dehydrogenase 11	HSD17B11	4;4	19.1	28.102	5.9	12.9	7	16	16	0	0	0	0	0	0	0	0	0	0	0	0	0	0	0	0	0	0	0	0	0	0	0	0	416400	36400000	32666000	94548000	69395000	0	0	0	0	0	0	0	0	0
H0Y9Y1;D6RDG3;P20290-2;P20290	H0Y9Y1;D6RDG3;P20290-2;P20290	Transcription factor BTF3	BTF3	1;1;1;1	22.1	9.3894	0	0	0	0	0	0	0	0	0	0	0	22.1	22.1	22.1	22.1	22.1	22.1	0	0	0	22.1	22.1	0	0	0	0	0	0	0	0	0	0	0	0	0	0	0	0	0	0	13324000	11883000	19099000
D6REA1;Q9H173;A0RZB6	D6REA1;Q9H173;A0RZB6	Nucleotide exchange factor SIL1	SIL1	2;2;1	5.3	52.748	5.3	5.3	2.6	0	2.6	0	0	0	2.6	0	2.6	0	0	0	5.3	0	5.3	2.6	2.6	2.6	0	0	0	0	0	2.8	0	0	0	12341000	72699000	493020	0	893340	0	0	0	5641700	0	1047600	0	0	0
D6REM4;P48729-3;P48729;E7ETM0;Q8N752;P48729-2	D6REM4;P48729-3;P48729;E7ETM0;Q8N752;P48729-2	Casein kinase I isoform alpha	CSNK1A1	2;2;2;1;1;1	9.7	27.741	0	9.7	0	0	0	0	0	0	0	0	0	0	0	0	0	0	0	0	0	0	0	0	0	0	0	0	0	0	0	0	3950000	0	0	0	0	0	0	0	0	0	0	0	0
D6RGI3;D6RER5;Q9NVA2;Q9NVA2-2;H0Y961;D6RDU5;H0Y9G8;D6RDP1;D6R9Y6	D6RGI3;D6RER5;Q9NVA2;Q9NVA2-2;H0Y961;D6RDU5	Septin-11	SEPT11	6;6;6;5;4;4;1;1;1	16.2	49.005	0	0	1.4	0	1.4	0	0	0	3.1	0	0	12.2	10.8	12.2	13.2	13.2	13.2	0	0	0	14.6	10.1	10.4	0	2.4	0	1.4	0	2.4	0	0	0	0	0	0	0	0	0	0	0	63068000	43233000	87536000
D6REX3;O94979-6;O94979-3;O94979-10;O94979-4;O94979-9;O94979-2;O94979;O94979-8;H7BXG7;O94979-7;D6RHZ5;H0YAB3;O94979-5;H0Y8V7;H0Y9K1;H0Y8W8;H0Y9T9;D6RE64;D6RCQ9;H0YAF5;H0Y9V3	D6REX3;O94979-6;O94979-3;O94979-10;O94979-4;O94979-9;O94979-2;O94979;O94979-8;H7BXG7;O94979-7;D6RHZ5;H0YAB3	Protein transport protein Sec31A	SEC31A	21;21;21;21;21;21;21;21;21;17;17;16;11;10;8;5;5;4;2;2;2;1	22.4	136.22	7.4	10.9	2.9	0.6	2.6	0	0	0	0	0	0	9.8	11.8	8.5	12.2	14.2	10.6	0	0	0	20.4	18.4	15	1.3	0	0	1.1	1.1	0	34210000	330640000	47058000	17265000	4809800	0	0	0	0	0	0	138150000	178360000	130740000
D6REX5;P49908;D6RIS9;R4GMT5	D6REX5;P49908;D6RIS9	Selenoprotein P	SEPP1	4;4;2;1	11	35.116	11	11	0	0	0	3.2	3.2	3.2	5.8	3.2	0	3.2	5.8	3.2	3.2	3.2	3.2	8.4	3.2	3.2	0	0	0	3.2	3.2	3.2	3.2	2.6	0	36990000	63179000	0	0	0	12555000	11794000	9818800	12768000	21011000	0	5991600	11198000	11023000
D6RF35;D6RBJ7;D6RF20;CON__Q3MHN5;CON__ENSEMBL:ENSBTAP00000018229	D6RF35;D6RBJ7	Vitamin D-binding protein	GC	39;24;9;7;7	72.9	53.02	62.8	65.8	55.3	55.5	50.6	58	58.8	56.7	62.8	62.8	58.2	63	60.1	62.8	49.4	54	52.7	71.6	70	67.6	64.9	64.5	65.3	64.1	64.1	62.8	62	62.8	62.6	124780000	674490000	64898000	90476000	96919000	0	0	0	0	0	0	105710000	58731000	303850000
D6RFX5;P15514	D6RFX5;P15514	Amphiregulin	AREG	1;1	4	30.26	0	0	0	0	0	0	0	0	0	0	0	0	0	0	0	0	0	0	0	0	0	0	0	0	0	0	0	0	4	0	0	0	0	0	0	0	0	0	0	0	0	0	0
D6RGG3;Q99715-4;Q99715;A0A087X0A8;Q99715-2;H0Y4P7;H0Y5N9;H0Y991	D6RGG3;Q99715-4;Q99715;A0A087X0A8;Q99715-2	Collagen alpha-1(XII) chain	COL12A1	33;33;33;17;17;6;5;4	15.7	333.2	3.1	6	0	0.7	1.2	6.5	6.7	5.4	12.1	13.1	9.8	0	0	0	0	0.4	0.8	0.5	0.3	0	0.3	0.5	0.4	0.8	0.8	0.4	0	0.4	1.1	17960000	132400000	0	12671000	7593500	214010000	261030000	278590000	983030000	1186000000	818760000	0	0	0
D6RGX2;Q9NUQ7;D6R9J7;D6RB53;D6RA67;H0YA18	D6RGX2;Q9NUQ7	Ufm1-specific protease 2	UFSP2	3;2;1;1;1;1	7.8	44.162	0	2.1	2.1	0	2.3	2.1	2.1	2.1	0	0	2.1	0	0	0	0	0	5.4	2.1	2.1	2.1	2.3	2.3	2.1	3.4	2.1	2.1	2.1	0	0	0	1713500	8094400	0	11024000	30249000	49642000	13578000	0	0	29052000	0	0	0
D6RH03;P40189-2;P40189-3;P40189;Q5FC05	D6RH03;P40189-2;P40189-3;P40189;Q5FC05	Interleukin-6 receptor subunit beta	IL6ST	2;2;2;2;1	9	37.834	0	5.1	0	5.1	0	0	0	0	5.1	9	5.1	0	0	0	5.1	5.1	5.1	0	0	0	0	5.1	0	0	0	0	0	0	0	0	19305000	0	544900	0	0	0	0	28541000	82921000	46875000	0	0	0
D6RHI9;O00584;D6REQ6;A0A087WZM2;H0YAE9;J3QQ64;A0A087WWI1;O00584-2;Q07343-4;Q07343-2;Q07343-3;Q07343	D6RHI9;O00584;D6REQ6;A0A087WZM2	Ribonuclease T2	RNASET2	13;13;12;12;6;1;1;1;1;1;1;1	50.8	29.215	37.8	33.5	12.6	12.6	11.4	31.5	31.1	26	36.6	31.1	29.5	31.1	31.1	30.7	33.1	48	50.8	22	10.2	16.5	26	26	26	26	19.3	13	22.4	29.1	26	90810000	723010000	56875000	80173000	43161000	220640000	202270000	136030000	162610000	266920000	534300000	151090000	235660000	200430000
E9PCZ3;D6RJC3;E7EQN9;O15327;E9PG59;E9PHC0	E9PCZ3;D6RJC3;E7EQN9;O15327;E9PG59;E9PHC0	Type II inositol 3,4-bisphosphate 4-phosphatase	INPP4B	2;2;2;2;1;1	3.8	78.154	1.9	3.8	0	0	1.9	0	0	0	0	0	0	0	0	1.9	0	0	1.9	0	0	0	3.8	1.9	1.9	0	0	0	0	0	0	1922900	10087000	0	0	343270	0	0	0	0	0	0	0	0	3093000
D6W648;Q9P1Y5;Q9P1Y5-2	D6W648;Q9P1Y5;Q9P1Y5-2	Calmodulin-regulated spectrin-associated protein 3	CAMSAP3	1;1;1	1.7	136.18	0	1.7	0	0	0	0	0	0	0	0	0	0	0	0	0	0	0	0	0	0	0	0	0	0	0	0	0	0	0	0	4159600	0	0	0	0	0	0	0	0	0	0	0	0
E5RFZ8;E5RGA7;E5RJ40;E5RJG5;E5RIP4;Q15043-2;Q15043-3;Q15043	E5RFZ8;E5RGA7;E5RJ40;E5RJG5;E5RIP4;Q15043-2;Q15043-3;Q15043	Zinc transporter ZIP14	SLC39A14	2;2;2;2;2;2;2;2	28.1	9.632	0	13.5	0	14.6	14.6	0	0	0	0	0	0	14.6	14.6	14.6	0	0	0	0	0	0	0	0	13.5	0	0	0	0	0	0	0	7362500	0	8122100	10896000	0	0	0	0	0	0	8168300	9224600	9538600
E5RG62;E5RK70;H0YBX2;G5EA19;U3KQS5;E5RGF2;E5RG17;Q6P1N9-2;Q6P1N9	E5RG62;E5RK70;H0YBX2;G5EA19;U3KQS5;E5RGF2;E5RG17;Q6P1N9-2;Q6P1N9	Putative deoxyribonuclease TATDN1	TATDN1	3;3;3;3;3;3;3;3;3	31.2	10.862	0	0	0	0	14	0	0	0	0	0	0	14	14	14	0	0	0	0	10.8	0	31.2	31.2	31.2	0	0	0	0	0	0	0	0	0	0	2792800	0	0	0	0	0	0	7885000	8251500	10044000
E5RGN0;F8VXD2;K7ELV5;F8VYH9;F8VZZ0;E5RIU6;F8VTV8;F8VWX7;F8VZ51;A0A087WZZ9;H0YAZ9;A0A087WY43;Q9BVE2;E7EUK8;A0A087X209;A0A087WZU2;J3QSD7;P11802-2;Q00535-2;Q00535;P06493;P11802;Q00534;Q96Q40-2;P50750;Q96Q40-4;Q96Q40-3;O94921-3;Q96Q40-5;Q96Q40;O94921-2;O94921;Q07002;Q07002-2;P50750-2;Q00536;Q00536-3;Q07002-3;Q00536-2;Q9NYV4-3;Q14004-2;Q9NYV4-2;Q9NYV4;Q14004	E5RGN0;F8VXD2;K7ELV5;F8VYH9;F8VZZ0;E5RIU6;F8VTV8;F8VWX7;F8VZ51;A0A087WZZ9;H0YAZ9;A0A087WY43;Q9BVE2;E7EUK8;A0A087X209;A0A087WZU2;J3QSD7;P11802-2;Q00535-2;Q00535;P06493;P11802;Q00534;Q96Q40-2;P50750;Q96Q40-4;Q96Q40-3;O94921-3;Q96Q40-5;Q96Q40;O94921-2;O94921;Q07002;Q07002-2;P50750-2;Q00536;Q00536-3;Q07002-3;Q00536-2;Q9NYV4-3;Q14004-2;Q9NYV4-2;Q9NYV4;Q14004	Cyclin-dependent kinase 16	CDK16	2;1;1;1;1;1;1;1;1;1;1;1;1;1;1;1;1;1;1;1;1;1;1;1;1;1;1;1;1;1;1;1;1;1;1;1;1;1;1;1;1;1;1;1	4.3	44.129	2	4.3	0	2.3	2.3	2	2	0	2	2	0	0	0	2	0	0	0	2	2	0	0	0	0	2	4.3	4.3	2	2	2	2708500	22425000	0	13408000	15820000	23246000	29239000	0	8427000	11815000	0	0	0	2144100
E5RGX5;Q93045;Q93045-2	E5RGX5;Q93045;Q93045-2	Stathmin	STMN2	1;1;1	6	19.574	0	0	0	0	0	0	0	0	0	0	0	6	6	0	6	6	0	0	0	0	0	0	0	0	0	0	0	0	0	0	0	0	0	0	0	0	0	0	0	0	8781000	11502000	0
E5RHG8;Q15369;R4GMY8;Q15369-2	E5RHG8;Q15369;R4GMY8;Q15369-2	Transcription elongation factor B polypeptide 1	TCEB1	3;3;2;2	49.4	9.9601	15.7	22.5	11.2	27	33.7	0	0	0	0	0	0	11.2	11.2	0	11.2	11.2	11.2	0	11.2	11.2	49.4	11.2	49.4	0	0	0	0	0	11.2	3306100	9334000	17742000	3778600	6540600	0	0	0	0	0	0	35089000	32045000	0
E5RHW4;O94905;B0QZ43;O94905-2;O94905-3;O75477;E5RJ09	E5RHW4;O94905;B0QZ43;O94905-2;O94905-3;O75477	Erlin-2	ERLIN2	3;3;2;2;2;2;1	12.1	37.725	5	8.6	3.6	8.6	8.6	0	0	0	0	0	0	0	0	0	0	0	0	0	0	0	0	0	0	3.6	3.6	3.6	0	0	0	1998800	11999000	20114000	15469000	15794000	0	0	0	0	0	0	0	0	0
J3KTJ8;J3QRI7;J3QQQ9;J3QQV1;E5RIT6;J3QRC4;Q9UNX3;P61254;J3KS10	J3KTJ8;J3QRI7;J3QQQ9;J3QQV1;E5RIT6;J3QRC4;Q9UNX3;P61254	60S ribosomal protein L26	RPL26	3;3;3;3;3;3;3;3;1	16.5	11.597	0	0	0	0	9.3	0	9.3	0	0	0	0	9.3	9.3	0	0	0	7.2	0	0	0	9.3	9.3	9.3	0	0	0	0	0	0	0	0	0	0	0	0	30659000	0	0	0	0	0	34578000	0
E5RIW3;E5RJD8;O75347;E5RHG6;O75347-2;E5RIX8	E5RIW3;E5RJD8;O75347;E5RHG6;O75347-2	Tubulin-specific chaperone A	TBCA	6;6;6;5;5;2	60.7	10.08	50	21.4	0	15.5	0	0	0	0	0	21.4	21.4	47.6	47.6	45.2	60.7	47.6	45.2	21.4	21.4	45.2	60.7	60.7	60.7	0	21.4	0	10.7	26.2	21.4	8883300	29962000	0	11816000	0	0	0	0	0	11008000	16390000	34508000	28930000	55100000
E7EM64;Q7L5N1;H7C3T0	E7EM64;Q7L5N1	COP9 signalosome complex subunit 6	COPS6	4;4;1	15.6	36.064	4.6	8.6	8.9	0	4.9	0	0	0	0	0	0	13.5	9.5	9.5	9.5	9.5	9.5	0	0	0	13.5	11	7.1	0	0	0	4.6	0	4.6	5625700	78958000	29059000	0	1414400	0	0	0	0	0	0	26444000	21519000	19399000
E7EMC7;Q13501-2;Q13501	E7EMC7;Q13501-2;Q13501	Sequestosome-1	SQSTM1	1;1;1	3.7	41.013	0	0	0	0	0	0	0	0	0	0	0	0	3.7	0	0	0	0	0	0	0	3.7	3.7	3.7	0	0	0	0	0	0	0	0	0	0	0	0	0	0	0	0	0	0	2325200	0
J3QLD9;E7EMK3;Q14254;K7EKW9	J3QLD9;E7EMK3;Q14254;K7EKW9	Flotillin-2	FLOT2	2;2;2;1	6.1	47.142	2.8	3.3	0	0	0	0	0	0	0	0	0	0	0	0	0	0	0	3.3	0	0	0	0	0	3.3	0	0	0	0	0	2384800	5883200	0	0	0	0	0	0	0	0	0	0	0	0
E7EMM4;Q13510;Q13510-2;Q13510-3	E7EMM4;Q13510;Q13510-2;Q13510-3	Acid ceramidase	ASAH1	11;11;11;7	36.2	41.796	21.1	36.2	24.9	23.8	22.4	12.4	10.5	2.7	25.9	21.1	5.7	25.4	30.3	20.8	26.8	26.8	28.6	24.6	21.6	22.7	24.3	33.2	26.5	20.8	21.1	24.1	20.8	14.1	10.8	186750000	774870000	269950000	382830000	366790000	75069000	63218000	35237000	89867000	74536000	61209000	107320000	150950000	145060000
G3V2V8;J3KMY5;G3V3E8;E7EMS2;G3V3D1;P61916-2;P61916;H0YIZ1	G3V2V8;J3KMY5;G3V3E8;E7EMS2;G3V3D1;P61916-2;P61916;H0YIZ1	Epididymal secretory protein E1	NPC2	5;5;5;5;5;5;5;4	54.9	13.078	32	40.2	39.3	32	54.9	39.3	39.3	39.3	54.9	47.5	47.5	32	47.5	47.5	28.7	47.5	40.2	39.3	39.3	13.1	32	47.5	39.3	39.3	47.5	47.5	39.3	46.7	47.5	330200000	1174300000	71753000	66046000	112290000	182410000	248450000	163720000	755460000	705240000	795300000	25572000	65616000	88028000
E7ENC5;E9PDY6;Q99102-13;Q99102-10;Q99102;Q99102-12;E7EWN1;Q99102-3;Q99102-17;Q99102-16;E7EQT2;E7ETT5;Q99102-5;H0Y2Y1;E7EW47;E7ERK0;E7EUL9;Q99102-2;Q99102-8;Q99102-7	E7ENC5;E9PDY6;Q99102-13;Q99102-10;Q99102;Q99102-12;E7EWN1;Q99102-3;Q99102-17	Mucin-4	MUC4	21;21;21;21;21;19;16;16;15;7;6;6;6;5;5;5;5;5;5;5	5.4	536.22	3.3	4.7	0	0.3	0.2	0.4	0.4	0.4	0.9	0.9	0.7	0	0	0	0	0	0	0.4	0.8	0.8	0	0	0	4.6	4.6	4.9	0.6	0.4	0.7	249600000	1099100000	0	5448600	1346900	5224400	8204000	10061000	40583000	32378000	30479000	0	0	0
H7BYX9;E7END6;P04070;P04070-2	H7BYX9;E7END6;P04070;P04070-2	Vitamin K-dependent protein C	PROC	4;4;4;4	30.9	26.296	0	3.4	0	0	0	0	0	0	0	0	0	0	0	0	0	0	0	11.9	23.3	27.5	0	0	0	3.4	0	0	0	0	0	0	9890600	0	0	0	0	0	0	0	0	0	0	0	0
E7ENJ6;Q9BXS5;Q9BXS5-2;K7EJL1;A0A087WZX7;K7EPJ8;K7ER75;K7ENA7	E7ENJ6;Q9BXS5;Q9BXS5-2;K7EJL1	AP-1 complex subunit mu-1	AP1M1	7;7;7;6;3;2;1;1	21.9	42.636	7	5.9	8.6	6.5	10	0	0	0	0	0	0	5.1	5.1	5.1	3.2	0	3.2	0	0	0	10.5	17	13.8	0	0	0	0	0	0	9932900	23652000	29433000	25387000	19930000	0	0	0	0	0	0	3135500	3737700	5580100
E7ENL6;P12111-4	E7ENL6;P12111-4	Collagen alpha-3(VI) chain	COL6A3	57;57	29.4	278.11	18.1	24.8	13.8	12.1	11.4	6.3	8.6	6.5	16.7	19.2	16.3	1.5	0.4	1.4	0.4	1.6	0.9	4.8	5.1	4.3	4	3.3	3.5	8.2	8.9	8.9	6	2.9	2.3	0	0	32762000	22833000	26077000	0	0	0	34406000	12275000	0	1364300	0	0
E7EV99;E7ENY0;P35611-2;P35611-6;P35611;P35611-3;P35611-4;P35611-5;H0Y9H2;D6RF25;D6RJE2;H0YG19;D6RAH3	E7EV99;E7ENY0;P35611-2;P35611-6;P35611;P35611-3;P35611-4;P35611-5;H0Y9H2	Alpha-adducin	ADD1	8;8;8;8;8;8;7;6;4;3;1;1;1	18.8	70.055	1.6	6.3	3.5	3.5	1.9	0	0	0	1.6	1.6	0	11.1	13	11.1	2.8	6.6	2.8	0	0	0	13	8.7	7.6	0	0	0	0	0	0	10060000	43650000	51844000	48032000	29513000	0	0	0	10778000	9530100	0	69492000	59896000	115510000
E7EPB3;P50914	E7EPB3;P50914	60S ribosomal protein L14	RPL14	3;3	28.2	14.558	28.2	18.5	0	0	8.9	0	0	0	0	0	0	8.9	18.5	18.5	18.5	8.9	19.4	0	0	0	8.9	28.2	18.5	0	9.7	9.7	0	0	0	10866000	30242000	0	0	2230900	0	0	0	0	0	0	13882000	33248000	51124000
E7ES33;E7EPK1;Q16181-2;Q16181;G3V1Q4;H0Y3Y4;Q5JXL7;Q6ZU15	E7ES33;E7EPK1;Q16181-2;Q16181;G3V1Q4;H0Y3Y4	Septin-7	SEPT7	13;13;13;13;12;10;3;1	39.6	48.715	6.2	17.3	11.8	11.8	14.1	0	0	0	3.1	10.3	9.6	14.9	25.7	26.4	11.8	14.6	17.5	0	0	0	33.6	31.4	36.7	0	2.2	2.2	0	2.2	2.2	29491000	300310000	89646000	44565000	101740000	0	0	0	12576000	26292000	47272000	84146000	141310000	188960000
E7EPT4;P19404	E7EPT4;P19404	NADH dehydrogenase [ubiquinone] flavoprotein 2, mitochondrial	NDUFV2	3;3	17.5	27.907	5.2	9.5	0	0	5.2	0	0	0	0	0	0	0	0	0	5.2	4.4	5.2	0	0	0	12.3	7.9	5.2	0	0	0	0	0	0	2277600	44010000	0	0	4613600	0	0	0	0	0	0	0	0	0
E7EPV7;P37840-2;P37840;D6RA31;H6UYS7;P37840-3	E7EPV7;P37840-2;P37840;D6RA31;H6UYS7;P37840-3	Alpha-synuclein	SNCA	2;2;2;1;1;1	30.4	11.777	0	0	0	0	0	0	0	0	0	0	0	30.4	30.4	30.4	0	0	0	11.3	0	0	30.4	30.4	30.4	11.3	11.3	11.3	11.3	11.3	0	0	0	0	0	0	0	0	0	0	0	0	43026000	45712000	80521000
E7EQI7;Q12768	E7EQI7;Q12768	WASH complex subunit strumpellin	KIAA0196	3;3	3.6	117.06	0	3.6	0	0	0	0	0	0	0	0	0	0	0	0	0	0	0	0	0	0	0	0	0	0	0	0	0	0	0	0	18541000	0	0	0	0	0	0	0	0	0	0	0	0
E7EQJ3;H0YBZ8;E7ESL3;H0YBZ2;P04233-3;P04233-2;P04233	E7EQJ3;H0YBZ8;E7ESL3;H0YBZ2;P04233-3;P04233-2;P04233	HLA class II histocompatibility antigen gamma chain	CD74	1;1;1;1;1;1;1	11.5	13.917	0	11.5	0	0	0	0	0	0	0	0	0	0	0	0	0	0	0	0	0	0	0	0	0	0	11.5	0	0	0	0	0	39101000	0	0	0	0	0	0	0	0	0	0	0	0
E7EQR4;P15311	E7EQR4;P15311	Ezrin	EZR	46;46	63	69.371	50.5	53.1	38.9	36.9	31.2	49.7	45.6	48.6	43	41.6	35.2	49.5	47.1	51.4	50.7	46.6	40.6	23.9	25.4	18.1	61.4	61.6	59	48.5	54.6	50.3	23.7	25.3	26.1	1407500000	4933600000	2689800000	2117000000	1323100000	6165300000	5127400000	4253800000	3010000000	4218600000	3391800000	1220800000	1350100000	1933000000
S4R3H4;E7EQT4;Q9UKV3-5;Q9UKV3	S4R3H4;E7EQT4;Q9UKV3-5;Q9UKV3	Apoptotic chromatin condensation inducer in the nucleus	ACIN1	3;3;3;3	3.2	145.44	0	0.8	0.9	0.9	0.9	0.8	0	0	0	0	0	0	0	0	0	0	0	0	0	0	1.5	1.5	1.5	0	0	0	0	0	0	0	71902000	10987000	11396000	11762000	2802400000	0	0	0	0	0	0	0	0
E7EX53;E7EQV9;P61313;E7ENU7;P61313-2;E7ERA2	E7EX53;E7EQV9;P61313;E7ENU7;P61313-2	Ribosomal protein L15	RPL15	5;5;5;4;4;1	39.8	15.722	12	17.3	5.3	5.3	12	0	0	0	5.3	0	22.6	22.6	12	29.3	12	12	22.6	5.3	5.3	5.3	18.8	29.3	39.8	0	0	6.8	0	0	0	4799500	7312900	13825000	56342000	63464000	0	0	0	0	0	45525000	58212000	42207000	83067000
E7ER45;O43451	E7ER45;O43451	Maltase-glucoamylase, intestinal	MGAM	10;10	8.7	312.02	4.1	5.2	0.7	0.7	0	5.9	5.9	3.6	1.1	1.1	1.1	0	0	0	0.7	0.7	0.7	1.7	2.8	2	0	0	0	0.7	0.7	0.7	5	4.4	3.7	216770000	398810000	0	0	0	126100000	142600000	78689000	113740000	123890000	43019000	0	0	0
G3V120;E7ER68;Q658Y4	G3V120;E7ER68;Q658Y4	Protein FAM91A1	FAM91A1	1;1;1	6.9	25.834	0	0	0	0	0	0	0	0	0	0	0	0	0	0	0	0	0	0	0	0	0	6.9	6.9	0	0	0	0	0	0	0	0	0	0	0	0	0	0	0	0	0	0	0	0
E9PEI4;H0YB16;H0YBZ1;H0YBP1;E7ESA6;Q05397-2;Q8IYN9;Q05397;Q05397-5;Q05397-4;Q05397-3	E9PEI4;H0YB16;H0YBZ1;H0YBP1;E7ESA6;Q05397-2;Q8IYN9;Q05397;Q05397-5;Q05397-4;Q05397-3	Focal adhesion kinase 1	PTK2	2;2;2;2;2;2;2;2;2;1;1	4.1	76.797	0	1.6	0	0	0	0	0	0	0	0	0	0	0	0	0	0	0	0	0	0	1.6	1.6	2.5	0	0	0	0	0	0	0	788010	0	0	0	0	0	0	0	0	0	0	0	0
E7ESM1;Q92597-3;Q92597-2;Q92597;E5RJY1	E7ESM1;Q92597-3;Q92597-2;Q92597;E5RJY1	Protein NDRG1	NDRG1	2;2;2;2;1	20.6	15	0	10.6	0	0	0	0	0	0	0	0	0	20.6	20.6	20.6	10.6	10.6	9.9	0	0	0	9.9	20.6	9.9	0	0	0	0	0	0	0	5369900	0	0	0	0	0	0	0	0	0	28698000	33579000	26700000
E7ESS6;O14815-2;O14815	E7ESS6;O14815-2;O14815	Calpain-9	CAPN9	4;4;4	7.3	72.309	3.5	5.7	7.3	7.3	7.3	0	0	0	0	0	0	1.6	1.6	1.6	3.3	5.3	5.3	0	0	0	0	0	0	0	3.3	1.6	0	0	1.6	15935000	51632000	226410000	218830000	270600000	0	0	0	0	0	0	108770000	58100000	112080000
E7ETB3;Q9ULA0;E7EMB6;C9JBE1;B9ZVU2;F8WAN0;E7EPX3;E5RJ35;C9JRG3;C9J1E2	E7ETB3;Q9ULA0;E7EMB6;C9JBE1	Aspartyl aminopeptidase	DNPEP	13;13;10;8;5;5;4;3;1;1	38.5	54.502	29.8	26.4	19.9	19.9	22.9	0	0	0	14	10.5	17.2	23.1	19.9	19.7	25.6	22.1	16.6	8.5	5.3	5.3	29.6	29.8	35.5	14.4	11	11.6	8.1	8.5	16.6	112680000	434150000	268400000	279680000	324810000	0	0	0	58454000	46550000	94962000	63206000	91786000	66781000
G3XAM2;E7ETH0;P05156;A0A087X0I2;D6R9Z8;CON__Q32PI4	G3XAM2;E7ETH0;P05156;A0A087X0I2	Complement factor I	CFI	26;26;26;15;10;2	47.2	65.059	26.9	36.8	16.3	13.7	14.8	25.7	25	26.2	42.4	40.1	41.7	17.9	14.4	20.8	12.3	13.7	8.5	28.3	30.7	30.6	10.9	14.1	14.1	22.7	26.7	22.7	33.3	32.6	32.5	456710000	1752200000	130720000	117310000	176780000	890240000	776910000	972510000	7728000000	8778200000	11490000000	215950000	250540000	326240000
E7ETZ4;Q9Y6E2;B5MCH7;B5MCE7;Q75MG1;E9PFD4;E9PFE3;C9JF98;F8WDX8;E7EMS9;Q9Y6E2-2	E7ETZ4;Q9Y6E2;B5MCH7;B5MCE7;Q75MG1;E9PFD4	Basic leucine zipper and W2 domain-containing protein 2	BZW2	6;6;5;4;4;3;2;2;2;2;2	15	46.913	0	3.9	0	0	0	0	0	0	0	0	2	4.7	0	0	2.2	0	0	0	2.2	0	5.9	8.6	13.2	0	0	0	0	0	0	0	9819000	0	0	0	0	0	0	0	0	15429000	7895000	0	0
E7EU96;Q5U5J2;Q8NEV1;P68400;A0A087WY74;P68400-2;V9GYA2;V9GY80;H3BNI9;H3BSA1;P19784	E7EU96;Q5U5J2;Q8NEV1;P68400	Casein kinase II subunit alpha	CSNK2A1	7;7;7;7;2;2;1;1;1;1;1	24.2	45.31	0	15.3	10.1	8.1	11.9	0	0	0	0	0	0	15.3	11.4	11.7	6.2	6.2	6.2	1.6	1.6	1.6	11.4	15.3	9.4	0	0	0	0	1.6	0	0	32486000	10050000	5925500	14734000	0	0	0	0	0	0	21929000	19258000	23105000
E7EUF1;Q13822;Q13822-3;Q13822-2;E5RIA2;E5RIB9;E5RJ49	E7EUF1;Q13822;Q13822-3;Q13822-2;E5RIA2	Ectonucleotide pyrophosphatase/phosphodiesterase family member 2	ENPP2	7;7;7;7;5;2;2	11.8	101.55	4	5.4	0	0	0	0	0	0	1.4	0	2.6	0	0	0	0	0	0	1.2	1.2	1.2	2.3	2.3	3.6	1.4	1.4	1.5	0	0	0	4769300	44780000	0	0	0	0	0	0	13311000	0	35514000	0	0	0
E7EX73;E9PGM1;E7EUU4;Q04637-6;Q04637-7;Q04637-5;Q04637-4;Q04637-3;Q04637;Q04637-8;Q04637-9;C9JF13;C9J6B6;C9K073;H7C0V6;C9J2Z7;O43432-4;REV__Q8NEG2-2;REV__F5H7J8;H7C044;REV__Q8NEG2;REV__C9JQZ6;REV__J3KQX6	E7EX73;E9PGM1;E7EUU4;Q04637-6;Q04637-7;Q04637-5;Q04637-4;Q04637-3;Q04637;Q04637-8;Q04637-9	Eukaryotic translation initiation factor 4 gamma 1	EIF4G1	24;24;24;24;24;24;24;24;24;24;24;10;8;6;5;5;2;1;1;1;1;1;1	18.5	158.64	5.8	9.6	5	6.3	4.6	0.8	0	0.8	1.5	1.5	0.8	1.8	5.9	7	3.5	4.7	3.2	1.5	0.8	0	14	15	15.2	0	0.8	0.8	2.5	0.8	1.7	46552000	323350000	273500000	215430000	220430000	7123200	0	5119200	23143000	41028000	14290000	17509000	64127000	81801000
E7EUY3;E9PDR0;E7EX59;P05166;P05166-2;E7ETT1;C9JQS9;E7ETT4;E9PEC3;F8WBI9;E7ENC1;H7C5C9;C9JVW9;C9JVY9;C9JAW3	E7EUY3;E9PDR0;E7EX59;P05166;P05166-2;E7ETT1;C9JQS9;E7ETT4;E9PEC3;F8WBI9;E7ENC1	Propionyl-CoA carboxylase beta chain, mitochondrial	PCCB	17;17;17;17;17;16;16;15;14;12;9;3;2;2;1	49.2	55.708	6.4	23.3	12.4	9.3	7.6	0	0	0	0	0	0	5.2	8.1	9.1	7.4	8.3	5.4	0	0	0	45	39	43.4	2.1	2.1	0	3.7	2.1	0	11798000	58252000	13556000	11050000	11707000	0	0	0	0	0	0	21123000	22116000	34109000
E7EUZ8;H7BXZ5;J3QSW6;O60229-5;O60229-6;O60229-4;O60229	E7EUZ8;H7BXZ5;J3QSW6;O60229-5;O60229-6;O60229-4;O60229	Kalirin	KALRN	1;1;1;1;1;1;1	2.7	55.702	0	2.7	0	0	0	0	0	0	0	0	0	0	0	0	0	0	0	0	0	0	0	0	0	0	0	0	0	0	0	0	10701000	0	0	0	0	0	0	0	0	0	0	0	0
E7EV01;O15484;A0A087X0C8;K7EP62;E9PS73	E7EV01;O15484;A0A087X0C8	Calpain-5	CAPN5	22;22;21;2;2	35.4	77.469	12.1	23.5	5.1	6.2	2.5	19.4	18.1	19.3	22.5	22.2	24	1.9	2.9	4.7	1.2	0	4.7	1.5	0	0	4.7	2.2	3.8	25	22.6	24.1	4.7	7.6	0	51140000	215980000	35503000	35149000	26687000	362210000	352500000	395550000	402300000	559740000	728550000	3580400	7216100	5010600
E7EV71;Q14766-3;Q14766-2;Q14766-5;Q14766;Q14766-4;C9JD84;H7C0I7;H7C2H7;H7BZ76	E7EV71;Q14766-3;Q14766-2;Q14766-5;Q14766;Q14766-4;C9JD84	Latent-transforming growth factor beta-binding protein 1	LTBP1	9;9;9;9;9;9;8;2;1;1	9.5	148.43	1.4	6	0	1.3	0	1.4	1.4	1.3	6.1	8.6	4.5	0	0	0	0	0	0	0	0	0	0	0	0	0.7	0.7	1.4	0	0	0	2911800	47659000	0	5511000	0	35464000	33009000	9707300	199310000	295990000	130530000	0	0	0
E7EVA0;P27816-6;P27816;P27816-2;H7C4C5;B5MEG9;P27816-5;P27816-4	E7EVA0;P27816-6;P27816;P27816-2	Microtubule-associated protein	MAP4	4;3;3;2;1;1;1;1	2.3	245.44	0.5	0	0.5	0.5	0.5	0	0	0	0	0	0	1.3	0.8	1.3	0.8	1.3	1.3	0.5	0.5	0	1.8	1.3	1.3	0	0	0	0.5	0.5	0	5104900	0	12748000	10862000	8620200	0	0	0	0	0	0	10263000	2504300	4617500
E7EVH9;Q08623-3;Q08623;Q08623-4;Q08623-2	E7EVH9;Q08623-3;Q08623;Q08623-4	Pseudouridine-5-phosphatase	HDHD1	4;4;4;4;1	28.3	21.466	0	20.9	11.5	11.5	18.8	0	0	0	6.3	6.3	0	5.2	11.5	5.2	5.2	11.5	11.5	0	0	0	11.5	11.5	5.2	6.3	0	0	6.3	0	6.3	0	43509000	122510000	143040000	168620000	0	0	0	10943000	21185000	0	16473000	56117000	23329000
H3BVG8;F5H7K1;E7EWW0;Q7Z3J2;H3BTI5;C9J7I2;Q7Z3J2-2	H3BVG8;F5H7K1;E7EWW0;Q7Z3J2;H3BTI5;C9J7I2;Q7Z3J2-2	UPF0505 protein C16orf62	C16orf62	2;2;2;2;1;1;1	5.8	50.604	5.8	5.8	0	0	0	0	0	0	0	0	0	0	0	0	0	0	0	0	0	0	0	0	0	0	0	0	0	0	0	7353000	11329000	0	0	0	0	0	0	0	0	0	0	0	0
H7C4E0;E7EWX8;Q99685;H7C599;Q99685-2	H7C4E0;E7EWX8;Q99685;H7C599;Q99685-2	Monoglyceride lipase	MGLL	2;2;2;1;1	14.4	22.908	6.7	6.7	6.7	0	0	6.7	6.7	6.7	0	0	0	6.7	6.7	6.7	14.4	14.4	14.4	0	0	0	0	0	0	14.4	14.4	14.4	6.7	6.7	6.7	17299000	39007000	1602700	0	0	22302000	33364000	21477000	0	0	0	9120200	6824300	8161600
E7EX90;Q14203-3;Q14203-4;Q14203-6;Q14203;Q14203-5;Q14203-2;Q6AWB1;E7EWF7;C9JZA4;C9JTE5;C9JJN7;C9JJD0;C9JKG6;E9PCY0;REV__H0Y8C5;REV__Q5VTR2	E7EX90;Q14203-3;Q14203-4;Q14203-6;Q14203;Q14203-5;Q14203-2;Q6AWB1	Dynactin subunit 1	DCTN1	30;30;30;30;30;28;28;19;5;2;2;2;2;2;2;1;1	29.2	139.09	7.5	10.2	10.4	8.7	5.8	0	0	0	1.1	0	1	9.3	8.4	11.5	4.4	5.7	3.7	1.1	0	0	16.5	17.4	24.8	0	0	0	1.4	3.8	2.1	82349000	183650000	135630000	78339000	96812000	0	0	0	3487100	0	5276100	84479000	62233000	132720000
E9PAQ1;P27918;C9J7V5	E9PAQ1;P27918;C9J7V5	Properdin	CFP	4;4;2	15.4	45.147	1.9	1.9	0	0	0	9.9	9.9	8	0	0	0	0	0	0	0	0	0	9.9	9.9	9.9	4.8	0	1.9	8	0	3.1	8	15.4	9.9	3575300	4520600	0	0	0	150900000	163710000	148600000	0	0	0	0	0	0
F8W1N5;F8VZJ2;F8VNW4;F8W0W4;H0YHX9;Q13765;E9PAV3-2;E9PAV3;F8VZ58;Q9BZK3	F8W1N5;F8VZJ2;F8VNW4;F8W0W4;H0YHX9;Q13765;E9PAV3-2;E9PAV3	Nascent polypeptide-associated complex subunit alpha	NACA	3;3;3;3;3;3;3;3;1;1	59.2	7.813	40.8	40.8	0	0	19.7	0	18.3	0	19.7	19.7	19.7	59.2	59.2	59.2	40.8	40.8	38	0	0	0	59.2	59.2	59.2	19.7	0	0	0	0	0	13448000	22163000	0	0	1440200	0	10474000	0	8771900	11607000	9825700	83832000	86282000	88065000
E9PB18;Q6UXG2-3;Q6UXG2-2;Q6UXG2-4;Q6UXG2	E9PB18;Q6UXG2-3;Q6UXG2-2;Q6UXG2-4;Q6UXG2	UPF0577 protein KIAA1324	KIAA1324	4;4;4;4;4	6	99.365	0	1.4	0	0	0	0	0	0	0	0	0	1.4	1.4	1.4	4.7	6	6	0	0	0	1.4	1.4	1.4	3.4	4.6	6	0	0	0	0	4187400	0	0	0	0	0	0	0	0	0	4036000	3612200	6271200
E9PB90;P52789	E9PB90;P52789	Hexokinase	HK2	12;12	16.5	98.972	3.3	5.6	0.9	2.6	1.7	1.8	0	0	0	0	0	1.7	0.9	1.7	0.9	0	0.9	1.8	0.8	0.8	10.3	8.4	11	0	0	0	0	0	0	2137100	14449000	0	3664600	0	10610000	0	0	0	0	0	0	0	0
E9PBT8;J3KQJ1;Q8NBJ7;F8WEX5;E9PG02;J3QT17;C9JL30;A8MXB9;C9J660;F8WA42;Q8NBJ7-2;Q8NBJ7-5;Q8NBJ7-3;F8WEV7;F8WES7;H7C3B2;Q8NBJ7-4	E9PBT8;J3KQJ1;Q8NBJ7;F8WEX5;E9PG02;J3QT17;C9JL30;A8MXB9;C9J660;F8WA42;Q8NBJ7-2;Q8NBJ7-5;Q8NBJ7-3	Sulfatase-modifying factor 2	SUMF2	3;3;3;2;2;2;2;2;2;2;2;2;2;1;1;1;1	18.1	25.829	0	7.3	7.3	7.3	4.3	0	0	0	0	0	0	10.8	10.8	10.8	11.6	11.6	11.6	0	6.5	0	6.5	0	4.3	0	0	0	0	0	0	0	4460600	1489400	1653100	2566300	0	0	0	0	0	0	14918000	16995000	19338000
E9PBZ0;P49789	E9PBZ0;P49789	Bis(5-adenosyl)-triphosphatase	FHIT	1;1	22.8	9.0074	22.8	22.8	0	22.8	0	0	0	0	0	0	0	0	0	0	22.8	22.8	0	0	0	0	22.8	22.8	0	0	0	0	0	0	0	4209200	13249000	0	8099000	0	0	0	0	0	0	0	0	0	0
E9PC74;Q13144	E9PC74;Q13144	Translation initiation factor eIF-2B subunit epsilon	EIF2B5	2;2	3.7	78.346	1.1	3.7	0	0	0	0	0	0	0	0	0	2.6	0	0	0	0	0	0	0	0	0	0	0	0	0	0	0	0	0	1947100	13702000	0	0	0	0	0	0	0	0	0	1707400	0	0
E9PCB6;Q9BYT8;H0YAK4;H0YAF7	E9PCB6;Q9BYT8;H0YAK4	Neurolysin, mitochondrial	NLN	6;6;4;2	12.8	68.867	3.2	12.8	6.7	4.8	0	0	0	0	0	0	0	0	0	0	0	3.2	0	0	0	0	0	3.8	3.7	0	0	0	0	0	0	4531400	77292000	31642000	22468000	0	0	0	0	0	0	0	0	0	0
E9PCY7;G8JLB6;P31943;D6RBM0;E5RGV0;D6RIT2;D6RIU0;H0YB39;P55795;D6RAM1;D6R9T0;D6RFM3;E7EN40;D6RDU3;D6RJ04;D6RIH9;E5RGH4;E7EQJ0;H0YBG7;H0YBD7;D6RDL0;H0YAQ2;D6R9D3;D6RF17	E9PCY7;G8JLB6;P31943;D6RBM0;E5RGV0;D6RIT2;D6RIU0;H0YB39;P55795	Heterogeneous nuclear ribonucleoprotein H	HNRNPH1	9;9;9;6;5;5;5;5;5;4;4;4;4;4;4;4;3;3;3;3;2;2;1;1	29.1	47.087	7.5	15.2	19.1	14.7	14.7	0	0	0	10.7	10.7	11.7	14.7	22.8	7.9	18.4	17	22.8	10.7	7	4	14.7	21	12.1	7.7	7	10.7	7.7	7.7	4	7005600	176610000	79344000	72988000	53763000	0	0	0	47088000	62607000	29672000	96038000	108910000	61640000
E9PDI4;O00515	E9PDI4;O00515	Ladinin-1	LAD1	2;2	6.8	58.677	0	0	0	0	0	0	0	0	0	0	0	6.8	2.3	2.3	4.5	4.5	4.5	0	0	0	6.8	6.8	4.5	0	0	0	0	0	0	0	0	0	0	0	0	0	0	0	0	0	10972000	4934600	10555000
E9PEB5;Q96AE4;Q96AE4-2;C9JSZ1	E9PEB5;Q96AE4;Q96AE4-2	Far upstream element-binding protein 1	FUBP1	8;8;8;3	14.8	68.903	2	6	2	2	0	0	0	0	3.8	1.5	0	5	3.1	4.6	6.7	5	6.7	0	0	0	10.8	12.8	8.5	0	0	2	0	0	0	1575100	74688000	3328100	7902800	0	0	0	0	10168000	6431100	0	34236000	23976000	15159000
E9PEI6;Q3MIW9	E9PEI6;Q3MIW9	Diffuse panbronchiolitis critical region protein 1	DPCR1	2;1	2.1	151.17	1.2	1.2	0	0	0	0	0	0	2.1	2.1	0	0	1.2	0	0	0	0	0	0	0	0	0	0	0	0	0	0	0	0	7514100	30708000	0	0	0	0	0	0	109600000	103260000	0	0	3521100	0
E9PEJ4;P10515;H0YDD4;E9PKC7	E9PEJ4;P10515;H0YDD4	Acetyltransferase component of pyruvate dehydrogenase complex	DLAT	4;4;3;1	10.1	57.586	4.4	7	4.4	5.9	2.8	0	0	0	0	0	0	0	0	0	2.8	2.8	5.9	0	0	0	4.4	4.4	0	0	2.8	0	0	0	0	27349000	54856000	14252000	47613000	8361300	0	0	0	0	0	0	0	0	0
E9PEK4;P07333-2;P07333	E9PEK4;P07333-2;P07333	Macrophage colony-stimulating factor 1 receptor	CSF1R	2;2;2	4.5	74.268	4.5	4.5	0	2.5	2.5	0	0	0	2.5	2.5	2.5	0	0	0	0	0	0	0	0	0	2.5	1.9	4.5	2.5	4.5	4.5	2.5	0	2.5	30700000	147730000	0	4242600	3137700	0	0	0	15085000	18596000	13232000	0	0	0
E9PEP6;O14786;E7EX60;Q5T7F0;O14786-3;O14786-2;Q5JWQ4;Q5JWQ6;V9GYL7;H0Y4A0	E9PEP6;O14786;E7EX60;Q5T7F0;O14786-3;O14786-2;Q5JWQ4;Q5JWQ6	Neuropilin-1	NRP1	13;13;12;12;12;12;10;9;1;1	21.5	101.3	6.2	15.5	1.5	1.5	4.1	1.5	1.5	1.5	18.5	15.2	11.9	3	1.4	1.4	3.2	1.8	1.4	1.7	1.7	1.5	1.5	3	0	4.1	5.8	4.9	3.2	3.1	1.5	184600000	120840000	64969000	60228000	4521500	148620000	110240000	98484000	386460000	366220000	1081800000	53173000	17278000	18737000
E9PER6;Q6A1A2;O15530-5;O15530-2;O15530-3;O15530;H3BQ10;O15530-4	E9PER6;Q6A1A2;O15530-5;O15530-2;O15530-3;O15530;H3BQ10;O15530-4	3-phosphoinositide-dependent protein kinase 1	PDPK1	2;2;2;2;2;2;1;1	5.7	60.328	0	3	0	0	0	0	0	0	0	0	0	0	0	0	0	3	0	0	0	0	5.7	5.7	5.7	0	0	0	0	0	0	0	4174100	0	0	0	0	0	0	0	0	0	0	0	0
E9PHQ0;E9PEZ3;O60610-2;O60610-3;O60610;E7ERW8;H9KV28;E7EMV0;B4E2I7	E9PHQ0;E9PEZ3;O60610-2;O60610-3;O60610;E7ERW8;H9KV28;E7EMV0	Protein diaphanous homolog 1	DIAPH1	28;28;28;28;28;27;27;21;2	29.5	140	10.6	17.4	4	5.4	5.4	0	0	0	0	0	0	7.1	9	7.1	1.9	3.2	1.8	0	1.3	0	24.7	23.7	25.7	2	0	2	0	1	1	35014000	185650000	44900000	1623700000	84913000	0	0	0	0	0	0	34293000	39426000	47336000
E9PF16;Q96CM8-3;Q96CM8;Q96CM8-2;Q96CM8-4;D6RF87	E9PF16;Q96CM8-3;Q96CM8;Q96CM8-2;Q96CM8-4	Acyl-CoA synthetase family member 2, mitochondrial	ACSF2	3;3;3;3;2;1	7.2	63.652	2.1	2.1	0	0	0	0	0	0	0	0	0	2.1	2.1	2.1	2.1	0	0	0	0	0	7.2	7.2	7.2	0	0	0	0	0	0	1519100	4558900	0	0	0	0	0	0	0	0	0	4373300	6598500	10493000
E9PF18;Q16836;Q16836-3;Q16836-2	E9PF18;Q16836;Q16836-3;Q16836-2	Hydroxyacyl-coenzyme A dehydrogenase, mitochondrial	HADH	9;9;9;9	38.1	35.236	16.7	23.6	33.6	28.6	24.2	0	0	0	0	0	0	8.5	14.2	23.6	21.1	8.5	17.9	0	0	0	9.7	26.4	17.9	0	0	0	2.5	0	0	69760000	144840000	434790000	483530000	579990000	0	0	0	0	0	0	77205000	45775000	80028000
E9PF19;Q9Y4P3;A0A087WXC6;Q96E41;F8WDI9	E9PF19;Q9Y4P3;A0A087WXC6;Q96E41	Transducin beta-like protein 2	TBL2	3;3;2;2;1	9.5	45.935	0	3.2	4.1	0	0	0	0	0	0	0	0	0	0	0	0	0	0	0	0	0	3.2	7.3	5.4	0	0	0	0	0	0	0	4682200	4293700	0	0	0	0	0	0	0	0	0	0	0
E9PFN5;Q9Y2Q3;Q9Y2Q3-4;Q9Y2Q3-3;Q9Y2Q3-2;C9JNT3	E9PFN5;Q9Y2Q3;Q9Y2Q3-4;Q9Y2Q3-3;Q9Y2Q3-2	Glutathione S-transferase kappa 1	GSTK1	3;3;2;2;2;1	22.1	21.707	22.1	22.1	0	6.3	0	0	0	0	0	0	0	0	6.3	6.3	6.3	15.8	7.4	0	8.4	0	22.1	22.1	15.8	0	0	0	0	0	0	24968000	62791000	0	1392800	0	0	0	0	0	0	0	0	5659400	8067700
E9PFZ0;P38398-4;P38398;P38398-7;H0Y850;H0Y881;H0Y8B8;B7ZA85;E9PH68;E7EUM2;E7EWN5;Q5YLB2;P38398-6;P38398-5;P38398-3	E9PFZ0;P38398-4;P38398;P38398-7;H0Y850;H0Y881;H0Y8B8;B7ZA85;E9PH68;E7EUM2;E7EWN5;Q5YLB2;P38398-6;P38398-5;P38398-3	Breast cancer type 1 susceptibility protein	BRCA1	2;2;2;2;1;1;1;1;1;1;1;1;1;1;1	1	202.34	0	0	0	0	0	0.6	0	0	0	0	0	0.5	0	0	0.5	0.5	0.5	0	0	0	0	0	0	0.5	0.5	0.5	0	0	0	0	0	0	0	0	0	0	0	0	0	0	20446000	0	0
H7C0V9;E9PG40;P05067-7;P05067-11;P05067-8;P05067-9;P05067;P05067-10;P05067-3;P05067-4;P05067-5;P05067-6;H7C2L2;P05067-2	H7C0V9;E9PG40;P05067-7;P05067-11;P05067-8;P05067-9;P05067;P05067-10;P05067-3;P05067-4;P05067-5;P05067-6	Amyloid beta A4 protein	APP	9;9;9;9;9;9;9;6;6;6;6;6;2;2	23.9	54.981	12.2	13.4	0	0	2.7	2.7	2.7	2.7	20.6	19.4	14.2	8.2	8.5	1.9	14	8.9	12.8	0	0	0	2.7	6.6	6.6	2.5	0	0	2.1	2.1	2.1	24143000	112860000	0	0	0	33528000	52219000	35344000	546470000	487920000	684500000	37228000	21675000	14041000
E9PG71;P54764-2;P54764	E9PG71;P54764-2;P54764	Receptor protein-tyrosine kinase	EPHA4	1;1;1	2.2	105.71	0	2.2	0	0	0	0	0	0	2.2	2.2	0	0	0	0	0	0	0	0	0	0	0	0	0	0	0	0	2.2	2.2	0	0	9009200	0	0	0	0	0	0	15228000	16427000	0	0	0	0
Q5TG12;E9PGC5;Q15262;Q15262-2;Q15262-3;Q15262-4;H0YDP9;E9PRW2	Q5TG12;E9PGC5;Q15262;Q15262-2;Q15262-3;Q15262-4	Protein-tyrosine-phosphatase	PTPRK	6;6;6;6;6;6;2;1	5.9	164.2	1.4	2.9	1.4	1.4	2.3	0	0	0	1.4	2.1	4.3	2.9	2.3	1.4	0	0	0	0	0	0	3.8	3.7	2.4	0	0	0	0	0	0	5546500	42936000	11005000	8342700	9349000	0	0	0	23004000	47396000	70089000	8103200	29189000	5994700
E9PGT1;Q15631;H7C1D4;Q15631-2	E9PGT1;Q15631;H7C1D4;Q15631-2	Translin	TSN	12;12;9;6	43.9	25.572	38.1	43.9	43.5	43.9	43.9	32.7	27.4	22.9	28.3	26.9	34.1	42.2	31.8	35.4	36.8	17.9	33.6	12.6	5.8	19.3	43.9	43	43	0	0	5.4	39.5	39	39	200110000	2582200000	791390000	939440000	767130000	104100000	138340000	115630000	75428000	103920000	101490000	195290000	275110000	241180000
E9PGT3;Q15418-3;E9PRI4;Q15418;Q15418-2;Q5SVM6;B1AXG1;B7Z3B5;F2Z2J1;Q15349;Q15349-3;Q15349-2;E9PMM7;D6R910;E7EWQ5;J3QT34;Q9UK32-2;Q9UK32;Q96GX5-2;Q96GX5-3;Q96GX5;O60307;O15021-2;O15021-3;O15021-1;O15021	E9PGT3;Q15418-3;E9PRI4;Q15418;Q15418-2	Ribosomal protein S6 kinase	RPS6KA1	9;9;9;9;9;3;2;2;2;2;2;2;1;1;1;1;1;1;1;1;1;1;1;1;1;1	18.9	81.471	0	9.5	6.9	0	0	0	0	0	0	0	0	3.6	2.2	5.8	2.2	0	0	0	0	0	14.6	12.4	15.2	0	0	0	0	0	0	0	51965000	13283000	0	0	0	0	0	0	0	0	36780000	5342200	63866000
E9PGT6;Q99627-2;Q99627;H7C3S9	E9PGT6;Q99627-2;Q99627;H7C3S9	COP9 signalosome complex subunit 8	COPS8	3;3;3;2	28.9	19.344	8.1	8.1	16.8	16.8	8.7	0	0	0	0	0	0	16.8	16.8	16.8	8.1	0	8.1	0	0	0	28.9	20.8	16.8	0	0	0	0	8.7	0	4923700	11173000	25875000	26442000	25744000	0	0	0	0	0	0	13167000	21443000	21416000
Q8WZ13;E9PHG5;Q6UW02-2;Q6UW02	Q8WZ13;E9PHG5;Q6UW02-2;Q6UW02	Cytochrome P450 20A1	CYP20A1	2;2;2;2	13	21.94	0	8.9	8.9	13	8.9	4.2	0	0	0	0	0	0	0	0	0	0	0	0	0	0	4.2	0	0	0	0	0	0	0	0	0	2518500	6407000	14484000	7153500	4293100	0	0	0	0	0	0	0	0
E9PHH3;H7C1K4;P18827	E9PHH3;H7C1K4;P18827	Syndecan-1	SDC1	1;1;1	10.1	17.782	10.1	10.1	10.1	0	0	0	0	0	10.1	10.1	0	0	0	0	10.1	0	0	0	0	0	10.1	10.1	10.1	0	0	0	0	0	0	30264000	60090000	11686000	0	0	0	0	0	25016000	28436000	0	0	0	0
E9PHN6;F6XZQ7;P28161-2;P28161;E9PHN7;E9PLF1;E9PGV1;H3BQT3	E9PHN6;F6XZQ7;P28161-2;P28161;E9PHN7;E9PLF1	Glutathione S-transferase Mu 2	GSTM2	9;9;9;9;7;6;4;3	49.7	22.876	33.2	35.8	43.5	43.5	39.4	0	0	0	32.6	30.1	20.7	43.5	43.5	43.5	0	4.1	4.7	0	0	0	9.3	8.8	0	4.1	4.1	4.7	4.1	4.1	0	54427000	128580000	294840000	251550000	128590000	0	0	0	39629000	46133000	21835000	96440000	92054000	101250000
I6L9B1;E9PII3;E9PK52;E9PHY5;O43491-2;O43491-3;O43491-4;O43491;E9PRG1;J3QS55;E9PIG0;E9PQD2;Q9Y2J2-3;Q9Y2J2-2;Q9Y2J2-4;Q9Y2J2	I6L9B1;E9PII3;E9PK52;E9PHY5;O43491-2;O43491-3;O43491-4;O43491	Band 4.1-like protein 2	EPB41L2	3;3;3;3;3;3;3;3;1;1;1;1;1;1;1;1	7.6	71.642	0	1.6	0	0	4.6	0	0	0	0	0	0	1.4	1.4	1.4	0	0	1.4	0	0	0	0	6.2	0	0	1.4	0	0	4.6	0	0	6791500	0	0	4201400	0	0	0	0	0	0	2852200	3865800	3977600
E9PPB6;E9PI46;G3V3W1;G3V4U7;O14678	E9PPB6;E9PI46;G3V3W1;G3V4U7;O14678	ATP-binding cassette sub-family D member 4	ABCD4	1;1;1;1;1	33.3	3.9696	33.3	33.3	0	33.3	0	0	0	0	0	0	0	33.3	33.3	33.3	33.3	33.3	33.3	0	0	0	0	0	0	33.3	0	0	0	0	0	2219800	73990000	0	1583100	0	0	0	0	0	0	0	3715900	2410700	3629000
E9PIM6;E9PNQ8;P04216;J3QRJ3	E9PIM6;E9PNQ8;P04216;J3QRJ3	Thy-1 membrane glycoprotein	THY1	3;3;3;2	25.5	17.041	9.8	19	15.7	9.2	0	19	19	19	19	19	19	0	0	0	0	0	0	0	0	0	0	0	0	0	0	0	0	0	0	391560	30951000	8984600	6368300	0	54767000	71681000	78501000	35344000	36218000	67743000	0	0	0
E9PNT2;E9PIR1;Q6ZUM4-2;Q6ZUM4-3;Q6ZUM4	E9PNT2;E9PIR1;Q6ZUM4-2;Q6ZUM4-3;Q6ZUM4	Rho GTPase-activating protein 27	ARHGAP27	2;2;2;2;2	3.6	75.029	0	1.6	0	0	0	0	0	0	0	0	0	0	0	0	0	0	0	0	1.6	0	1.9	0	0	1.9	0	0	0	0	0	0	5215900	0	0	0	0	0	0	0	0	0	0	0	0
E9PQP3;E9PIY6;G5E9L0;Q8N6H7;Q8N6H7-2;E9PMR9;E9PM63;H0YF45;H0YDX1;E9PJT7;E9PK28;E9PN48;Q8N6H7-3	E9PQP3;E9PIY6;G5E9L0;Q8N6H7;Q8N6H7-2	ADP-ribosylation factor GTPase-activating protein 2	ARFGAP2	3;3;3;3;2;1;1;1;1;1;1;1;1	12	30.597	2.9	2.9	0	0	2.9	0	0	0	0	0	0	0	0	2.9	4	4	0	0	0	0	12	12	4	0	0	0	2.9	0	0	0	43840000	0	0	1532800	0	0	0	0	0	0	0	0	2326200
E9PJA2;P09603-3;P09603-2;P09603;E9PKP4;E9PQ08	E9PJA2;P09603-3;P09603-2;P09603;E9PKP4	Macrophage colony-stimulating factor 1	CSF1	3;3;3;3;2;1	12.3	31.171	4.2	4.2	0	3.9	0	0	0	0	12.3	8.1	4.2	0	0	0	0	0	0	0	0	0	0	0	0	0	0	0	0	0	0	621500	2158300	0	2106200	0	0	0	0	55547000	65427000	11187000	0	0	0
E9PJD9;E9PLL6;P46776;E9PLX7	E9PJD9;E9PLL6;P46776;E9PLX7	60S ribosomal protein L27a	RPL27A	2;2;2;1	25.3	10.127	12.1	25.3	0	0	0	0	0	0	0	0	12.1	12.1	12.1	0	12.1	12.1	12.1	0	0	0	0	0	0	0	0	0	0	0	0	1038500	36937000	0	0	0	0	0	0	0	0	20296000	8855200	9886300	0
E9PK01;P29692;A0A087X1X7;E9PRY8;P29692-2;E9PPR1;E9PL12;E9PQ49;E9PI39;E9PMW7;E9PQZ1;P29692-4;E9PIZ1;H0YCK7;E9PK06;E9PQC9;H0YE58;H0YE72;E9PNW6;E9PKK3;E9PK72;E9PJD0	E9PK01;P29692;A0A087X1X7;E9PRY8;P29692-2;E9PPR1;E9PL12;E9PQ49;E9PI39;E9PMW7;E9PQZ1;P29692-4;E9PIZ1;H0YCK7	Elongation factor 1-delta	EEF1D	8;8;7;7;7;6;6;6;6;5;5;5;4;4;3;2;2;2;1;1;1;1	37.5	28.821	22.2	21.8	10.7	15.3	8	0	0	0	14.9	11.5	14.2	20.7	24.5	19.5	27.2	29.5	21.1	13.8	11.5	9.2	35.2	37.5	37.5	0	9.2	0	2.3	0	0	27730000	184290000	10238000	22846000	13756000	0	0	0	25615000	25262000	35970000	76775000	72550000	51081000
E9PK47;P06737-2;P06737	E9PK47;P06737-2;P06737	Alpha-1,4 glucan phosphorylase	PYGL	25;25;25	31.6	94.069	10.3	16.8	7.7	4.9	5.1	0	1.5	0	1	2.4	2.4	7.4	9	8.9	2.8	5.5	5.5	20.8	23.2	18.4	9.8	6.2	8.2	3.4	8.4	3.4	1	1	1	18901000	82581000	6366400	2895600	5229100	0	5951300	0	0	0	0	0	1702500	2582100
H7BXH2;E9PKF6;Q5H9R7-3;Q5H9R7-4;Q5H9R7-6;Q5H9R7-2;Q5H9R7;Q5H9R7-5;E9PK08;E9PQP7;E9PNN8;H0YDW1;H0YEN2	H7BXH2;E9PKF6;Q5H9R7-3;Q5H9R7-4;Q5H9R7-6;Q5H9R7-2;Q5H9R7;Q5H9R7-5;E9PK08;E9PQP7;E9PNN8	Serine/threonine-protein phosphatase 6 regulatory subunit 3	PPP6R3	4;4;4;4;4;4;4;4;3;3;2;1;1	6.8	92.407	0	2.5	0	0	0	0	0	0	0	0	0	0	0	0	0	0	0	0	0	0	0	4.2	3.1	0	0	0	0	0	0	0	0	0	0	0	0	0	0	0	0	0	0	0	0
E9PKG1;H7C2I1;Q99873-3;Q99873-2;Q99873-4;Q99873;E9PIX6;E9PQ98;E9PNR9;H0YDE4;A0A087X1W2;E9PMW9;E9PI83	E9PKG1;H7C2I1;Q99873-3;Q99873-2;Q99873-4;Q99873;E9PIX6;E9PQ98;E9PNR9;H0YDE4	Protein arginine N-methyltransferase 1	PRMT1	8;8;8;8;8;8;6;5;4;4;3;1;1	28.6	37.709	8.3	21.5	15.7	19.4	16	0	0	0	0	0	0	8.6	16.3	7.7	13.2	13.2	8.6	0	0	0	16	16	15.1	0	0	0	4.6	0	0	4747800	91713000	58054000	76206000	56345000	0	0	0	0	0	0	25730000	46766000	32536000
E9PKS9;E9PQE8;E9PN70;Q9Y296-2;Q9Y296;G3V1A0;G5EA23;J3KP27	E9PKS9;E9PQE8;E9PN70;Q9Y296-2;Q9Y296;G3V1A0;G5EA23;J3KP27	Trafficking protein particle complex subunit 4	TRAPPC4	3;3;3;3;3;2;2;2	27	14.15	8.7	19.8	8.7	8.7	15.9	11.1	11.1	0	0	0	0	0	8.7	0	0	8.7	0	0	0	0	19.8	19.8	19.8	0	0	0	19.8	19.8	11.1	1792200	12474000	2869600	3715900	9106200	18152000	22449000	0	0	0	0	0	2106300	0
E9PKW1;Q9NS15;Q9NS15-2;E9PJR2;H0YC99;F5GWC4;E9PR84;H0YCQ2;E9PPT7;E9PQR0	E9PKW1;Q9NS15;Q9NS15-2;E9PJR2;H0YC99	Latent-transforming growth factor beta-binding protein 3	LTBP3	8;8;7;6;6;2;2;1;1;1	12.1	122.11	3.3	0	0	0	0	0	0	0	6.4	9.8	6.3	0	0	0	0	0	0	0	0	2.4	2.4	0	0	0	0	0	0	0	0	4024100	0	0	0	0	0	0	0	140480000	228660000	129810000	0	0	0
E9PL57;F8VSA6;E9PS38;S4R3E9;Q15843;Q86V88-3;Q86V88-2;Q86V88	E9PL57;F8VSA6;E9PS38;S4R3E9;Q15843;Q86V88-3;Q86V88-2;Q86V88	NEDD8	NEDD8	2;1;1;1;1;1;1;1	18.8	19.536	10.6	18.8	0	0	0	0	0	0	8.2	8.2	0	8.2	8.2	8.2	8.2	8.2	8.2	0	0	0	8.2	18.8	18.8	0	0	8.2	0	0	0	10129000	18851000	0	0	0	0	0	0	6368300	7636600	0	21904000	25419000	32796000
E9PLE0	E9PLE0	Condensin-2 complex subunit D3	NCAPD3	1	5.3	31.185	0	5.3	5.3	0	0	5.3	5.3	5.3	0	5.3	5.3	0	0	0	0	0	0	5.3	5.3	5.3	5.3	5.3	5.3	0	0	0	5.3	0	5.3	0	1885600	12935000	0	0	471450000	627640000	729530000	0	379740000	864330000	0	0	0
E9PLK3;P55786;P55786-2;A6NEC2;H0YDG0;E9PP11;A6NEC2-2;H0YCQ5;E9PJY4;E9PPD4;E9PJ74;A6NEC2-3;E9PI82;E9PJF9;E9PRQ5;E9PPZ2	E9PLK3;P55786;P55786-2	Puromycin-sensitive aminopeptidase	NPEPPS	36;36;33;10;7;6;5;3;3;3;2;2;1;1;1;1	50.7	102.99	29.9	34.1	38	25.4	31	0	0	0	15.3	11.9	10.1	27.1	22.1	23	18.9	15.5	14.9	3.8	6.3	6.1	40.2	35	27.3	6.1	6.6	5.9	8.1	6.2	4	352430000	1407100000	1197800000	877530000	1130000000	0	0	0	198330000	190040000	90514000	423330000	404340000	600450000
E9PLU0;O00330-3;O00330;E9PRI6;O00330-2	E9PLU0;O00330-3;O00330;E9PRI6;O00330-2	Pyruvate dehydrogenase protein X component, mitochondrial	PDHX	2;2;2;1;1	21.9	16.186	12.6	0	0	0	0	0	0	0	0	0	0	0	0	0	0	0	0	0	0	0	0	9.3	9.3	0	0	0	0	0	0	2107400	0	0	0	0	0	0	0	0	0	0	0	0	0
E9PM69;R4GNH3;P17980;E9PKD5;E9PMD8;E9PN50;E9PLG2	E9PM69;R4GNH3;P17980;E9PKD5;E9PMD8;E9PN50	26S protease regulatory subunit 6A	PSMC3	13;13;13;11;10;8;5	37.3	44.323	15.9	20.2	10.1	10.1	9.6	0	0	0	12.3	8.3	2.5	11.1	12.8	16.1	10.1	16.1	16.1	4	0	4	35.5	35.5	35.5	0	3.8	4.5	8.3	4.5	0	9471100	103870000	20830000	27851000	14819000	0	0	0	18895000	8448000	5046900	15786000	24802000	33732000
E9PMR4;P48509;E9PRJ3	E9PMR4;P48509;E9PRJ3	Tetraspanin	CD151	2;2;1	7.6	28.067	0	4	7.6	7.6	7.6	0	0	0	0	0	0	0	0	0	3.6	3.6	3.6	0	0	0	3.6	0	0	4	4	4	0	0	0	0	3850900	61988000	80373000	105650000	0	0	0	0	0	0	0	0	0
E9PMX6	E9PMX6	Inactive pancreatic lipase-related protein 1	PNLIPRP1	5	47.6	20.504	36.8	47.6	22.2	22.2	10.3	0	0	0	4.3	10.3	0	24.9	24.9	35.7	24.9	35.7	36.8	0	0	0	0	0	0	36.8	24.9	24.9	20.5	24.9	20.5	321350000	64220000	742500	1351700	0	0	0	0	0	0	0	0	0	0
E9PN17;O75964	E9PN17;O75964	ATP synthase subunit g, mitochondrial	ATP5L	2;2	31.6	8.4518	17.1	17.1	31.6	31.6	17.1	0	0	0	0	0	0	0	0	14.5	0	0	0	0	0	0	0	0	0	0	0	0	0	0	0	5791700	21884000	48416000	54941000	35886000	0	0	0	0	0	0	0	0	7930700
E9PNP3;Q9H7C9;E9PIQ4;E9PJP1;E9PLK9;K4DI89;E9PR47;Q9H7C9-3;Q9H7C9-2	E9PNP3;Q9H7C9;E9PIQ4;E9PJP1;E9PLK9;K4DI89;E9PR47;Q9H7C9-3;Q9H7C9-2	Mth938 domain-containing protein	AAMDC	2;2;1;1;1;1;1;1;1	19.1	15.588	11.3	0	19.1	19.1	19.1	0	0	0	0	7.8	0	11.3	11.3	11.3	0	0	0	0	0	0	11.3	11.3	0	0	0	0	0	0	0	1186500	0	70100000	96767000	105120000	0	0	0	0	13775000	0	12455000	12799000	20636000
E9PNW1;Q9Y6N9-3;Q9Y6N9-2;Q9Y6N9-4;Q9Y6N9;Q9Y6N9-5	E9PNW1;Q9Y6N9-3;Q9Y6N9-2;Q9Y6N9-4;Q9Y6N9;Q9Y6N9-5	Harmonin	USH1C	2;2;2;2;2;2	7.9	35.294	0	0	0	0	0	0	0	0	0	0	0	0	2.5	0	0	0	0	0	0	0	0	0	0	0	7.9	5.3	0	0	0	0	0	0	0	0	0	0	0	0	0	0	0	1976900	0
E9PNW4;E9PR17;P13987;H0YET2	E9PNW4;E9PR17;P13987;H0YET2	CD59 glycoprotein	CD59	4;4;4;2	29.6	11.985	29.6	29.6	22.2	22.2	29.6	29.6	29.6	29.6	29.6	29.6	29.6	29.6	22.2	22.2	29.6	29.6	22.2	11.1	29.6	22.2	22.2	22.2	18.5	22.2	22.2	22.2	22.2	22.2	22.2	380590000	813240000	58057000	106180000	134420000	554120000	1063300000	1057300000	1001700000	1988900000	1477700000	29298000	49164000	61086000
E9PQA6;Q96EY5-2;Q96EY5-3;Q96EY5;E9PLL0;E9PPW1;E9PJW8	E9PQA6;Q96EY5-2;Q96EY5-3;Q96EY5;E9PLL0;E9PPW1;E9PJW8	Multivesicular body subunit 12A	MVB12A	2;2;2;2;1;1;1	12.1	28.703	6.6	12.1	5.5	5.5	0	0	5.5	0	5.5	12.1	5.5	6.6	0	6.6	5.5	5.5	0	0	0	0	0	0	0	5.5	5.5	5.5	0	0	0	2249000	16271000	22170000	11384000	0	0	24744000	0	22606000	47807000	39362000	6491500	0	10994000
H7BYV1;E9PS44;E9PQN9;P13164;Q01629;Q01628	H7BYV1;E9PS44;E9PQN9;P13164;Q01629;Q01628	Interferon-induced transmembrane protein 2	IFITM2	1;1;1;1;1;1	21.6	8.0866	21.6	21.6	21.6	21.6	21.6	0	21.6	21.6	21.6	0	21.6	0	0	0	0	0	0	21.6	21.6	21.6	21.6	21.6	21.6	0	0	0	21.6	21.6	21.6	22155000	63379000	3735500	6827700	6980900	0	14082000	6702800	8126200	0	15699000	0	0	0
E9PQR7;Q9UK41;Q9UK41-2;E9PM90;E9PLM9;E9PR04	E9PQR7;Q9UK41;Q9UK41-2;E9PM90	Vacuolar protein sorting-associated protein 28 homolog	VPS28	5;5;5;3;1;1	45.3	18.469	15.5	45.3	0	0	0	15.5	9.3	15.5	24.8	9.3	15.5	0	0	0	8.7	6.2	0	0	0	0	18	18	9.3	8.7	8.7	18	0	0	0	27911000	86259000	0	0	0	22975000	16195000	23532000	23845000	13651000	46231000	0	0	0
E9PRA7;Q96HD9	E9PRA7;Q96HD9	N-acyl-aromatic-L-amino acid amidohydrolase (carboxylate-forming)	ACY3	2;2	16.7	21.958	8.6	16.7	0	8.1	0	0	0	0	0	0	0	0	0	0	0	0	8.6	0	0	0	0	0	8.6	0	0	0	0	0	0	4719500	26463000	0	1233600	0	0	0	0	0	0	0	0	0	0
E9PRU1;O95967;H0YET5;E9PRQ8;E9PKA3	E9PRU1;O95967;H0YET5;E9PRQ8;E9PKA3	EGF-containing fibulin-like extracellular matrix protein 2	EFEMP2	2;2;1;1;1	4.8	48.191	0	0	0	0	0	0	0	0	2.1	4.8	2.8	0	0	0	0	2.1	0	0	0	0	0	0	0	0	0	0	0	0	0	0	0	0	0	0	0	0	0	7537400	86376000	17271000	0	0	0
F1T0J2;Q14789;Q14789-2;E7EU81	F1T0J2;Q14789;Q14789-2	Golgin subfamily B member 1	GOLGB1	4;4;4;1	1.6	367.42	0	0.8	0.8	0.8	0.8	0	0	0	0	0	0	0.5	0.5	0.5	0.5	0.5	0.5	0	0	0	0	0	0	0	0	0	0	0	0	0	3282900	12890000	13613000	22239000	0	0	0	0	0	0	3809100	6661200	6713300
F2Z2E2;Q86VI3	F2Z2E2;Q86VI3	Ras GTPase-activating-like protein IQGAP3	IQGAP3	3;3	1.6	179.48	0.6	1.1	0	0	0	0	0	0	0	0	0	0	0.5	0.6	1.1	1	1.1	0	0.5	0	1.1	1.1	1.1	0	0.6	0	0	0	0	0	0	0	0	0	0	0	0	0	0	0	0	0	0
F2Z357;J3KPC5;X6R8W7;P47736;P47736-2;P47736-4;P47736-3	F2Z357;J3KPC5;X6R8W7;P47736;P47736-2;P47736-4;P47736-3	Rap1 GTPase-activating protein 1	RAP1GAP	11;11;11;11;11;11;10	27.2	66.98	11.5	10.1	2	3.8	0	0	0	0	0	0	0	5	5	2.2	4	3.5	2.2	0	0	0	13.5	21.8	20.4	0	0	0	0	0	0	15798000	31558000	2750600	4794800	0	0	0	0	0	0	0	6359500	15892000	13148000
F5GWE5;Q00169;I3L4H1;I3L471;I3L4C0;I3L4U7;I3L459;I3L2X8;I3L3W1;I3NI10	F5GWE5;Q00169;I3L4H1;I3L471;I3L4C0;I3L4U7;I3L459	Phosphatidylinositol transfer protein alpha isoform	PITPNA	7;7;6;4;4;4;4;3;2;1	29.3	31.802	11.9	20.7	3	0	0	0	0	0	2.2	2.2	0	18.9	12.6	21.1	11.1	12.2	4.8	0	0	0	15.2	18.5	23	0	0	0	2.2	8.5	0	2998500	49774000	4628800	0	0	0	0	0	2649200	3640400	0	46692000	41652000	62007000
F5GX07;H0YG83;H0YGR4;H0YG54;Q9Y3B8-2;Q9Y3B8-3;Q9Y3B8;F5GYG5	F5GX07;H0YG83;H0YGR4;H0YG54;Q9Y3B8-2;Q9Y3B8-3;Q9Y3B8;F5GYG5	Oligoribonuclease, mitochondrial	REXO2	2;2;2;2;2;2;2;1	25.9	17.28	0	25.9	25.9	25.9	25.9	0	0	0	12.2	12.2	0	25.9	25.9	25.9	12.2	12.2	12.2	0	0	0	12.2	12.2	12.2	0	0	0	0	0	0	0	38641000	12993000	14118000	13167000	0	0	0	1653000	1423800	0	13421000	11716000	12245000
F5GYQ2;F5GX77;Q9UI30	F5GYQ2;F5GX77;Q9UI30	Multifunctional methyltransferase subunit TRM112-like protein	TRMT112	1;1;1	17.3	9.2555	0	0	0	0	0	0	0	0	0	0	0	0	17.3	0	0	0	0	0	0	0	17.3	17.3	17.3	0	0	0	0	0	0	0	0	0	0	0	0	0	0	0	0	0	0	5741000	0
F5GXJ9;Q13740-2;Q13740;H7C543;Q13740-4	F5GXJ9;Q13740-2;Q13740;H7C543;Q13740-4	CD166 antigen	ALCAM	5;5;5;4;4	15	59.528	3.9	6.6	2.1	2.1	2.1	0	0	0	7.7	5.6	8.5	4.7	2.1	2.1	0	2.6	0	0	0	0	0	0	0	0	0	2.6	0	0	0	8175400	30273000	1711000	3235100	5981100	0	0	0	19646000	16902000	29522000	5227300	4288200	6058700
F5GXX5;P61803;F5H895	F5GXX5;P61803;F5H895	Dolichyl-diphosphooligosaccharide--protein glycosyltransferase subunit DAD1	DAD1	3;3;2	37.6	9.5541	25.9	25.9	37.6	37.6	14.1	0	0	0	0	0	0	0	0	0	14.1	0	0	0	0	0	0	0	0	14.1	14.1	14.1	0	0	0	4971400	48238000	73094000	92794000	5031500	0	0	0	0	0	0	0	0	0
F5GY05;Q96EK7-3;Q96EK7	F5GY05;Q96EK7-3;Q96EK7	Constitutive coactivator of peroxisome proliferator-activated receptor gamma	FAM120B	1;1;1	1.7	106.12	0	1.7	0	0	1.7	0	0	0	0	0	0	0	0	0	0	0	0	0	0	0	0	0	0	0	0	0	0	0	0	0	0	0	0	8570600	0	0	0	0	0	0	0	0	0
F5H2D2;F5H0C5;F5H3X6;F5GY37;J3KPX7;Q99623-2;Q99623	F5H2D2;F5H0C5;F5H3X6;F5GY37;J3KPX7;Q99623-2;Q99623	Prohibitin-2	PHB2	1;1;1;1;1;1;1	19.5	9.2667	19.5	19.5	19.5	19.5	19.5	0	0	0	19.5	0	0	0	0	0	0	0	0	0	0	0	0	0	0	0	0	0	0	0	0	3822600	16254000	11638000	8638900	2343600	0	0	0	2576900	0	0	0	0	0
F5GYN4;J3KR44;Q96FW1;F5H6Q1;F5GYJ8;F5H3F0;Q96FW1-2	F5GYN4;J3KR44;Q96FW1;F5H6Q1;F5GYJ8	Ubiquitin thioesterase OTUB1	OTUB1	10;10;10;9;9;4;4	46.9	28.05	37.8	42.7	26.6	40.2	27.8	0	0	0	25.7	26.6	14.1	42.7	37.8	37.8	29.5	19.1	32.8	7.9	7.9	7.9	46.9	43.6	46.9	11.6	11.6	4.1	15.8	19.1	12.9	268070000	580820000	196550000	230860000	238300000	0	0	0	76140000	139150000	121720000	252960000	296350000	305600000
J3QL14;R4GN72;F5GYQ1;P61421	J3QL14;R4GN72;F5GYQ1;P61421	V-type proton ATPase subunit d 1	ATP6V0D1	2;2;2;2	10.3	26.705	0	5.6	0	0	4.7	0	0	0	0	0	0	0	0	0	0	0	0	0	0	0	0	0	0	0	4.7	4.7	0	0	0	0	0	0	0	2946700	0	0	0	0	0	0	0	0	0
F8WCM7;F8VRJ6;F5GZG6;Q9H3S4	F8WCM7;F8VRJ6;F5GZG6;Q9H3S4	Thiamin pyrophosphokinase 1	TPK1	3;3;3;3	36.4	14.085	0	7.4	28.9	14.9	7.4	0	0	0	0	0	0	0	0	0	0	0	0	0	0	0	0	0	0	0	0	0	0	0	0	0	1976700	8514300	16540000	9867400	0	0	0	0	0	0	0	0	0
F5H039;Q9NQX3;Q9NQX3-2;G3V582;H0YJ30;G3V4R0;G3V355	F5H039;Q9NQX3;Q9NQX3-2;G3V582;H0YJ30	Gephyrin	GPHN	8;8;8;6;4;1;1	12.1	84.733	4	2.8	2.8	2.4	1.2	0	0	0	0	0	0	1.7	1.8	2.8	0	0	1.2	0	0	0	10.6	12.1	9.1	0	0	0	0	0	1.5	11197000	43187000	5581400	8908800	6968700	0	0	0	0	0	0	1786700	3135300	11639000
F5H0U5;Q9NZD2;F5GZ49;H0YFS9	F5H0U5;Q9NZD2;F5GZ49	Glycolipid transfer protein	GLTP	4;4;2;1	35.3	21.659	30	35.3	14.2	7.9	7.9	0	0	0	7.9	7.9	0	14.2	14.2	14.2	22.1	14.2	19.5	0	0	0	30	14.2	30	7.9	7.9	0	0	0	0	24722000	73339000	5874300	1890600	2812600	0	0	0	2784400	1717100	0	36223000	39779000	72310000
F5H1H2;F5H2E6;Q8IX12-2;Q8IX12;H0YFJ7;F5H3E1	F5H1H2;F5H2E6;Q8IX12-2;Q8IX12;H0YFJ7;F5H3E1	Cell division cycle and apoptosis regulator protein 1	CCAR1	2;2;2;2;1;1	3.9	75.724	0	0	2	2	0	0	0	0	0	0	0	0	1.9	1.9	0	2	0	0	0	0	0	0	0	0	0	0	0	0	0	0	0	18384000	36856000	0	0	0	0	0	0	0	0	0	0
H0YBU4;F5H1M8;Q96MG8-2;Q96MG8	H0YBU4;F5H1M8;Q96MG8-2;Q96MG8	Protein-L-isoaspartate O-methyltransferase domain-containing protein 1	PCMTD1	1;1;1;1	11.5	14.39	0	11.5	0	0	0	0	0	0	0	0	0	0	0	0	0	0	0	0	0	0	0	0	0	0	0	0	0	0	0	0	4423800	0	0	0	0	0	0	0	0	0	0	0	0
F5H1S8;Q14165;H0YG07;F5GX14	F5H1S8;Q14165;H0YG07;F5GX14	Malectin	MLEC	3;3;2;2	26	16.729	26	17.8	8.2	8.2	17.1	0	0	0	0	8.9	0	0	8.9	0	8.9	8.9	0	0	0	0	8.9	0	0	0	0	0	8.9	8.9	8.9	25313000	13369000	9253400	8794000	23987000	0	0	0	0	7381700	0	0	0	0
F5H283;Q92563	F5H283;Q92563	Testican-2	SPOCK2	8;8	21	46.649	7.1	10.9	0	0	0	0	0	0	0	0	0	0	0	0	20.6	21	16.1	9	6.4	8.5	11.8	10.9	20.6	2.4	2.4	5	0	0	0	3743200	26206000	0	0	0	0	0	0	0	0	0	0	0	0
F5H2F4;P11586;V9GYY3	F5H2F4;P11586	C-1-tetrahydrofolate synthase, cytoplasmic	MTHFD1	23;23;2	22.9	110.61	8.4	13.3	0.9	0.9	1.8	0	0	0	0	0	1.2	10.1	12.4	10	10.4	12.1	10.1	1.2	0	1.6	19.1	19.4	20.2	1.6	0	1.6	0	0	1.1	30271000	149270000	6631600	0	21642000	0	0	0	0	0	3351300	99472000	124160000	158330000
F5H345;P08397-2;P08397;P08397-4;P08397-3;F5GY90;F5H226;F5H0P4;F5H4W5;F5H4X2	F5H345;P08397-2;P08397;P08397-4;P08397-3;F5GY90	Porphobilinogen deaminase	HMBS	9;9;9;8;8;6;4;3;1;1	40.9	35.761	6.1	18.2	0	0	0	0	0	0	0	3.6	2.1	32.4	30	20.3	3.6	0	3.6	0	0	0	29.4	29.4	21.2	0	0	3.6	0	3.6	0	701330	27090000	0	0	0	0	0	0	0	6474800	232130000	63876000	53337000	137660000
F5H365;Q15436;Q15436-2	F5H365;Q15436;Q15436-2	Protein transport protein Sec23A	SEC23A	7;7;5	12.5	82.968	0	5.8	3.5	3.5	1.6	0	0	0	0	1.6	0	4.6	5.2	3.3	3	3	7.1	0	0	0	4.9	10.3	4.8	0	0	0	0	0	0	0	3315000	0	0	0	0	0	0	0	4072700	0	4454500	4461900	8139400
F5H442;Q99816;Q99816-2;J3QRU6;J3QKS4	F5H442;Q99816	Tumor susceptibility gene 101 protein	TSG101	6;6;2;1;1	19.5	40.917	7.4	12.9	0	3.8	2.7	6.6	5.5	2.7	2.7	5.5	5.5	0	2.7	2.7	2.7	0	2.7	0	0	0	2.7	0	2.7	2.7	0	2.7	0	0	0	18092000	70723000	0	0	6989200	37122000	28549000	0	6413600	36168000	69047000	0	2503400	3790900
F5H4M0;Q9H9H4;F5H1F6	F5H4M0;Q9H9H4;F5H1F6	Vacuolar protein sorting-associated protein 37B	VPS37B	5;5;4	33.9	29.693	0	13.7	0	0	0	20.3	13.7	13.7	13.7	13.7	10.3	0	0	0	0	0	0	0	0	0	0	6.3	6.3	12.9	20.3	29.9	0	0	0	0	29535000	0	0	0	45344000	44493000	26500000	21947000	31107000	31932000	0	0	0
F5H5D3;Q9BQE3;F8VQQ4;F8VVB9;F8VRZ4;F8VS66;F8VX09;F8VWV9;A6NHL2-2;A6NHL2;C9K0S6;F8VRK0;F8VXZ7;F8W0F6	F5H5D3;Q9BQE3	Tubulin alpha-1C chain	TUBA1C	22;22;10;10;6;6;5;5;4;4;3;2;1;1	46.1	57.73	31.2	35.5	11.6	15.6	17	3.5	5.2	11.6	35.3	27	24.1	36.4	37.2	36.4	33.1	33.1	32.4	17	21.6	26.2	45.1	45.1	45.1	29.3	26.8	32.4	7.9	14.3	10.8	0	0	0	0	0	0	0	12243000	10753000	0	0	0	0	0
F5H5P2;P12694;P12694-2	F5H5P2;P12694;P12694-2	2-oxoisovalerate dehydrogenase subunit alpha, mitochondrial	BCKDHA	2;2;2	8.1	54.202	0	0	0	0	0	0	0	0	0	0	0	0	0	0	0	0	0	0	0	0	3.5	8.1	4.6	0	0	0	0	0	0	0	0	0	0	0	0	0	0	0	0	0	0	0	0
F5H6E2;O00159-2;O00159-3;O00159;I3L4D4;I3L501;I3L3Y6;I3L204;I3L168;I3L3F5	F5H6E2;O00159-2;O00159-3;O00159	Unconventional myosin-Ic	MYO1C	13;13;13;13;2;2;2;2;1;1	17.9	118.99	5.2	15.2	1	0.8	0	6.1	4.6	6.1	3.7	4.8	3.7	1	0	0	2.1	1	0	0	0	0	6.1	4.6	3.7	2.9	1.7	1.2	0	0	1.9	16643000	273870000	3408200	1046300	0	79093000	73359000	45342000	18584000	23230000	26966000	4306000	0	0
F5H6I7;Q6DD88;F5GWF8	F5H6I7;Q6DD88;F5GWF8	Atlastin-3	ATL3	2;2;1	7.1	58.772	0	7.1	0	0	0	0	0	0	0	0	0	0	0	0	0	0	0	0	0	0	0	0	2.3	0	0	0	0	0	0	0	10682000	0	0	0	0	0	0	0	0	0	0	0	0
F5H6P7;P61326;Q96A72;P61326-2;F5H3U9;F5H6N1	F5H6P7;P61326;Q96A72;P61326-2	Protein mago nashi homolog 2	MAGOHB	3;3;3;2;1;1	36.3	11.799	16.7	36.3	19.6	19.6	30.4	0	0	0	0	0	0	30.4	19.6	19.6	19.6	30.4	30.4	0	0	0	19.6	19.6	19.6	0	0	0	19.6	19.6	0	15725000	70465000	46149000	57955000	199160000	0	0	0	0	0	0	25087000	15741000	23959000
F5H796;Q9NR28-2;Q9NR28;F5GYH3;F5GX50;F5GXT8;Q9NR28-3;F5H0Q4;H7BZK7;H7BZQ7	F5H796;Q9NR28-2;Q9NR28;F5GYH3;F5GX50;F5GXT8;Q9NR28-3;F5H0Q4;H7BZK7	Diablo homolog, mitochondrial	DIABLO	4;4;4;3;3;3;3;2;2;1	22.3	17.785	10.8	17.2	5.1	11.5	5.1	0	0	0	0	0	0	10.8	10.8	0	4.5	6.4	6.4	0	0	4.5	11.5	11.5	6.4	0	0	6.4	0	0	0	2394900	22713000	50486000	49524000	44204000	0	0	0	0	0	0	25439000	41086000	0
H7C3P4;F6S8M0;P15586-2;P15586;F5H4C6;H0YFA9	H7C3P4;F6S8M0;P15586-2;P15586;F5H4C6;H0YFA9	N-acetylglucosamine-6-sulfatase	GNS	4;4;4;4;3;3	8.7	56.374	4.2	6.9	6.9	6.9	6.9	2.4	2.4	0	2.4	2.4	0	2.4	2.4	0	8.7	3.6	0	0	0	0	2.4	0	2.4	2.4	0	0	4.2	4.2	2.4	16148000	74200000	25644000	30742000	22840000	5880300	9252500	0	7017200	9199600	0	4488800	3683000	0
F6SYF8;Q9UBP4;E9PKW6;E9PKK9;E9PHY3	F6SYF8;Q9UBP4;E9PKW6	Dickkopf-related protein 3	DKK3	4;4;2;1;1	16.2	39.95	0	2.7	0	0	0	9.6	0	6	16.2	12.4	12.4	0	0	0	0	0	0	0	0	0	0	0	0	0	0	0	0	0	0	0	2727700	0	0	0	13826000	0	3734800	122880000	145230000	158810000	0	0	0
F6T1Q0;Q6L8Q7-2;Q6L8Q7	F6T1Q0;Q6L8Q7-2;Q6L8Q7	2,5-phosphodiesterase 12	PDE12	3;3;3	12.1	52.175	0	0	0	2.1	0	0	0	0	0	0	0	0	0	0	2.1	0	0	0	0	0	7.8	7.8	10	0	0	0	0	0	0	0	0	0	2269600	0	0	0	0	0	0	0	0	0	0
F6TLX2;Q9HC38-2;I3L3Q4;Q9HC38;Q9HC38-3;I3L1F4;I3L1I0	F6TLX2;Q9HC38-2;I3L3Q4;Q9HC38;Q9HC38-3	Glyoxalase domain-containing protein 4	GLOD4	16;16;13;13;9;2;2	34.3	54.719	6.2	17.1	16.9	19.7	18.5	1.4	1.4	1.4	7.2	14.3	6.8	19.9	21.9	21.9	17.3	19.9	15.3	6	4.6	4.6	23.9	27.7	28.9	6.6	2	6.8	15.3	10.6	9.2	43403000	488140000	393100000	488260000	571560000	13017000	10001000	13492000	99619000	231150000	118650000	449250000	562130000	675400000
F6TR53;Q53T59;B5MC96	F6TR53;Q53T59;B5MC96	HCLS1-binding protein 3	HS1BP3	6;6;4	32.9	23.6	0	8.9	0	0	4.7	0	0	0	4.7	4.7	0	0	0	0	0	0	0	0	0	0	23.9	23.9	17.8	0	0	0	4.7	4.7	0	0	9469400	0	0	70740000	0	0	0	112600000	91760000	0	0	0	0
F6U211;S4R435;P46783	F6U211;S4R435;P46783	40S ribosomal protein S10	RPS10	2;2;2	14	19.868	14	14	0	0	0	5.2	0	5.2	5.2	14	5.2	5.2	14	5.2	14	14	14	0	0	0	14	14	14	14	5.2	5.2	0	0	0	9504200	27425000	0	0	0	2757800	0	2030300	3068900	9728800	4383100	4338000	8220600	9146200
H0YB70;J9JIE9;F6UJY1;Q5T013-4;Q5T013;H0YB18;F6UJY9;E7EWH8;Q5T013-2;Q5T013-3	H0YB70;J9JIE9;F6UJY1;Q5T013-4;Q5T013;H0YB18;F6UJY9;E7EWH8;Q5T013-2;Q5T013-3	Putative hydroxypyruvate isomerase	HYI	3;3;3;3;3;2;2;2;2;2	26.3	20.639	11.3	11.3	26.3	17.2	26.3	0	0	0	0	11.3	0	0	0	0	0	0	0	0	0	0	20.4	9.1	9.1	0	0	0	0	0	0	2647400	8490700	13757000	15547000	19368000	0	0	0	0	2234500	0	0	0	0
F6WQW2;P43487-2;P43487;C9JXG8;C9JJ34;C9JDM3;C9JIC6;C9JGV6	F6WQW2;P43487-2;P43487;C9JXG8;C9JJ34;C9JDM3	Ran-specific GTPase-activating protein	RANBP1	3;3;3;2;2;2;1;1	11.9	31.904	0	7.9	0	0	0	0	0	0	0	4	0	4	7.9	0	4	4	7.9	0	0	0	7.9	7.9	7.9	0	0	0	0	0	0	0	13228000	0	0	0	0	0	0	0	3898900	0	0	23575000	0
F8VPD4;P27708	F8VPD4;P27708	CAD protein	CAD	5;5	2.3	236.02	0.6	1.6	0	0.4	0	0	0	0	0	0	0	0	0	0	0	0.4	0.7	0	0	0	1.4	1.8	2.3	0	0.3	0	0	0	0	613690	8251100	0	0	0	0	0	0	0	0	0	0	0	0
F8VS07;F8VQE1;Q9UHB6-3;Q9UHB6-2;Q9UHB6-5;Q9UHB6;Q9UHB6-4;F8VRN8	F8VS07;F8VQE1;Q9UHB6-3;Q9UHB6-2;Q9UHB6-5;Q9UHB6;Q9UHB6-4	LIM domain and actin-binding protein 1	LIMA1	4;4;4;4;4;4;4;1	13.8	51.09	0	0	0	0	0	0	0	0	0	0	0	3.1	6.8	6.8	3.7	3.7	8.3	0	0	0	5.5	2.4	3.1	0	0	0	0	0	0	0	0	0	0	0	0	0	0	0	0	0	10689000	15642000	29372000
F8VR84;Q9HB07;F8VQQ3;H3BPH3	F8VR84;Q9HB07;F8VQQ3	UPF0160 protein MYG1, mitochondrial	C12orf10	5;5;4;1	24.4	24.058	15	18.8	14.1	19.7	19.7	0	0	0	0	4.7	0	3.8	3.8	0	8.5	14.1	14.1	0	0	0	14.1	24.4	19.7	0	0	0	0	0	0	61070000	75257000	60127000	302100000	353740000	0	0	0	0	7275000	0	4470800	0	0
F8VUJ3;Q8N4A0;Q8N4A0-2;Q8IXK2	F8VUJ3;Q8N4A0;Q8N4A0-2	Polypeptide N-acetylgalactosaminyltransferase 4	GALNT4	17;17;10;1	36.2	66.237	17.2	21.2	4.5	7.1	4.5	0	2.1	0	30.8	29.2	28.7	8.2	4.9	2.6	14.4	13.2	15.1	7	13.4	13.7	5.6	8.2	0	0	3	2.6	3	5.6	3	64714000	213820000	35528000	65358000	35457000	0	0	0	839970000	893740000	1128100000	26295000	21729000	2898500
F8VV04;Q15020;B7ZKM0;Q15020-2;F8VVK9;F8VZM2;F8W667	F8VV04;Q15020;B7ZKM0;Q15020-2	Squamous cell carcinoma antigen recognized by T-cells 3	SART3	5;5;4;3;2;2;2	7.1	89.04	1.4	1.4	4	2.7	5.7	0.8	0.8	0.8	0	0	0	3.4	3.4	3.4	1.4	3.4	1.4	0	0	0	0	3.8	0	0	0	0	3.8	1.9	0	5970400	13164000	25102000	9082200	25199000	0	0	0	0	0	0	12181000	14417000	16050000
F8VV56;F8W022;F8VWK8;P08962-3;P08962-2;P08962;F8VNT9	F8VV56;F8W022;F8VWK8;P08962-3;P08962-2;P08962;F8VNT9	Tetraspanin	CD63	5;5;5;5;5;5;3	33.1	16.021	29	33.1	17.9	13.8	17.9	16.6	11	8.3	17.9	16.6	6.9	16.6	16.6	16.6	17.9	33.1	33.1	8.3	8.3	8.3	11	11	16.6	33.1	33.1	33.1	13.8	13.8	12.4	1101300000	4851700000	1554200000	1929000000	666590000	207460000	175550000	167860000	631120000	805090000	173870000	135620000	117270000	156070000
F8VVA7;P61923;P61923-4;F8VXB1;F8W156;F8W651;F8VYZ4;P61923-5;F8VUC5;F8VXR1;P61923-3;F8VYK5;P61923-2;F8VYE0	F8VVA7;P61923;P61923-4;F8VXB1;F8W156;F8W651;F8VYZ4;P61923-5;F8VUC5;F8VXR1;P61923-3	Coatomer subunit zeta-1	COPZ1	6;6;5;4;4;4;4;4;3;3;3;2;2;1	37.4	22.34	18.7	25.8	25.8	25.8	25.8	0	0	0	7.1	7.1	0	20.2	12.1	12.1	16.7	23.7	16.7	11.6	5.1	0	30.3	37.4	23.7	0	0	0	0	0	5.1	42613000	154700000	155430000	184000000	122520000	0	0	0	16541000	9975800	0	29959000	39763000	37452000
F8VVL1;O43583	F8VVL1;O43583	Density-regulated protein	DENR	2;2	17.5	17.77	0	5	0	0	0	0	0	0	0	5	0	17.5	17.5	17.5	12.5	17.5	5	0	0	0	17.5	12.5	17.5	0	0	5	0	0	0	0	164780	0	0	0	0	0	0	0	11576000	0	41564000	69663000	63081000
F8VZW6;F8VXC8;Q8TAQ2-2;Q8TAQ2-3;Q8TAQ2	F8VZW6;F8VXC8;Q8TAQ2-2;Q8TAQ2-3;Q8TAQ2	SWI/SNF complex subunit SMARCC2	SMARCC2	1;1;1;1;1	14.3	11.753	0	14.3	14.3	14.3	14.3	0	0	0	0	0	0	0	0	0	0	0	14.3	0	0	0	0	0	14.3	0	0	0	0	0	0	0	3445800	19828000	17214000	24329000	0	0	0	0	0	0	0	0	0
F8VXU5;Q9UBQ0;Q9UBQ0-2;Q05DG7	F8VXU5;Q9UBQ0;Q9UBQ0-2	Vacuolar protein sorting-associated protein 29	VPS29	6;6;6;1	30.8	23.98	20.6	26.6	18.7	15	16.8	0	0	0	6.1	6.1	4.7	10.7	10.7	4.7	8.4	8.4	10.7	0	0	0	20.6	21	10.7	10.7	0	4.7	12.1	10.7	0	35222000	340760000	118320000	141860000	162050000	0	0	0	9620500	10752000	12817000	38043000	19362000	22074000
H0YI20;F8VXY3;P00973-2;P00973-4;P00973;P00973-3;F8VUC8	H0YI20;F8VXY3;P00973-2;P00973-4;P00973;P00973-3;F8VUC8	2-5-oligoadenylate synthase 1	OAS1	3;3;3;3;3;3;2	14.9	35.052	3	7.3	4.3	4.3	4.3	0	0	0	0	0	0	0	0	0	0	0	0	0	0	0	11.9	4.3	11.9	0	0	0	0	0	0	369400	20200000	11497000	12818000	12105000	0	0	0	0	0	0	0	0	0
F8VYE8;P36873;P36873-2;F8VR82;F8W0W8;A0A087WYY5;H0Y3Y6;F8WE71;F8W1A0;F8W0V8	F8VYE8;P36873;P36873-2;F8VR82;F8W0W8;A0A087WYY5	Serine/threonine-protein phosphatase	PPP1CC	15;15;15;14;14;9;3;2;2;1	54.3	34.95	23	43.1	42.1	41.1	34.9	16.1	16.1	16.1	30.6	26	17.8	38.5	35.5	35.9	30.6	31.2	30.6	14.5	11.5	11.5	49.3	53.9	47	19.7	27.3	33.6	19.7	24.3	18.8	0	22903000	36316000	45956000	67502000	0	0	0	3294500	0	0	31860000	42383000	64719000
F8W031;F8VXJ7;Q9Y2B0;F8W1K5;F8VP03;H0YIH9;F8W1U5;Q9Y2B0-2	F8W031;F8VXJ7;Q9Y2B0;F8W1K5;F8VP03	Protein canopy homolog 2	CNPY2	4;3;3;2;2;1;1;1	21.3	29.224	9.1	21.3	3.4	0	3.4	0	0	0	9.1	0	5.7	15.2	15.2	15.2	15.2	15.2	15.2	15.2	9.5	6.1	21.3	15.2	21.3	0	3.4	5.7	3.4	3.4	0	6542400	32698000	0	0	0	0	0	0	4873600	0	6725800	19594000	29920000	21498000
F8W0P7	F8W0P7	ATP synthase subunit beta, mitochondrial	ATP5B	10	53.7	28.392	26.3	31.5	10	20.4	15.2	0	0	0	21.9	16.3	17.8	38.1	33.7	33	31.5	33.7	38.1	17.8	23.7	21.9	53.7	53.7	53.7	15.9	28.1	15.9	0	0	6.7	0	0	0	0	0	0	0	0	0	0	0	0	0	0
F8W1A4;P54819-2;P54819;P54819-6;P54819-3;P54819-5;F8VZG5;F8VY04;P54819-4;G3V213;F8VPP1	F8W1A4;P54819-2;P54819;P54819-6;P54819-3;P54819-5;F8VZG5;F8VY04;P54819-4;G3V213	Adenylate kinase 2, mitochondrial	AK2	12;12;12;10;10;10;9;9;8;7;2	64.7	25.63	28.4	38.4	21.1	20.3	20.3	0	0	0	10.3	21.1	6.9	45.3	42.2	22.8	27.2	4.7	8.2	6.9	6.9	6.9	55.6	48.7	43.1	6.9	10.3	10.8	15.9	25.4	11.2	28344000	80852000	92629000	132650000	169100000	0	0	0	27899000	36239000	21132000	106690000	104680000	84139000
F8W1R7;G3V1V0;P60660-2;P60660;J3KND3;G8JLA2;B7Z6Z4;G3V1Y7;F8VPF3;F8VZU9;F8W180;H0YI43;F8W1I5;P14649;F8VXL3	F8W1R7;G3V1V0;P60660-2;P60660;J3KND3;G8JLA2;B7Z6Z4;G3V1Y7;F8VPF3;F8VZU9;F8W180	Myosin light polypeptide 6	MYL6	8;8;8;8;7;7;7;6;6;4;4;2;2;2;1	57.9	16.29	49.7	57.9	57.9	57.9	57.9	6.2	0	17.2	44.8	50.3	42.1	38.6	49.7	49.7	49.7	49.7	49.7	40.7	33.1	33.1	42.1	49.7	49.7	49.7	49.7	49.7	46.9	57.9	49.7	620950000	1754700000	1555000000	1468500000	1647900000	14087000	0	10016000	346030000	351630000	411260000	402130000	477100000	681350000
F8W6G1;Q9UHY1;C9JHZ6	F8W6G1;Q9UHY1	Nuclear receptor-binding protein	NRBP1	3;3;1	7.9	60.829	5.7	5.2	2.9	2.9	2.9	0	0	0	0	2.9	0	5.7	5.7	5.7	2.8	2.9	2.8	2.9	2.9	2.9	7.9	7.9	7.9	0	0	0	0	0	0	3646600	13741000	2212600	3213800	2312600	0	0	0	0	0	0	5235800	7477200	7569600
F8W6I7;P09651-3;P09651-2;P09651;F8VTQ5;F8VZ49;Q32P51;F8W646;H0YH80;F8VYN5	F8W6I7;P09651-3;P09651-2;P09651;F8VTQ5;F8VZ49;Q32P51	Heterogeneous nuclear ribonucleoprotein A1	HNRNPA1	9;9;9;9;8;7;6;4;4;3	29.6	33.155	17.6	13.4	12.4	12.4	16	0	0	0	9.1	9.1	4.9	23.1	25.7	25.7	22.1	23.8	25.4	0	0	0	20.8	18.6	18.6	3.6	3.6	6.5	8.8	8.8	17.6	12057000	68467000	26250000	39258000	38936000	0	0	0	17741000	17333000	43388000	225580000	401030000	410670000
F8W733;Q9NXR7-4;Q9NXR7-3;Q9NXR7;Q9NXR7-1;C9J2G0;A0A075B7D2	F8W733;Q9NXR7-4;Q9NXR7-3;Q9NXR7;Q9NXR7-1;C9J2G0;A0A075B7D2	BRCA1-A complex subunit BRE	BRE	2;2;2;2;2;1;1	9.9	31.972	4.9	4.9	0	4.9	4.9	0	0	0	0	0	0	4.9	4.9	4.9	0	0	0	0	0	0	4.9	4.9	4.9	0	0	0	0	0	0	3370200	16016000	0	5283300	4802300	0	0	0	0	0	0	2938800	4100800	8350400
F8W785;O00461	F8W785;O00461	Golgi integral membrane protein 4	GOLIM4	2;2	3.4	78.759	0	0	0	0	0	0	0	0	0	0	0	0	0	0	1.5	0	1.9	0	0	0	0	0	0	0	0	0	0	0	0	0	0	0	0	0	0	0	0	0	0	0	0	0	0
J3KQ45;F8W8W7;O43493-2;O43493-5;O43493-3;O43493;O43493-4;O43493-6	J3KQ45;F8W8W7;O43493-2;O43493-5;O43493-3;O43493;O43493-4	Trans-Golgi network integral membrane protein 2	TGOLN2	4;4;4;4;4;4;3;1	13	47.879	0	0	0	0	0	0	0	0	0	3.1	3.1	3.1	9.3	6.2	13	13	13	0	0	0	3.1	3.1	0	3.1	3.1	3.1	3.1	0	0	0	0	0	0	0	0	0	0	0	54362000	0	6396600	18749000	19250000
F8W9B8;O00471	F8W9B8;O00471	Exocyst complex component 5	EXOC5	4;4	7.6	74.34	2	3.6	0	0	0	0	0	0	0	0	0	0	0	0	0	0	0	0	0	0	0	1.7	4	0	0	0	0	0	0	2441700	2819900	0	0	0	0	0	0	0	0	0	0	0	0
F8W9E7;Q96BJ8;Q96BJ8-3;Q96BJ8-2;I3L4D1	F8W9E7;Q96BJ8;Q96BJ8-3;Q96BJ8-2	Engulfment and cell motility protein 3	ELMO3	3;3;3;2;1	6.1	85.332	2.6	4.6	0	0	0	0	0	0	0	0	0	1.5	2.6	0	0	2.6	0	0	0	0	6.1	4.1	1.5	0	0	0	0	0	0	1838200	8434800	0	0	0	0	0	0	0	0	0	4477400	995910	0
F8W9S7;Q14C86-3;Q14C86-4;Q14C86-5;Q14C86-2;Q14C86;Q14C86-6;B0QZ65;B4DGD8;H0Y4E7;H0Y7I9;C9IZ08	F8W9S7;Q14C86-3;Q14C86-4;Q14C86-5;Q14C86-2;Q14C86;Q14C86-6;B0QZ65;B4DGD8;H0Y4E7;H0Y7I9;C9IZ08	GTPase-activating protein and VPS9 domain-containing protein 1	GAPVD1	6;6;6;6;6;6;6;3;3;3;3;3	6.5	157.46	1.3	1.3	0	0.8	0	0	0	0	0	0	0	0	0	0	0	0	0	0	0	0	6.5	3.6	0.7	0	0	0	0	0	0	1767800	8424400	0	5341800	0	0	0	0	0	0	0	0	0	0
F8W9X7;Q567U6	F8W9X7;Q567U6	Coiled-coil domain-containing protein 93	CCDC93	3;3	5.2	73.041	0	2.1	2.1	0	0	0	0	0	0	0	0	0	0	0	0	0	0	0	0	0	0	0	3.2	0	0	0	0	0	0	0	5396200	3793300	0	0	0	0	0	0	0	0	0	0	0
F8W9Y0;Q13277-2;Q13277-3;Q13277	F8W9Y0;Q13277-2;Q13277-3;Q13277	Syntaxin-3	STX3	3;3;3;3	13.6	29.636	10.5	5.4	10.5	5.4	0	10.5	5.4	10.5	0	0	0	0	0	3.1	5	5	0	0	0	5.4	0	0	0	13.6	13.6	13.6	0	0	0	36474000	46314000	7726600	2325300	0	51957000	12770000	46967000	0	0	0	0	0	2519300
F8WAA0;Q8N2S1-4;Q8N2S1-2;Q8N2S1-3;Q8N2S1;A0A087WVR1;A0A087WXJ2;M0QZX0	F8WAA0;Q8N2S1-4;Q8N2S1-2;Q8N2S1-3;Q8N2S1;A0A087WVR1;A0A087WXJ2;M0QZX0	Latent-transforming growth factor beta-binding protein 4	LTBP4	2;2;2;2;2;1;1;1	2.9	102.58	0	0	0	0	0	0.8	0.8	0.8	2.1	2.1	2.1	0	0	0	0	0	0.8	0	0	0	0.8	0	0	0	0	0	0.8	0	0	0	0	0	0	0	46360000	38179000	48292000	11348000	7632500	23500000	0	0	0
F8WF27;F8WBG6;Q8NE91;P30408	F8WF27;F8WBG6;Q8NE91;P30408	Transmembrane 4 L6 family member 1	TM4SF1	1;1;1;1	8.9	10.989	8.9	8.9	8.9	8.9	8.9	8.9	8.9	8.9	8.9	8.9	8.9	8.9	8.9	8.9	8.9	8.9	8.9	0	0	0	8.9	8.9	8.9	8.9	8.9	8.9	8.9	8.9	0	11381000	10073000	337950000	458470000	623950000	25382000	29375000	5964000	3974900000	3054600000	20217000	77917000	89581000	193930000
K7ENK9;K7EKX0;J3QRU4;F8WCA0;L7N2F9;Q15836;P63027	K7ENK9;K7EKX0;J3QRU4;F8WCA0;L7N2F9;Q15836;P63027	Vesicle-associated membrane protein 2	VAMP2	2;2;2;2;2;2;2	35.3	7.7752	0	0	0	0	0	0	0	0	0	0	0	0	0	0	0	35.3	0	0	0	0	35.3	35.3	25	0	0	35.3	0	0	0	0	0	0	0	0	0	0	0	0	0	0	0	0	0
F8WCF6;P59998;P59998-3;F8WDD7;P59998-2;R4GN08;H7C0A3;P59998-4;F8WDW3;F8WE39	F8WCF6;P59998;P59998-3;F8WDD7;P59998-2;R4GN08;H7C0A3;P59998-4	Actin-related protein 2/3 complex subunit 4	;ARPC4	8;8;7;5;5;4;4;4;2;2	50.8	21.058	31.5	38.1	21	31.5	21	0	0	0	21	27.6	16.6	38.1	27.6	38.1	38.1	27.6	27.6	21	23.2	17.1	38.1	31.5	44.2	27.6	38.1	27.6	21	27.6	27.6	286970000	1155300000	629860000	647350000	759470000	0	0	0	82590000	103800000	97997000	233560000	215280000	218530000
F8WF14;P06276;F8WEX7;H7C4Y0;H0Y885	F8WF14;P06276;F8WEX7	Carboxylic ester hydrolase	BCHE	9;9;8;1;1	24	63.463	9.4	11.2	1.8	1.8	0	0	2.8	0	0	0	0	0	0	0	0	0	0	14.8	22.1	22.1	0	0	1.8	0	0	0	3.7	7.5	3.7	22020000	159810000	3715800	5032800	0	0	1303700	0	0	0	0	0	0	0
G3V0E5;P02786;H7C3V5	G3V0E5;P02786	Transferrin receptor protein 1	TFRC	10;10;2	18.1	75.963	9.6	17.2	0	3.7	0	2.4	0	0	0	0	0	1.8	1.8	0	2.4	0	0	1.9	1.9	1.9	3.5	0	2.8	0	0	2.4	0	0	0	71730000	100000000	0	5680000	0	5735000	0	0	0	0	0	8994100	1516100	0
G3V0G5;Q8IV38	G3V0G5;Q8IV38	Ankyrin repeat and MYND domain-containing protein 2	ANKMY2	2;2	6.2	38.072	0	1.8	0	0	0	0	0	0	1.8	1.8	1.8	0	1.8	1.8	1.8	1.8	1.8	0	0	0	1.8	4.4	4.4	0	0	0	1.8	0	1.8	0	1937200	0	0	0	0	0	0	0	14204000	35609000	0	31903000	62347000
G3V154;Q3YEC7;H0Y4Z8;F2Z2T0;Q3YEC7-4;Q3YEC7-6;Q3YEC7-3;Q3YEC7-2;H0Y7H6;B1AMX5;Q3YEC7-5	G3V154;Q3YEC7;H0Y4Z8;F2Z2T0;Q3YEC7-4;Q3YEC7-6;Q3YEC7-3;Q3YEC7-2	Rab-like protein 6	RABL6	3;3;2;2;2;2;2;2;1;1;1	9.6	51.326	0	3.4	3.4	6.4	3.4	0	0	0	0	0	0	0	0	3.4	0	0	0	0	0	0	6.4	9.6	3	0	0	0	0	0	0	0	4979000	5492700	11659000	8538500	0	0	0	0	0	0	0	0	4874800
G3V158;Q9Y315;E9PPM8;E9PMH9;E9PML7;E9PPK3	G3V158;Q9Y315;E9PPM8;E9PMH9;E9PML7	Deoxyribose-phosphate aldolase	DERA	6;6;5;3;3;2	39.6	25.113	5.2	29.1	23	23	27.4	0	0	0	5.2	5.2	10	10	0	10	0	0	0	10	10	10	15.2	15.2	21.3	5.2	0	0	0	0	0	1189600	60341000	44200000	56319000	51693000	0	0	0	6479400	6324800	13542000	6890500	0	5034200
G3V169;P29466-4;P29466-3;P29466-2;P29466;B4DVD8;P29466-5	G3V169;P29466-4;P29466-3;P29466-2;P29466;B4DVD8;P29466-5	Caspase	CASP1	2;2;2;2;2;1;1	4.9	40.943	2.5	4.9	2.5	2.5	2.5	0	0	0	0	2.5	0	4.9	2.5	4.9	0	0	4.9	0	0	0	2.5	2.5	2.5	0	0	2.5	0	0	0	541260	24100000	3165900	3642500	5842700	0	0	0	0	5537600	0	15535000	4549900	30585000
G3V1D3;G3V180;Q9NY33;Q9NY33-4;Q9NY33-2;E9PQ14;E9PPK9;E9PKK8;E9PNX5;E9PQF2	G3V1D3;G3V180;Q9NY33;Q9NY33-4	Dipeptidyl peptidase 3	DPP3	33;33;33;32;12;7;6;5;4;2	60.4	84.304	38.6	41.3	32.7	35.7	29.2	0.8	0.8	2.1	18.1	17.2	13.5	41.7	42.7	41.8	34.3	24.5	25.9	2.4	3.7	3.7	55.6	49.2	55.2	4	4.4	1.1	17.1	24.3	15.2	313720000	4244700000	1883100000	1089800000	854300000	45235000	72405000	81358000	175730000	316840000	172690000	541670000	598530000	556230000
G3V1A6;P57764;E9PIB2;E9PQ48;E9PNZ0;E9PQR9	G3V1A6;P57764;E9PIB2	Gasdermin-D	GSDMD	7;7;6;1;1;1	22	57.734	0	7	0	0	0	0	0	0	0	0	0	3.6	2.4	2.4	0	0	2.4	0	0	0	5.8	16.4	18.4	0	0	0	0	0	0	0	8117000	0	0	0	0	0	0	0	0	0	1008300	4714500	1047800
G3V1B3;M0R181;P46778	G3V1B3;M0R181;P46778	60S ribosomal protein L21	RPL21	1;1;1	17.2	9.8864	17.2	17.2	17.2	17.2	17.2	0	0	0	0	17.2	17.2	17.2	17.2	17.2	17.2	17.2	17.2	0	0	0	0	17.2	17.2	0	0	17.2	0	0	0	13167000	23037000	4631000	6189100	6972400	0	0	0	0	9890800	17810000	18713000	21125000	21510000
G3V1C3;Q9BZZ5-3;Q9BZZ5-2;Q9BZZ5;Q9BZZ5-5;Q9BZZ5-1;B4E283;H0YER7;E9PQK6	G3V1C3;Q9BZZ5-3;Q9BZZ5-2;Q9BZZ5;Q9BZZ5-5;Q9BZZ5-1;B4E283	Apoptosis inhibitor 5	API5	7;7;7;7;6;5;5;3;2	16.7	57.56	5.3	10.2	0	0	0	0	2.5	0	0	0	0	5.7	5.7	2.5	5.7	5.7	4.1	0	0	0	9	2.5	7.5	0	0	0	0	0	1.8	11176000	118800000	0	0	0	0	5878100	0	0	0	0	27066000	30992000	26443000
G3V1N2	G3V1N2	HCG1745306, isoform CRA_a	HBA2	13	98.2	11.948	98.2	94.5	69.1	69.1	69.1	58.2	58.2	57.3	69.1	69.1	69.1	98.2	98.2	98.2	69.1	94.5	69.1	69.1	69.1	69.1	98.2	98.2	98.2	98.2	98.2	98.2	98.2	98.2	98.2	208210000	686520000	73876000	65062000	47929000	0	0	0	0	9597200	0	96928000	85319000	110970000
G3V3J9;G3V2N0;P59768	G3V3J9;G3V2N0;P59768	Guanine nucleotide-binding protein subunit gamma	GNG2	1;1;1	15.7	11.232	15.7	0	0	0	0	0	0	0	0	0	0	0	0	0	0	0	0	0	0	0	0	0	0	0	0	0	15.7	15.7	15.7	1991600	0	0	0	0	0	0	0	0	0	0	0	0	0
G3V2S6;Q9Y5K8;H0YJH8;H0YJS0;G3V2V6;G3V559;H0YJ55	G3V2S6;Q9Y5K8;H0YJH8;H0YJS0;G3V2V6;G3V559	V-type proton ATPase subunit D	ATP6V1D	4;4;3;2;2;2;1	41.1	21.921	8.3	28.6	0	0	0	0	0	0	0	0	0	0	0	0	8.3	0	0	0	0	0	41.1	41.1	28.6	8.3	0	0	0	0	0	3838700	15323000	0	0	0	0	0	0	0	0	0	0	0	0
G3V2W1;Q9UK55	G3V2W1;Q9UK55	Protein Z-dependent protease inhibitor	SERPINA10	3;3	9.7	55.113	3.3	3.3	0	0	0	0	0	0	5.4	6.4	0	0	4.3	0	3.3	0	0	9.7	9.7	9.7	2.1	2.1	0	0	3.3	0	0	0	0	9055800	23971000	0	0	0	0	0	0	4722000	16355000	0	0	1078200	0
G3V2X7;P42226-2;P42226-3;P42226;H0YJH6	G3V2X7;P42226-2;P42226-3;P42226;H0YJH6	Signal transducer and activator of transcription 6	STAT6	3;3;3;3;2	30.5	17.851	22.1	30.5	22.1	22.1	0	0	0	0	0	0	0	0	10.4	0	0	0	0	0	0	0	10.4	10.4	0	0	0	0	0	0	0	3239300	32882000	12398000	13588000	0	0	0	0	0	0	0	0	4281800	0
G3V3A0	G3V3A0	Alpha-1-antichymotrypsin	SERPINA3	12	61	23.406	55.6	61	55.6	45.9	45.9	50.2	50.2	55.6	55.6	55.6	61	55.6	48.3	55.6	54.6	54.6	45.9	55.6	55.6	55.6	55.6	55.6	45.9	55.6	55.6	45.9	50.2	50.2	50.2	0	0	0	0	0	0	0	0	0	0	17845000	0	0	0
G3V511;G3V3X5;Q14767	G3V511;G3V3X5;Q14767	Latent-transforming growth factor beta-binding protein 2	LTBP2	11;11;11	9.7	189.24	2.2	3.2	0	0.8	1.5	4.4	5.1	6	6.9	3.3	3.8	0	0	0	0	0	0	0	0	0	0	0	0.6	1.2	0	0	0.8	0	0	7351900	24719000	0	2560300	4801000	205110000	256900000	271540000	563790000	690800000	375120000	0	0	0
G3V470;G3V5X7;Q99973-2;Q99973;G3V591;G3V2A4	G3V470;G3V5X7;Q99973-2;Q99973;G3V591;G3V2A4	Telomerase protein component 1	TEP1	2;2;2;2;1;1	2.4	166.94	0	1.4	1.4	1.4	1.4	0	0	0	0	0	0	0	1	0	0	0	0	0	0	0	0	1	0	0	0	0	0	0	0	0	7817900	10857000	6696400	10270000	0	0	0	0	0	0	0	99437000	0
G3V5H8;G3V4S9;Q9UN36-2;Q9UN36-3;Q9UN36;G3V2I9;Q9UN36-4;Q9UN36-5;Q9UN36-6;G3V271;G3V5B7;G3V383;G3V5L7;G3V5S0;G3V392;G3V5G0;G3V578;H0YJT9;G3V5B5;G3V239;G3V5P9;G3V5D7;G3V2S0;G3V3C3;G3V2Y3;G3V5G7;A0A088AWQ3;G3V552;G3V3X3;G3V3P6;H0YJ56;G3V4T9;G3V2T2;G3V5A6;G3V280;G3V3P1;G3V5V9;G3V3D5;G3V3X2;G3V285;G3V4S2;G3V2A6;G3V358;H7C0X0;G3V4X3;G3V420;G3V237;G3V3L1	G3V5H8;G3V4S9;Q9UN36-2;Q9UN36-3;Q9UN36;G3V2I9;Q9UN36-4;Q9UN36-5;Q9UN36-6;G3V271;G3V5B7;G3V383;G3V5L7;G3V5S0;G3V392;G3V5G0;G3V578;H0YJT9	Protein NDRG2	NDRG2	5;5;5;5;5;4;4;4;4;3;3;3;3;3;3;3;3;3;2;2;2;2;2;2;2;2;2;2;2;2;2;2;2;2;2;2;2;2;2;2;2;2;2;2;1;1;1;1	34.1	30.495	17.2	22.3	8.1	8.1	8.1	0	0	0	0	0	5.5	21.6	21.6	13.6	13.6	34.1	21.6	0	0	0	14.3	13.6	5.5	0	13.6	13.6	0	0	0	75926000	47296000	12716000	9721100	8301200	0	0	0	0	0	9594300	34181000	43063000	40939000
G3V5T0;G3V4T6;G3V267;O43708-2;G3V3B9;H0YJN8	G3V5T0;G3V4T6;G3V267;O43708-2;G3V3B9	Maleylacetoacetate isomerase	GSTZ1	6;6;5;4;3;1	34.2	22.61	13.9	22.3	10.9	4.5	0	0	0	0	0	0	0	0	7.9	7.9	0	0	0	0	0	0	29.7	24.8	27.7	0	0	0	0	0	0	604310	0	10884000	0	0	0	0	0	0	0	0	0	0	0
G3V5Z7;P60900;G3V295;P60900-2;G3V3I1;G3V3U4;P60900-3;H0YJC4;G3V4S5;G3V2S7	G3V5Z7;P60900;G3V295;P60900-2;G3V3I1	Proteasome subunit alpha type	PSMA6	11;11;9;9;7;5;5;2;1;1	48.8	28.147	26.2	25	33.3	33.3	28.6	0	0	0	17.1	16.7	7.5	27.8	24.6	23.8	22.2	29.4	33.3	4.4	0	0	40.1	38.9	38.9	13.9	9.1	9.1	26.2	21.4	19.8	53159000	208140000	224880000	208900000	181120000	0	0	0	57582000	58571000	0	239620000	236730000	181310000
H0Y4X3;G3XAC6;Q14498-3;Q14498-2;Q14498;Q5QP23	H0Y4X3;G3XAC6;Q14498-3;Q14498-2;Q14498;Q5QP23	RNA-binding protein 39	RBM39	2;2;2;2;2;1	9.5	36.585	0	0	0	0	0	0	0	0	0	0	0	5	0	4.5	0	0	0	0	0	0	5	9.5	0	0	0	0	0	0	0	0	0	0	0	0	0	0	0	0	0	0	5148800	0	0
G3XAI2;P07942;E7EPA6	G3XAI2;P07942	Laminin subunit beta-1	LAMB1	7;7;2	5.5	200.48	0	4.7	1.9	1.1	1.1	0	0.8	1.9	1.9	1.1	1.1	0.8	0	0	0	0	0	0	0	0	0	0	1.1	1.1	0	0	0	0	0	0	57925000	4715500	5509700	7690500	0	10123000	23352000	16975000	7535400	11633000	2823900	0	0
G3XAK1;P26927;Q2TV78-2;Q2TV78;H7C0F8	G3XAK1;P26927	Hepatocyte growth factor-like protein	MST1	7;7;2;2;1	12.4	81.998	0	5.8	0	0	0	1.4	0	0	4.7	4.4	1.4	0	1.4	0	0	0	2.2	4.6	10.2	4.8	0	0	1.4	1.4	1.4	2.8	2.8	4.4	1.4	0	10627000	0	0	0	13266000	0	0	59384000	63820000	10694000	0	15745000	0
G3XAP6;P49747;P49747-2	G3XAP6;P49747;P49747-2	Cartilage oligomeric matrix protein	COMP	24;24;21	49.7	79.696	17.7	27.5	0	1.4	0	29	31.4	25.4	43.2	38.8	32.6	1.4	1.4	1.4	1.4	1.4	0	4.4	7.2	4.4	2.8	2.8	5.8	30.2	28.6	33.1	1.5	3	3	56123000	201190000	0	11998000	0	847630000	828220000	642180000	1091400000	1020800000	1104200000	24398000	19313000	30354000
G5E972;P42167-3;P42167-2;P42167;P42166;H0YJH7	G5E972;P42167-3;P42167-2;P42167;P42166;H0YJH7	Lamina-associated polypeptide 2, isoforms beta/gamma	TMPO	3;3;3;3;3;2	10.9	46.306	3.1	7	0	0	0	0	0	0	3.1	0	0	3.1	3.1	3.1	7	7	3.1	0	0	0	3.1	3.1	3.1	3.1	0	0	0	0	0	3895600	13589000	0	0	0	0	0	0	0	0	0	29105000	35822000	24628000
G5EA31;P53992;P53992-2	G5EA31;P53992	Protein transport protein Sec24C	SEC24C	13;13;4	17.9	111.98	3.6	7.7	6.3	7.6	5.9	0	0	0	1.3	1.3	2.6	6.9	6.9	7.6	7.8	9	7.1	0	1.3	1.3	13.1	12	11.6	0	0	0	0	0	0	12054000	67131000	75257000	216770000	65182000	0	0	0	5607800	6638900	24301000	35111000	35230000	65354000
G8JLG1;Q14683	G8JLG1;Q14683	Structural maintenance of chromosomes protein	SMC1A	2;2	2.3	140.86	0	2.3	0	2.3	2.3	0	0	0	0	0	0.8	0.8	0.8	2.3	0.8	0.8	0.8	0	0	0	0.8	0.8	0.8	0	0	0.8	0	0	0	0	17665000	0	56368000	63360000	0	0	0	0	0	30324000	44986000	78594000	132000000
M0QZZ6;M0QZE0;G8JLK1;Q9NZ43-3;Q9NZ43-2;Q9NZ43	M0QZZ6;M0QZE0;G8JLK1;Q9NZ43-3;Q9NZ43-2;Q9NZ43	Vesicle transport protein USE1	USE1	1;1;1;1;1;1	21.1	4.4011	0	0	21.1	21.1	21.1	0	0	0	0	0	0	21.1	21.1	21.1	21.1	21.1	21.1	0	0	0	0	0	0	0	0	21.1	21.1	0	0	0	0	78336000	82328000	43843000	0	0	0	0	0	0	162930000	164870000	80390000
H0Y360;Q01433-3;Q01433-5;Q01433-2;Q01433-4;Q01433;H0YF16	H0Y360;Q01433-3;Q01433-5;Q01433-2;Q01433-4;Q01433	AMP deaminase 2	AMPD2	3;3;3;3;3;3;1	4.8	98.401	0	0.7	0	0.9	0	0	0	0	0	0	0	3.1	3.1	0	0	0	0	0	0	0	3.1	0.9	0	0	0	0	0	0	0	0	2432400	0	14323000	0	0	0	0	0	0	0	75880000	11841000	0
J3QS27;J3KTL1;J3KRB6;J3KRW6;H0Y3M2;J3QRS9;X6R4W8;O43670-2;O43670;O43670-4	J3QS27;J3KTL1;J3KRB6;J3KRW6;H0Y3M2;J3QRS9;X6R4W8;O43670-2;O43670;O43670-4	BUB3-interacting and GLEBS motif-containing protein ZNF207	ZNF207	1;1;1;1;1;1;1;1;1;1	28.3	5.3661	0	0	0	0	0	0	0	0	0	0	0	28.3	28.3	28.3	0	0	0	0	0	0	0	28.3	28.3	0	0	0	0	0	0	0	0	0	0	0	0	0	0	0	0	0	6894300	10551000	12383000
H0Y4R1;P12268;E7ETK5	H0Y4R1;P12268	Inosine-5-monophosphate dehydrogenase 2	IMPDH2	8;8;1	24	50.957	6.6	10.6	2.3	2.3	2.3	2.6	2.6	0	0	0	0	6.6	12.6	10	6.4	6.4	2.6	0	0	0	12.6	18.3	17.4	2.6	0	0	4.9	2.6	0	20022000	65308000	85649000	18068000	9754400	1189800000	1103700000	0	0	0	0	20923000	36131000	41315000
H0Y512;Q9HDC9-2;Q9HDC9	H0Y512;Q9HDC9-2;Q9HDC9	Adipocyte plasma membrane-associated protein	APMAP	4;4;4	15.2	45.294	3.4	8.6	3.4	3.4	2.2	0	0	2.9	0	2.9	2.9	0	0	0	2.9	0	0	6.4	6.4	6.6	0	0	0	5.1	0	2.9	2.9	5.1	5.1	1535100	40406000	4131200	4863100	7826800	0	0	169580000	0	6792500	2260500	0	0	0
H0YD13;H0YDW7;H0YCV9;H0Y5E4;P16070-15;P16070-18;P16070-12;P16070-14;P16070-13;P16070-11;P16070-10;P16070-16;P16070-8;P16070-9;P16070-17;P16070-6;P16070-4;P16070-3;P16070-7;P16070-5;P16070;E9PKC6;H0YDX6;H0Y2P0;Q86UZ1;H0YD17;P16070-19	H0YD13;H0YDW7;H0YCV9;H0Y5E4;P16070-15;P16070-18;P16070-12;P16070-14;P16070-13;P16070-11;P16070-10;P16070-16;P16070-8;P16070-9;P16070-17;P16070-6;P16070-4;P16070-3;P16070-7;P16070-5;P16070;E9PKC6;H0YDX6;H0Y2P0;Q86UZ1;H0YD17;P16070-19	CD44 antigen	CD44	4;4;4;4;4;4;4;4;4;4;4;4;4;4;4;4;4;4;4;4;4;3;3;3;2;2;2	18.9	22.683	10.2	15	18.9	14.6	14.6	5.8	5.8	10.7	10.7	10.7	10.7	18.9	10.7	18.9	14.6	18.9	9.7	10.7	10.7	5.8	14.6	10.7	5.8	14.1	14.6	14.6	9.7	9.7	5.8	40088000	187170000	168960000	133370000	155200000	95241000	167950000	108070000	135050000	198710000	234620000	41253000	17751000	62296000
H0Y630;Q9Y6E0-2;Q9Y6E0;Q5JV98;Q5JV99	H0Y630;Q9Y6E0-2;Q9Y6E0;Q5JV98	Serine/threonine-protein kinase 24	STK24	6;6;6;4;2	19.5	40.781	12.2	15.2	0	0	0	10.8	8.1	4.1	0	4.3	4.1	12.7	12.5	8.7	8.7	12.7	8.1	0	0	0	15.4	15.4	11.4	4.1	8.1	4.1	0	0	0	21005000	43528000	0	0	0	67049000	64035000	43388000	0	0	7687700	6835800	8009800	7601800
H0Y6I0;Q13439-3;Q13439-4;Q13439;Q13439-5;C9JHJ5	H0Y6I0;Q13439-3;Q13439-4;Q13439;Q13439-5	Golgin subfamily A member 4	GOLGA4	7;7;7;7;7;3	4.1	246.6	0	0	0.5	0.5	0	0	0	0	0	0	0	1	0.5	0.5	1	1	1	0.5	0	0	4.1	3.4	3	0	0	0	0	0	0	0	0	6325200	970640	0	0	0	0	0	0	0	4144800	4631200	9881200
H0Y732;P28067;A2AAT8;F6S093;Q5SP00	H0Y732;P28067;A2AAT8;F6S093;Q5SP00	HLA class II histocompatibility antigen, DM alpha chain	HLA-DMA	2;2;1;1;1	9.3	32.745	5.9	9.3	0	0	0	0	0	0	0	0	0	0	0	0	0	0	0	0	0	0	0	0	0	0	0	0	0	0	0	1605100	7681100	0	0	0	0	0	0	0	0	0	0	0	0
H0Y755;M9MML0;P08637;C9JC71	H0Y755;M9MML0;P08637;C9JC71	Low affinity immunoglobulin gamma Fc region receptor III-A	FCGR3A	4;4;4;2	15.1	30.725	4.1	4.1	4.1	0	4.1	0	0	0	3.7	7.7	7	4.1	7.7	4.1	0	0	0	7.7	7.7	12.2	0	0	0	10.7	7	6.6	10.7	7	7	20935000	39875000	4565500	0	6129600	0	0	0	14272000	42135000	80167000	6708700	9207000	5084800
H0Y7A7;P62158;E7ETZ0;E7EMB3;Q96HY3;G3V361;M0QZ52;F8WBR5;G3V226;G3V479;P27482;C9J7T9;P02585	H0Y7A7;P62158;E7ETZ0;E7EMB3;Q96HY3;G3V361	Calmodulin	CALM2	13;13;11;11;8;7;6;5;5;5;2;1;1	48.7	20.762	33.2	36.9	36.9	36.9	36.9	24.6	31	24.6	48.7	36.9	44.4	36.9	36.9	36.9	33.2	36.9	36.9	32.6	32.6	32.6	48.7	48.7	44.9	32.6	36.9	36.9	36.9	36.9	36.9	4042000000	8702200000	17630000000	17768000000	18711000000	341820000	392980000	287070000	944260000	1167900000	1476000000	2284400000	2138800000	3126800000
H0Y7R2;P43005	H0Y7R2;P43005	Amino acid transporter	SLC1A1	1;1	7	26.642	0	7	0	0	0	0	0	0	0	0	0	0	0	0	0	0	0	0	0	0	0	0	0	0	0	0	0	0	0	0	9717300	0	0	0	0	0	0	0	0	0	0	0	0
H0Y8B3;Q96HN2-4;Q96HN2-3;Q96HN2-2;Q96HN2;C9K0S0	H0Y8B3;Q96HN2-4;Q96HN2-3;Q96HN2-2;Q96HN2	Adenosylhomocysteinase	AHCYL2	11;11;11;11;11;1	24.3	58.004	7.7	12.7	16.8	14.3	15.8	0	0	0	2.3	3.5	0	8.7	7.3	11.4	0	9.1	9.1	0	0	2.3	9.5	10.8	12.5	1.5	2.3	0	0	0	0	65748000	244880000	140770000	215840000	316750000	0	0	0	0	28511000	0	52706000	114080000	166030000
H0Y8D1	H0Y8D1	Trypsin-1	PRSS1	12	78.9	15.421	78.9	78.9	67.6	78.9	78.9	33.1	38.7	34.5	67.6	67.6	37.3	67.6	78.9	67.6	78.9	78.9	78.9	21.1	43.7	43.7	45.1	38.7	43	67.6	45.1	45.1	45.1	45.1	45.1	9664600	19223000	0	2027500	2204700	0	0	0	0	0	0	0	19959000	0
H0Y8X4;O43598;O43598-2	H0Y8X4;O43598;O43598-2	2-deoxynucleoside 5-phosphate N-hydrolase 1	DNPH1	7;7;4	44.4	25.868	27.6	14	7	0	0	0	0	0	7	0	0	20.6	20.6	20.6	13.2	7	0	0	0	0	35.4	41.6	37	0	0	0	7.4	0	0	17636000	82078000	0	0	0	0	0	0	2328500	0	0	168010000	189060000	263610000
H0Y8Z9;Q9H845	H0Y8Z9;Q9H845	Acyl-CoA dehydrogenase family member 9, mitochondrial	ACAD9	2;2	6	43.074	3.9	3.9	3.9	3.9	6	0	0	0	0	0	0	0	0	0	0	0	0	0	0	0	0	0	0	0	0	0	0	0	0	862060	14386000	13465000	18915000	20315000	0	0	0	0	0	0	0	0	0
H0Y930;Q86XX4;Q86XX4-2	H0Y930;Q86XX4;Q86XX4-2	Extracellular matrix protein FRAS1	FRAS1	2;2;2	1.3	250.01	0	0	0.7	1.3	0.7	0	0	0	0	0	0	0	0	0	0	0	0	0	0	0	0	0	0	0	0	0	0	0	0	0	0	7254900	12506000	6691900	0	0	0	0	0	0	0	0	0
H0YA05;Q8WX93-7;Q8WX93-4;Q8WX93-8;Q8WX93-3;Q8WX93-2;Q8WX93-9;Q8WX93-5;Q8WX93;A0A087WX60;Q86TC9-2;Q86TC9	H0YA05;Q8WX93-7;Q8WX93-4;Q8WX93-8;Q8WX93-3;Q8WX93-2;Q8WX93-9;Q8WX93-5;Q8WX93	Palladin	PALLD	3;3;3;3;3;3;3;3;3;1;1;1	21.9	17.535	8.1	8.1	15	15	8.1	0	0	0	0	0	0	6.9	8.1	8.1	6.9	6.9	6.9	0	0	0	15	15	8.1	0	0	0	0	0	0	921230	10188000	24475000	30000000	12166000	0	0	0	0	0	0	4510900	6792900	7261900
H0YAC1;P03952;E9PBC5;C9JCT1;C9IYG8;C9J075;P20718	H0YAC1;P03952;E9PBC5	Plasma kallikrein	KLKB1	24;24;17;3;2;2;1	38.9	76.773	14	13.3	4.5	6.3	6.3	4.4	3.5	1.6	9.5	6.3	8.6	6.4	12.8	8	0	1.6	2	32.4	35.1	33.5	12.4	11.1	11.5	12.8	9.6	9.2	21	17.9	14.9	49345000	339930000	12794000	18365000	31744000	50629000	80651000	37930000	101620000	83028000	118520000	25517000	54047000	61061000
H0YAK8;P09455;P09455-2;P09455-3;P82980	H0YAK8;P09455;P09455-2;P09455-3	Retinol-binding protein 1	RBP1	7;7;7;7;1	62.2	11.433	33.7	31.6	33.7	43.9	50	0	0	0	0	0	0	27.6	27.6	27.6	0	6.1	6.1	0	0	0	0	0	0	0	0	0	0	0	9.2	42065000	59922000	64927000	95826000	164100000	0	0	0	0	0	0	23568000	33331000	31876000
H0YB09;Q7Z3D6-5;Q7Z3D6-4;Q7Z3D6-3;Q7Z3D6;Q7Z3D6-2;H0YB11;H0YB62	H0YB09;Q7Z3D6-5;Q7Z3D6-4;Q7Z3D6-3;Q7Z3D6;Q7Z3D6-2	UPF0317 protein C14orf159, mitochondrial	C14orf159	3;3;3;3;3;3;1;1	5.5	60.523	0	0	0	0	0	0	0	0	0	0	0	1.6	0	0	0	0	0	0	0	0	5.5	3.9	2.3	0	0	0	0	0	0	0	0	0	0	0	0	0	0	0	0	0	1144900	0	0
H0YDU8;P53041;A8MU39	H0YDU8;P53041;A8MU39	Serine/threonine-protein phosphatase	PPP5C	8;8;5	23.9	55.096	4.7	4.3	12.4	14.6	14.6	0	0	0	0	0	0	4.9	4.9	4.9	2.3	2.3	2.3	0	0	0	13.8	8.9	11.5	0	0	0	0	0	3.9	2895900	73689000	89370000	150950000	151200000	0	0	0	0	0	0	37255000	19347000	21241000
H0YE91;Q15782-5;Q15782-6;Q15782;E9PRL9;E9PII8;E9PPX4;E9PIX1;E9PR52	H0YE91;Q15782-5;Q15782-6;Q15782;E9PRL9;E9PII8;E9PPX4;E9PIX1;E9PR52	Chitinase-3-like protein 2	CHI3L2	2;2;2;2;1;1;1;1;1	17.5	20.663	0	0	0	0	0	0	9.8	0	9.8	17.5	7.7	0	0	0	0	0	0	0	0	0	0	0	0	0	0	0	0	0	0	0	0	0	0	0	0	966220	0	2921800	7755400	36533000	0	0	0
H0YFA4;P52943;P52943-2;H0YHD8	H0YFA4;P52943;P52943-2;H0YHD8	Cysteine-rich protein 2	CRIP2	3;3;3;2	30.7	20.6	0	0	4.2	0	0	0	0	0	9.9	0	0	0	0	9.9	16.7	0	0	0	0	0	30.7	26.6	20.8	0	0	0	0	0	0	0	0	315710	0	0	0	0	0	12837000	0	0	0	0	2814300
H0YGT2;P20645	H0YGT2;P20645	Cation-dependent mannose-6-phosphate receptor	M6PR	1;1	11.5	13.271	0	11.5	11.5	11.5	11.5	0	0	0	0	0	0	0	0	0	11.5	11.5	11.5	11.5	0	0	11.5	11.5	11.5	11.5	11.5	11.5	0	0	0	0	23556000	17648000	22241000	39076000	0	0	0	0	0	0	0	0	0
H0YGW7;Q8NE71-2;Q8NE71	H0YGW7;Q8NE71-2;Q8NE71	ATP-binding cassette sub-family F member 1	ABCF1	6;6;6	12.1	67.55	1.7	8.1	0	0	0	0	0	0	0	0	0	4.2	5.7	1.8	1.7	5.7	2.5	0	0	0	9.9	10.6	8.2	0	0	0	0	0	0	1128100	12439000	0	0	0	0	0	0	0	0	0	10713000	15936000	3817000
H0YI09;Q9H8H3;F8VQX6	H0YI09;Q9H8H3;F8VQX6	Methyltransferase-like protein 7A	METTL7A	5;5;4	27.9	28.188	17.2	23	27.9	27.9	21.7	0	0	0	0	0	0	11.1	17.2	17.2	4.9	11.1	4.9	0	0	0	4.9	0	0	0	0	6.1	0	0	0	11005000	43422000	161040000	224830000	211800000	0	0	0	0	0	0	23529000	30409000	42038000
H0YJ34;Q96AC1-2;Q96AC1;Q96AC1-3;G3V5R2;H0YJB6;G3V281;G3V3J0	H0YJ34;Q96AC1-2;Q96AC1;Q96AC1-3	Fermitin family homolog 2	FERMT2	5;5;5;5;1;1;1;1	10.6	73.352	0	1.4	1.6	4.1	5.5	0	0	0	0	2.5	0	6.6	5.2	3.6	0	0	0	0	0	0	0	1.4	2.5	0	0	0	0	0	0	0	4061400	20729000	61246000	73801000	0	0	0	0	7126200	0	20274000	11866000	21790000
Q96B13;H0YJ75;Q13362-2;Q13362-3;Q13362;Q13362-4;Q13362-5;H0Y8C4;E9PFR3;Q14738-3;Q14738-2;Q14738;G3V2U3;H0YJZ3;H0YJ35;H0YJU0	Q96B13;H0YJ75;Q13362-2;Q13362-3;Q13362;Q13362-4;Q13362-5;H0Y8C4;E9PFR3;Q14738-3;Q14738-2;Q14738;G3V2U3	Serine/threonine-protein phosphatase 2A 56 kDa regulatory subunit gamma isoform	PPP2R5C	4;4;4;4;4;4;4;3;3;3;3;3;2;1;1;1	13	44.878	4.4	10.9	0	0	0	0	0	0	0	0	0	3.1	3.1	3.1	0	0	0	0	0	0	4.4	6.5	4.4	0	0	0	0	0	0	1069500	42867000	0	0	0	0	0	0	0	0	0	4020300	6664400	7128700
H0YLP6;H0YMF4;H0YKD8;P46779-4;P46779-5;P46779;P46779-2;P46779-3	H0YLP6;H0YMF4;H0YKD8;P46779-4;P46779-5;P46779;P46779-2;P46779-3	60S ribosomal protein L28	RPL28	2;2;2;2;2;2;2;2	24.7	9.657	12.4	0	0	0	0	0	0	0	0	0	0	24.7	12.4	24.7	24.7	24.7	12.4	0	0	0	24.7	24.7	12.4	12.4	0	12.4	12.4	0	0	12199000	0	0	0	0	0	0	0	0	0	0	49308000	29373000	60758000
H0YL18;P61769;F5H6I0;H0YLF3	H0YL18;P61769;F5H6I0;H0YLF3	Beta-2-microglobulin	B2M	5;5;4;3	41.8	13.972	39.3	41.8	39.3	39.3	31.1	39.3	41.8	36.9	41.8	41.8	41.8	39.3	41.8	39.3	41.8	41.8	41.8	41.8	41.8	28.7	41.8	41.8	41.8	39.3	39.3	41.8	39.3	41.8	41.8	1499800000	2629900000	564400000	720820000	533390000	2854400000	4906200000	2203900000	6328100000	4552600000	6822600000	1056800000	898560000	1411200000
H0YMZ1;H0YL69;P25789;H0YN18;H0YMA1;H0YKT8;H0YLC2;H0YMI6;H0YKS0;H0YLS6;H0YMV3	H0YMZ1;H0YL69;P25789;H0YN18;H0YMA1;H0YKT8;H0YLC2;H0YMI6	Proteasome subunit alpha type	PSMA4	9;9;9;8;7;6;5;5;4;3;2	50.2	24.583	39.4	48	48	48	39.8	0	0	0	14.5	14.5	0	33.5	38	37.1	19.9	37.1	19.5	4.5	4.5	4.5	50.2	50.2	32.1	12.2	8.6	8.6	24.4	23.1	21.7	101060000	463210000	732070000	876440000	722240000	0	0	0	26445000	35632000	0	166640000	181190000	281000000
H0YL72;P50213;P50213-2;H0YLI6;H0YMU3;H0YKD0;H0YM64;H0YM46;H0YNF5	H0YL72;P50213;P50213-2;H0YLI6;H0YMU3	Isocitrate dehydrogenase [NAD] subunit alpha, mitochondrial	IDH3A	8;8;6;5;5;3;2;1;1	27.8	35.786	3.6	6.6	3	6	0	0	0	6.9	0	0	0	10.6	15.4	11.5	6	13	8.5	0	0	0	24.8	22.4	19.3	0	0	0	0	0	0	3764900	16632000	2508700	4626000	0	0	0	1417500	0	0	0	18276000	33438000	46631000
H0YLA2;P37108	H0YLA2;P37108	Signal recognition particle 14 kDa protein	SRP14	3;3	30.4	13.058	23.5	11.3	7	7	7	0	0	0	0	0	0	7	7	18.3	18.3	18.3	19.1	0	0	0	7	7	7	0	0	0	0	7	0	22618000	28515000	7547500	6109600	6467900	0	0	0	0	0	0	8677500	12312000	43243000
H0YLX2;Q2KHR2-2;Q2KHR2	H0YLX2;Q2KHR2-2;Q2KHR2	DNA-binding protein RFX7	RFX7	2;2;2	2.3	137.46	1.3	2.3	0	0	0	1	0	0	1	1	0	0	0	0	0	0	0	0	0	0	0	0	0	1	0	0	0	0	0	728610	15634000	0	0	0	84763000	0	0	180480000	139560000	0	0	0	0
H0YMA0;P09661;H0YLR3;H0YKK0	H0YMA0;P09661;H0YLR3	U2 small nuclear ribonucleoprotein A	SNRPA1	3;3;2;1	23.9	15.839	0	6.3	0	0	0	0	0	0	0	0	0	0	9.9	9.9	0	17.6	9.9	0	0	0	6.3	6.3	0	0	0	0	0	0	0	0	5942400	0	0	0	0	0	0	0	0	0	0	11026000	14127000
H0YMF9;H0YN81;Q9GZS3;H0YL19;H3BQA8	H0YMF9;H0YN81;Q9GZS3;H0YL19	WD repeat-containing protein 61	WDR61	3;3;3;2;1	31.7	20.743	10.6	25.9	15.3	15.3	15.3	0	0	0	0	0	0	15.3	15.3	15.3	0	15.3	15.3	0	0	0	15.3	21.2	15.3	0	0	0	0	0	0	9311200	27927000	3441000	3940500	3943900	0	0	0	0	0	0	8738500	16247000	11697000
H0YN26;P39687;O95626;O43423;H7BZ09	H0YN26;P39687	Acidic leucine-rich nuclear phosphoprotein 32 family member A	ANP32A	9;9;2;2;1	47.5	19.997	29.9	47.5	44.6	44.6	40.1	6.2	6.2	6.2	19.2	11.9	15.3	41.8	47.5	37.3	40.1	40.1	32.8	0	6.2	6.2	34.5	36.7	27.1	16.4	16.4	4.5	27.1	29.9	42.9	141340000	622960000	649770000	715820000	413810000	64828000	70634000	72337000	35178000	30273000	66782000	385900000	476780000	460870000
H0YN33;Q9BW66;Q9BW66-3;H0YKY0;Q9BW66-2	H0YN33;Q9BW66;Q9BW66-3;H0YKY0;Q9BW66-2	Cyclin-dependent kinase 2-interacting protein	CINP	2;2;2;1;1	10.3	24.263	0	10.3	0	0	0	6.6	6.6	6.6	6.6	6.6	0	0	0	0	0	3.8	0	0	0	0	0	0	0	0	0	0	0	0	0	0	11905000	0	0	0	1293500000	2805500000	1241100000	55085000	92773000	0	0	0	0
H0YNX5;H0YNA5;H0YNG3;P67812-2;P67812-4;P67812;P67812-3;P0C7V7	H0YNX5;H0YNA5;H0YNG3;P67812-2;P67812-4;P67812;P67812-3	Signal peptidase complex catalytic subunit SEC11	SEC11A	4;4;4;4;4;4;4;1	28.3	11.986	0	16	21.7	28.3	28.3	0	0	0	0	0	0	0	0	0	0	0	0	5.7	0	0	0	0	0	0	0	0	0	0	0	0	20691000	46790000	44159000	85559000	0	0	0	0	0	0	0	0	0
H0YNE9;Q92930	H0YNE9;Q92930	Ras-related protein Rab-8B	RAB8B	5;5	27.7	21.868	5.9	23.4	12.2	16	16	5.9	5.9	13.3	5.9	5.9	5.9	5.9	23.4	17	9.6	9.6	13.8	5.9	5.9	5.9	13.8	9.6	17	13.8	10.1	10.1	5.9	5.9	5.9	0	11003000	16901000	28177000	24655000	0	0	18804000	0	0	0	0	16601000	18164000
H0YNP1;O94923	H0YNP1;O94923	D-glucuronyl C5-epimerase	GLCE	1;1	3.1	62.886	0	0	0	3.1	0	0	0	0	0	0	0	0	0	0	0	0	0	0	0	0	0	0	0	0	0	0	0	0	0	0	0	0	6058900	0	0	0	0	0	0	0	0	0	0
H3BLU7;O43488;H7C5H7	H3BLU7;O43488	Aflatoxin B1 aldehyde reductase member 2	AKR7A2	10;10;3	43.6	34.684	13.4	27.4	16.2	32.5	13.7	0	0	3.5	14.6	6.1	9.2	36.6	40.1	35.4	36.6	36.6	36.6	6.1	0	0	40.8	37.3	34.7	10.8	6.1	10.8	8.6	0	0	70065000	304370000	219310000	380450000	165900000	0	0	27687000	59971000	75529000	16096000	203450000	201920000	272070000
H3BLZ8;Q92841;Q92841-1;Q92841-3;Q92841-2;J3QSF1	H3BLZ8;Q92841;Q92841-1;Q92841-3;Q92841-2	Probable ATP-dependent RNA helicase DDX17	DDX17	12;12;11;11;11;2	22.2	80.439	0	6	3.6	3.6	3.6	1.1	1.1	0	0	3.7	1.6	6.7	3.4	0	6.4	8.8	4.8	1.1	0	0	12.3	8.3	6	1.6	0	0	1.8	0	0	0	28715000	17241000	17312000	25390000	13589000	14939000	0	0	18119000	7555700	18834000	12957000	0
H3BNE1;H3BR18;H3BM38;H3BPJ0;O00161-2;O00161;H3BNG6;H3BU94;H3BR99;H3BV99;H3BP15;H3BQY9	H3BNE1;H3BR18;H3BM38;H3BPJ0;O00161-2;O00161	Synaptosomal-associated protein	SNAP23	3;3;3;3;3;3;1;1;1;1;1;1	38.1	11.14	27.8	27.8	0	0	0	0	24.7	10.3	0	0	0	0	0	0	0	0	0	0	0	0	0	0	0	14.4	14.4	27.8	0	0	0	5823100	32595000	0	0	0	0	24606000	16558000	0	0	0	0	0	0
H3BPG2;H3BQF2;H3BM91;Q9H0A8-3;Q9H0A8-2;Q9H0A8	H3BPG2;H3BQF2;H3BM91;Q9H0A8-3;Q9H0A8-2;Q9H0A8	COMM domain-containing protein 4	COMMD4	1;1;1;1;1;1	13.9	14.681	0	0	0	0	0	0	0	0	0	0	0	0	0	0	0	0	0	0	0	0	13.9	13.9	0	0	0	0	0	0	0	0	0	0	0	0	0	0	0	0	0	0	0	0	0
H3BMU1;H3BUI0;P53990-2;P53990-3;P53990;P53990-4;P53990-5;H3BQF7;J3KR23;F5GXM3;H3BPP6;H3BRE2;P53990-6	H3BMU1;H3BUI0;P53990-2;P53990-3;P53990;P53990-4;P53990-5;H3BQF7;J3KR23;F5GXM3	IST1 homolog	IST1	7;7;7;7;7;7;7;6;5;4;2;2;1	32.5	23.375	21.4	21.8	4.4	9.2	0	13.6	13.6	0	23.3	17	0	18.4	18.4	18.4	13.6	13.6	4.4	4.4	6.3	6.3	12.6	9.2	0	28.2	28.2	28.2	8.3	4.4	0	51704000	119590000	8181400	9070000	0	33098000	37512000	0	144650000	177820000	0	53759000	48587000	64554000
H3BMY1	H3BMY1	Chymotrypsin B2 chain A	CTRB2	13	74.4	18.032	61.3	67.3	49.4	49.4	49.4	49.4	49.4	49.4	49.4	49.4	49.4	65.5	74.4	62.5	70.2	61.3	67.3	31.5	16.1	19	49.4	49.4	49.4	49.4	58.3	49.4	49.4	49.4	52.4	0	96035000	0	0	0	0	0	0	0	0	0	0	4492800	0
H3BN02;P20702	H3BN02;P20702	Integrin alpha-X	ITGAX	3;3	4.9	128.54	0	2.1	0	0	0	0	0	0	0	0	0	0	0	0	0	0	0	0.9	3	0	0	0	0	3	2.8	3	0.9	0	0	0	5828800	0	0	0	0	0	0	0	0	0	0	0	0
H3BPR6;H3BU57;H3BN13;H3BST1;Q9UL45-2;Q9UL45	H3BPR6;H3BU57;H3BN13;H3BST1;Q9UL45-2;Q9UL45	Biogenesis of lysosome-related organelles complex 1 subunit 6	BLOC1S6	1;1;1;1;1;1	33.3	6.1608	0	33.3	0	0	0	0	0	0	0	0	0	0	0	0	0	0	0	0	0	0	33.3	0	33.3	0	0	0	0	0	0	0	11233000	0	0	0	0	0	0	0	0	0	0	0	0
H3BN98;I3L246;H3BV27;H3BT37;I3L303;H3BPJ2;F5GXP4;Q15041	H3BN98;I3L246	Uncharacterized protein	RPS15A	6;4;2;2;2;2;2;2	23.6	27.168	9.3	13.5	16.9	19.8	13.5	0	0	0	9.3	9.3	0	9.3	12.7	12.7	17.3	20.7	16.9	0	0	0	17.3	13.1	9.7	3.4	5.9	5.9	0	0	3.4	71030000	68330000	220680000	314920000	275980000	0	0	0	23891000	31248000	0	41946000	164750000	174230000
H3BRN4;H3BNQ7;P80404;H3BPW8;H3BMJ9;H3BRJ1;H3BRT1	H3BRN4;H3BNQ7;P80404	4-aminobutyrate aminotransferase, mitochondrial	ABAT	16;16;16;3;2;1;1	36.3	58.14	13	29.1	29.1	30.5	29.3	0	2.3	0	1.4	2.3	0	21.9	19.2	20.2	7.4	0	2.3	0	0	1.4	18.6	18.4	10.7	0	0	0	0	0	0	59995000	261430000	525300000	472310000	418310000	0	16269000	0	33087000	337190	0	96401000	82165000	134240000
H3BNT2;O75208;H3BRC0;H3BSJ5;H3BPY0;H3BPW3;H3BVA5;H3BPC6;O75208-2	H3BNT2;O75208;H3BRC0;H3BSJ5	Ubiquinone biosynthesis protein COQ9, mitochondrial	COQ9	3;3;2;2;1;1;1;1;1	13.8	33.943	0	0	6.9	6.9	3	0	3	0	0	0	0	6.9	6.9	6.9	10.9	13.8	0	0	0	0	13.8	3.9	13.8	0	0	0	0	0	0	0	0	21240000	28856000	22087000	0	15212000	0	0	0	0	8800800	13176000	13633000
H3BNV2	H3BNV2	NAD(P)H dehydrogenase [quinone] 1	NQO1	11	38.3	28.494	30.8	26.1	34	30.4	34	0	5.1	5.1	19	24.1	15.4	34.4	34.4	34	19.4	19.8	19.4	3.6	8.7	5.1	24.1	20.6	27.3	7.1	7.1	7.1	5.1	7.1	5.1	0	41205000	0	0	0	0	0	0	0	0	0	0	0	0
H3BS10;H3BP20;P06865;H3BU85;H3BTD4;P06865-2;H3BRP6;A0A087WTY2;H3BVH8;H3BT62;H3BQ04;A0A087WUJ7	H3BS10;H3BP20;P06865;H3BU85;H3BTD4	Beta-hexosaminidase	HEXA	10;10;10;6;6;2;1;1;1;1;1;1	21	58.44	12.4	17.1	9.4	7.9	9.8	0	1.6	0	12.6	10.4	8.8	3.7	6.9	5.3	15.5	19.3	18.9	4.5	2	0	5.3	7.5	8.3	13.6	12	13.6	8.1	2.2	3.7	44776000	299210000	106870000	84194000	76506000	0	21370000	0	137120000	138930000	145240000	17039000	18119000	9974400
H3BP35;P53602;A0A087WV85	H3BP35;P53602;A0A087WV85	Diphosphomevalonate decarboxylase	MVD	2;2;1	8.5	29.378	0	0	0	0	0	0	0	4.8	0	0	0	3.7	3.7	3.7	0	0	3.7	0	0	0	4.8	0	4.8	0	0	0	0	4.8	4.8	0	0	0	0	0	0	0	10605000	0	0	0	27415000	21166000	30575000
H3BP71;O75150-3;O75150-4;O75150;H3BQ99;H3BUL6;I3L332;H3BS50	H3BP71;O75150-3;O75150-4;O75150;H3BQ99;H3BUL6;I3L332;H3BS50	E3 ubiquitin-protein ligase BRE1B	RNF40	2;2;2;2;1;1;1;1	2.5	109.05	1.1	2.5	1.1	1.1	1.1	1.1	1.1	1.1	0	1.1	1.1	0	0	1.1	0	1.1	1.1	1.1	1.1	1.1	1.1	1.1	1.1	0	0	0	1.1	1.1	1.1	8908400	6924800000	295460000	372080000	625620000	214410000	188480000	204930000	0	445960000	133680000	0	0	323120000
H3BP92	H3BP92	Chymotrypsin B2 chain A	CTRB2	9	65	14.699	59.9	59.9	59.9	59.9	59.9	46.7	46.7	46.7	46.7	46.7	46.7	65	65	61.3	50.4	63.5	59.9	24.8	14.6	14.6	46.7	46.7	46.7	46.7	46.7	46.7	46.7	46.7	46.7	1063000000	3580800000	104570000	95209000	94510000	0	0	0	0	0	0	23217000	27499000	35179000
H3BPE1;H3BQK9;Q9UPN3;Q9UPN3-4;Q9UPN3-3;Q9UPN3-2;Q9UPN3-5;H0Y390;E9PLY0;E9PLY5;E9PNZ4	H3BPE1;H3BQK9;Q9UPN3;Q9UPN3-4;Q9UPN3-3;Q9UPN3-2;Q9UPN3-5;H0Y390	Microtubule-actin cross-linking factor 1, isoforms 1/2/3/5	MACF1	5;5;5;4;4;4;4;3;1;1;1	0.7	856.87	0.1	0.7	0.1	0.1	0.1	0	0	0	0	0	0	0.1	0.2	0	0.1	0	0.1	0	0	0	0.1	0	0.1	0	0	0	0.2	0	0	2663200	16402000	0	0	0	0	0	0	0	0	0	0	1719800	0
H3BPF6;Q99471-2;Q99471	H3BPF6;Q99471-2;Q99471	Prefoldin subunit 5	PFDN5	1;1;1	11.8	17.047	11.8	11.8	0	0	0	0	0	0	0	0	0	11.8	11.8	11.8	0	0	0	0	0	0	0	11.8	11.8	0	0	0	0	0	0	5701100	23024000	0	0	0	0	0	0	0	0	0	1614800	2769200	1660000
H3BPK3;Q16775-2;Q16775;H3BPQ4;H3BQW8;H3BV79;Q16775-3	H3BPK3;Q16775-2;Q16775;H3BPQ4	Hydroxyacylglutathione hydrolase, mitochondrial	HAGH	7;7;7;6;3;1;1	38.5	26.305	15.5	21.8	3.3	3.3	7.5	0	0	0	4.2	4.2	5.4	19.7	14.2	26.8	5.4	15.1	13	0	0	0	24.3	38.5	26.8	0	0	6.7	0	0	0	11767000	140200000	5191700	7790300	23280000	0	0	0	16251000	21950000	15977000	106610000	54153000	153560000
H3BQR2;Q9Y5Y2;B7Z6P0;H3BRE1;H3BNF0;H3BNS4	H3BQR2;Q9Y5Y2;B7Z6P0;H3BRE1;H3BNF0;H3BNS4	Cytosolic Fe-S cluster assembly factor NUBP2	NUBP2	2;2;1;1;1;1	19.9	22.784	7.1	7.1	7.1	7.1	0	0	0	0	0	0	7.1	7.1	0	7.1	7.1	0	7.1	0	0	0	7.1	19.9	12.8	0	0	0	7.1	0	0	10016000	32626000	66892000	8953400	0	0	0	0	0	0	50742000	10705000	0	16653000
H3BQZ7;Q1KMD3	H3BQZ7;Q1KMD3	Heterogeneous nuclear ribonucleoprotein U-like protein 2	HNRNPUL2	11;11	16	84.69	4.3	10.5	4.7	2.9	2.9	2.9	0	0	0	0	2.9	8.6	8.8	8.6	9.9	9.5	10.5	2.9	2.9	2	10.1	7.4	8.3	1.7	0	0	2.9	1.2	6.2	35955000	158020000	10725000	22591000	23272000	22928000	0	0	0	0	10145000	48613000	32766000	37005000
H3BRG4;P22695;H3BSJ9;H3BP04;A0A087WVZ4;H3BUE4;H3BUI9	H3BRG4;P22695;H3BSJ9;H3BP04	Cytochrome b-c1 complex subunit 2, mitochondrial	UQCRC2	5;5;4;3;1;1;1	18.4	44.634	3.9	3.9	16.5	8.3	3.2	0	0	0	0	0	0	0	7	7	3.9	3.9	3.9	8.3	8.3	3.2	10.9	18.4	18.4	14.1	10.2	12.1	0	0	0	590580	2218500	29724000	11382000	12039000	0	0	0	0	0	0	0	19584000	14970000
H3BUD0;H3BS86;Q9UNE7-2;Q9UNE7;H3BTA3	H3BUD0;H3BS86;Q9UNE7-2;Q9UNE7;H3BTA3	E3 ubiquitin-protein ligase CHIP	STUB1	2;2;2;2;1	13.5	21.392	0	0	0	0	0	0	0	0	0	0	0	0	0	0	0	0	0	0	0	0	6.5	13.5	13.5	0	0	0	0	0	0	0	0	0	0	0	0	0	0	0	0	0	0	0	0
H3BVD5;H3BSM0;Q53FZ2-2;Q53FZ2;H3BT38	H3BVD5;H3BSM0;Q53FZ2-2;Q53FZ2;H3BT38	Acyl-coenzyme A synthetase ACSM3, mitochondrial	ACSM3	2;2;2;2;1	16.5	18.334	9.5	9.5	0	0	0	0	0	0	0	0	0	0	0	0	0	0	0	0	0	0	9.5	16.5	16.5	0	0	0	0	0	0	442670	5410700	0	0	0	0	0	0	0	0	0	0	0	0
H3BT17;Q8N729	H3BT17;Q8N729	Neuropeptide W	NPW	3;3	30.1	12.394	0	15	0	0	0	0	0	0	0	0	0	0	0	0	0	0	0	0	0	0	30.1	23	8	0	0	0	0	0	0	0	10649000	0	0	0	0	0	0	0	0	0	0	0	0
H3BUG4;H3BV90;H3BT65;Q6FI81-3;Q6FI81;H3BPG7;H3BQ23	H3BUG4;H3BV90;H3BT65;Q6FI81-3;Q6FI81;H3BPG7	Anamorsin	CIAPIN1	3;3;3;3;3;2;1	12.2	20.197	6.4	8.5	10.1	6.4	0	0	0	0	0	0	0	0	3.7	3.7	0	0	0	0	0	0	6.4	0	0	0	0	0	0	0	0	9247900	29275000	8200000	7202100	0	0	0	0	0	0	0	0	1727400	4030800
H3BT71;P38159;H3BR27;H0Y6E7;P38159-3;P38159-2;Q96E39;H3BNC1;O75526;Q8N7X1	H3BT71;P38159;H3BR27;H0Y6E7;P38159-3;P38159-2;Q96E39;H3BNC1;O75526	RNA-binding motif protein, X chromosome, N-terminally processed	RBMX	4;4;3;3;3;3;3;2;2;1	16.2	32.197	4.4	16.2	2.7	4.7	0	0	0	0	0	7.4	0	16.2	16.2	7.4	8.8	8.8	13.5	0	0	0	16.2	11.8	0	0	0	0	0	0	0	28244000	35863000	17577000	6733200	0	0	0	0	0	23986000	0	70201000	84319000	42959000
H3BV22;H3BTA2;P60510;I3L4X0	H3BV22;H3BTA2;P60510	Serine/threonine-protein phosphatase	PPP4C	4;4;4;1	22.2	23.145	12.3	12.3	7.4	6.9	6.9	0	0	0	6.9	6.9	6.9	7.4	6.9	6.9	7.4	7.4	0	0	0	0	16.7	7.4	16.7	0	7.4	0	7.4	6.9	6.9	9798100	13160000	0	0	0	0	0	0	0	0	0	0	0	0
H3BTB3;I3L0H8;Q9NUU7;H3BMQ5;H3BN59;F6QDS0;H3BQK0;Q9UMR2-2;Q9UMR2-4;Q9UMR2	H3BTB3;I3L0H8;Q9NUU7;H3BMQ5;H3BN59;F6QDS0;H3BQK0;Q9UMR2-2;Q9UMR2-4;Q9UMR2	ATP-dependent RNA helicase DDX19A	DDX19A	2;2;2;1;1;1;1;1;1;1	24	14.479	0	0	0	0	0	0	0	0	0	0	0	0	0	0	0	11.6	0	0	0	0	24	24	12.4	0	0	0	0	0	0	0	0	0	0	0	0	0	0	0	0	0	0	0	0
H3BUX2;J3KNF8;O43169;D6RFH4;J3QR91	H3BUX2;J3KNF8;O43169;D6RFH4	Cytochrome b5 type B	CYB5B	3;3;3;2;1	26.4	15.716	0	8.6	17.9	17.9	17.9	0	0	0	0	0	0	0	0	0	0	0	13.6	0	0	0	13.6	0	0	0	0	0	0	0	0	0	3862700	43117000	51935000	56077000	0	0	0	0	0	0	0	0	0
H3BVD9;O43278-2;O43278;H3BR01;H3BTQ8;H3BMB6;H3BNW5;H3BSM2	H3BVD9;O43278-2;O43278;H3BR01;H3BTQ8;H3BMB6	Kunitz-type protease inhibitor 1	SPINT1	6;6;6;5;5;4;2;1	13.8	52.373	2.3	1.9	0	0	0	4.2	0	2.3	6.1	11	7	0	0	0	0	0	0	0	0	0	1.9	1.9	4.2	1.9	1.9	2.3	1.9	1.9	0	4420500	33929000	0	0	0	17017000	0	11788000	125730000	142820000	80809000	0	0	0
H3BVG0;Q8N1F7;H3BV15;H3BV11;H3BRD9;H3BRI8;H3BM93;Q8N1F7-2	H3BVG0;Q8N1F7;H3BV15;H3BV11;H3BRD9;H3BRI8;H3BM93;Q8N1F7-2	Nuclear pore complex protein Nup93	NUP93	2;2;1;1;1;1;1;1	2.6	99.554	1.4	1.4	0	0	0	0	0	0	0	0	0	0	0	0	0	0	0	0	0	0	0	0	1.2	0	0	0	0	0	0	3289900	10283000	0	0	0	0	0	0	0	0	0	0	0	0
H7C2Z6;H7BXD5;P28676;C9JIZ3	H7C2Z6;H7BXD5;P28676	Grancalcin	GCA	4;4;4;1	34.2	16.712	26	34.2	7.5	7.5	12.3	7.5	7.5	7.5	7.5	7.5	7.5	0	0	7.5	0	7.5	0	34.2	34.2	20.5	7.5	7.5	0	7.5	13.7	0	26.7	26.7	26.7	537330000	776700000	13342000	14064000	17816000	3571800000	3116500000	1739400000	59429000	62960000	41700000	0	0	4968300
H7BXI7;Q8NI32;Q8NI32-2	H7BXI7;Q8NI32;Q8NI32-2	Ly6/PLAUR domain-containing protein 6B	LYPD6B	1;1;1	8.2	20.698	0	0	0	0	0	0	0	0	8.2	8.2	0	0	0	0	0	0	0	0	0	0	0	0	0	0	0	0	0	0	0	0	0	0	0	0	0	0	0	5407200	7235000	0	0	0	0
H7BY35;Q92736;Q92736-2	H7BY35;Q92736;Q92736-2	Ryanodine receptor 2	RYR2	2;2;2	0.7	562.6	0.7	0.4	0.3	0.3	0	0	0	0	0.3	0	0	0.3	0.3	0.7	0.3	0.3	0	0.3	0.3	0.3	0	0	0.3	0.3	0.3	0.3	0.3	0.3	0.3	561040000	218540000	71679000	77189000	0	0	0	0	314720000	0	0	275580000	286920000	331810000
H7BY58;P22061;P22061-2;F6S8N6;C9J0F2;H7C4X2;F8WDT3;F8WAV5;F8WAX2	H7BY58;P22061;P22061-2;F6S8N6	Protein-L-isoaspartate O-methyltransferase	PCMT1	7;7;7;6;3;1;1;1;1	36.4	30.358	4.9	33.6	12.6	22.4	24.5	0	0	0	5.9	5.9	0	33.2	33.2	27.3	13.6	7.7	22.7	0	0	0	25.9	19.6	23.4	3.8	0	5.9	0	0	0	313180	102160000	60784000	53670000	47430000	0	0	0	9137800	9669100	0	105240000	161490000	95927000
H7BYK2;Q8IUZ5-2;Q8IUZ5-3;Q8IUZ5	H7BYK2;Q8IUZ5-2;Q8IUZ5-3;Q8IUZ5	5-phosphohydroxy-L-lysine phospho-lyase	PHYKPL	2;2;2;2	15.4	19.481	0	0	15.4	15.4	7.1	0	0	0	0	0	0	0	0	0	0	0	0	0	0	0	0	0	0	0	0	0	0	0	0	0	0	30023000	35122000	27704000	0	0	0	0	0	0	0	0	0
H7BYR4;Q86UW7-3;Q86UW7-2;C9IYE1;Q86UW7;F8W8P5;A0A087X1P3;H0Y8B5	H7BYR4;Q86UW7-3;Q86UW7-2;C9IYE1;Q86UW7;F8W8P5;A0A087X1P3	Calcium-dependent secretion activator 2	CADPS2	4;4;4;3;3;2;2;1	5.6	102.95	0	4.2	1.3	1.3	1.3	0	0	0	0	0	0	0	0	0	0	0	0	0	0	1.6	0	0	0	0	0	0	0	0	0	0	9495400	9233700	8786200	14338000	0	0	0	0	0	0	0	0	0
H7BYY1;F5H7S3;B7Z596;P09493-2;H0YK48;P09493-5;H0YL42;H0YK20;H0YN06;K7EQW8	H7BYY1;F5H7S3;B7Z596;P09493-2;H0YK48;P09493-5	Tropomyosin alpha-1 chain	TPM1	18;17;17;16;15;15;6;5;2;1	52	28.747	16.5	33.1	29	21.8	9.7	0	0	0	13.3	13.3	14.1	44	40.7	49.2	36.3	31.9	35.1	11.3	10.9	11.3	28.6	28.6	23.8	16.1	12.1	14.1	6.9	2.8	0	8210700	84722000	48007000	24981000	49102000	0	0	0	9677400	0	40246000	153120000	172400000	266040000
H7BZF5	H7BZF5	Uncharacterized protein C2orf80	C2orf80	1	5.8	15.684	0	5.8	0	5.8	0	0	0	0	5.8	5.8	0	0	5.8	5.8	0	0	5.8	5.8	5.8	0	0	0	5.8	0	5.8	0	5.8	5.8	0	0	4350700	0	20603000	0	0	0	0	25795000	18253000	0	0	36922000	48122000
H7BZJ3	H7BZJ3	Protein disulfide-isomerase A3	PDIA3	9	77.2	13.519	41.5	39.8	39.8	39.8	39.8	0	12.2	8.9	29.3	27.6	30.1	69.9	51.2	69.9	51.2	69.9	77.2	51.2	29.3	17.9	51.2	51.2	51.2	41.5	39	51.2	50.4	50.4	40.7	10101000	0	0	0	0	0	0	0	36377000	0	0	142850000	148250000	186800000
H7BZS7;Q96PE7	H7BZS7;Q96PE7	Methylmalonyl-CoA epimerase, mitochondrial	MCEE	2;1	39.7	8.4148	16.7	23.1	0	0	0	0	23.1	0	0	0	0	0	0	0	0	0	0	0	0	0	0	0	0	0	0	0	0	0	0	0	20086000	0	0	0	0	16601000	0	0	0	0	0	0	0
H7C3M6;H7C075;Q5VT40	H7C3M6;H7C075;Q5VT40	Protein FAM78B	FAM78B	1;1;1	6.3	29	0	6.3	0	0	0	0	0	0	0	0	0	6.3	0	6.3	0	0	0	0	0	0	0	0	0	0	0	0	0	0	0	0	177230000	0	0	0	0	0	0	0	0	0	6302000	0	5232800
H7C131;P09110;C9JDE9;B4DVF4;P09110-2	H7C131;P09110;C9JDE9	3-ketoacyl-CoA thiolase, peroxisomal	ACAA1	3;3;2;1;1	19	30.222	4.5	4.5	0	4.5	0	0	0	0	0	0	0	4.5	0	0	4.5	4.5	4.5	0	0	0	19	11	4.5	0	0	0	0	0	0	577350	14453000	0	979970	0	0	0	0	0	0	0	1614300	0	0
H7C4S5;H7C560;H7C155;Q96II5;P10398;P04049;P04049-2;P15056	H7C4S5;H7C560;H7C155;Q96II5;P10398;P04049;P04049-2;P15056	Serine/threonine-protein kinase B-raf	BRAF	1;1;1;1;1;1;1;1	9.8	11.852	0	9.8	0	0	0	0	0	0	0	0	0	0	9.8	0	0	0	0	0	0	0	9.8	9.8	0	0	0	0	0	0	0	0	11484000	0	0	0	0	0	0	0	0	0	0	2409600	0
H7C1E4;P61966;P61966-2	H7C1E4;P61966;P61966-2	AP-1 complex subunit sigma-1A	AP1S1	4;4;2	28.3	22.065	0	18.3	23.6	23.6	13.1	0	0	0	0	8.4	0	8.4	13.6	8.4	8.4	8.4	8.4	0	0	0	8.4	8.4	13.6	0	0	0	0	0	0	0	12781000	83365000	53774000	6429600	0	0	0	0	3703200	0	5002600	19609000	0
H7C1F9;Q2PPJ7-3;Q2PPJ7-2;Q2PPJ7	H7C1F9;Q2PPJ7-3;Q2PPJ7-2;Q2PPJ7	Ral GTPase-activating protein subunit alpha-2	RALGAPA2	3;3;3;3	2	194.93	0	0.7	0	0	0	0	0	0	0	0	0	0.6	0.6	0	0	0	0	0	0	0	0	0	0	0.6	0	0.6	0.6	0	0	0	0	0	0	0	0	0	0	0	0	0	105240000	178890000	0
H7C1W5;Q96T76-9;Q96T76;Q96T76-8	H7C1W5;Q96T76-9;Q96T76;Q96T76-8	MMS19 nucleotide excision repair protein homolog	MMS19	2;2;2;2	25.5	16.444	12.8	12.8	0	0	12.8	0	0	0	0	0	0	0	0	0	0	0	0	0	0	0	0	12.8	25.5	0	0	0	0	0	0	1751000	12120000	0	0	2067200	0	0	0	0	0	0	0	0	0
H7C285;O95858	H7C285;O95858	Tetraspanin-15	TSPAN15	3;3	21.2	18.219	6.2	6.2	21.2	21.2	21.2	0	0	0	0	0	0	21.2	0	0	0	0	0	0	0	0	0	0	0	0	0	0	0	0	0	5745300	24592000	106410000	126130000	120380000	0	0	0	0	0	0	25733000	0	0
H7C2G2;Q93070	H7C2G2;Q93070	NAD(P)(+)--arginine ADP-ribosyltransferase	ART4	1;1	2.6	31.511	0	0	0	0	0	2.6	0	0	2.6	0	0	0	2.6	0	0	0	0	2.6	0	0	0	0	0	2.6	2.6	0	0	0	0	0	0	0	0	0	0	0	0	0	0	0	0	0	0
H7C2H4;P35520;P35520-2	H7C2H4;P35520;P35520-2	Cystathionine beta-synthase	CBS	1;1;1	4.5	24.644	0	0	4.5	4.5	4.5	0	0	0	0	0	0	4.5	0	4.5	0	0	0	0	0	0	0	0	0	0	0	0	0	0	0	0	0	8624000	8431700	11263000	0	0	0	0	0	0	9051100	0	15877000
H7C3C5;Q8TCS8	H7C3C5;Q8TCS8	Polyribonucleotide nucleotidyltransferase 1, mitochondrial	PNPT1	1;1	13.7	15.862	13.7	0	0	0	0	0	0	0	0	0	0	0	0	0	0	0	0	0	0	0	13.7	0	13.7	0	0	0	0	0	0	37278000	0	0	0	0	0	0	0	0	0	0	0	0	0
H7C5K4;Q76M96;Q76M96-2	H7C5K4;Q76M96;Q76M96-2	Coiled-coil domain-containing protein 80	CCDC80	1;1;1	4.6	30.444	4.6	4.6	0	0	0	0	0	0	4.6	4.6	4.6	0	0	0	0	0	0	0	0	0	0	0	0	4.6	4.6	4.6	0	0	0	1454200	8029900	0	0	0	0	0	0	12577000	13220000	11600000	0	0	0
H7C5W9;P16615-5;P16615-2;P16615-3;P16615-4;P16615;O14983-3;O14983-2;O14983	H7C5W9;P16615-5;P16615-2;P16615-3;P16615-4;P16615	Sarcoplasmic/endoplasmic reticulum calcium ATPase 2	ATP2A2	3;3;3;3;3;3;1;1;1	5.4	102.48	0	1.6	1.3	3.8	3.8	0	0	0	0	0	0	0	0	0	0	0	0	0	0	0	0	0	0	0	0	0	0	0	0	0	0	9746400	29511000	39409000	0	0	0	0	0	0	0	0	0
I3L0A0;Q13404;Q13404-7;Q13404-2;Q13404-1;G3V2F7;Q13404-6;Q13404-8;E5RIF1;D6RG00	I3L0A0;Q13404;Q13404-7;Q13404-2;Q13404-1;G3V2F7;Q13404-6;Q13404-8	Ubiquitin-conjugating enzyme E2 variant 1	UBE2V1	5;5;5;5;5;4;3;3;2;2	11.4	42.208	7.8	7.8	6.2	6.2	8.6	2.7	2.4	2.7	0	5.1	5.1	8.9	8.9	7	6.8	8.6	0	2.4	2.4	5.1	11.4	9.5	9.7	5.1	4.3	5.1	5.1	4.3	7	95698000	508980000	133870000	112420000	239940000	13704000	0	11030000	0	62194000	119530000	146400000	209640000	208060000
I3L0N3;P46459;P46459-2;I3L0L3;I3L2G1;K7EQD6;I3L338;I3L4Q9	I3L0N3;P46459;P46459-2	Vesicle-fusing ATPase	NSF	16;16;14;4;2;2;1;1	26.4	82.091	6.5	15	4.6	5.4	5.5	0	0	0	0	0	0	12.3	15.2	17.6	12.3	10.3	13.5	0	0	0	11.5	14.3	10.3	0	0	0	1.5	3.8	1.5	67343000	153210000	34679000	21191000	19424000	0	0	0	0	0	0	164190000	160840000	205070000
I3L145;P04278;B4DYU0;P04278-2;P04278-3;I3L1J1;P04278-4;I3L2X4;P04278-5;I3L2F1;B0FWH5;I3L4B9;B0FWH6;I3L1G4;I3L1C1;B0FWH7;I3L0M1	I3L145;P04278;B4DYU0;P04278-2;P04278-3;I3L1J1;P04278-4;I3L2X4;P04278-5;I3L2F1;B0FWH5	Sex hormone-binding globulin	SHBG	9;9;8;8;8;7;7;6;6;5;5;4;4;1;1;1;1	38.4	37.487	19.8	34.3	4.1	4.1	2.6	3.5	0	0	15.7	3.5	0	0	4.1	0	5.5	5.5	0	38.4	35.8	33.4	0	0	8.1	7.6	9.6	4.1	7.6	10.2	11.6	34403000	141480000	1430600	1300900	178720000	2420200	0	0	15074000	5403400	0	0	2452500	0
I3L1L9;I3L1R7;Q99447;Q99447-3;Q99447-2;Q99447-4;I3L2Q1;I3L3V9;I3L102;I3L1C4	I3L1L9;I3L1R7;Q99447;Q99447-3;Q99447-2;Q99447-4;I3L2Q1;I3L3V9	Ethanolamine-phosphate cytidylyltransferase	PCYT2	6;6;6;6;5;5;4;3;1;1	29.3	35.356	0	7	0	0	4.8	0	0	0	0	0	0	8.6	15.6	8	4.5	0	0	0	0	0	22.3	29.3	24.2	0	0	0	3.8	0	0	0	4491300	0	0	3871900	0	0	0	0	0	0	14624000	17274000	16238000
I3L1N9;Q8N5K1	I3L1N9;Q8N5K1	CDGSH iron-sulfur domain-containing protein 2	CISD2	2;2	27.7	5.1441	0	27.7	25.5	25.5	0	0	0	0	0	0	0	0	0	0	0	0	0	0	0	0	0	0	0	0	0	0	0	0	0	0	13254000	9606700	9441200	0	0	0	0	0	0	0	0	0	0
I3L397;I3L504;P63241;P63241-2;F8WCJ1;C9J7B5;C9J4W5;Q9GZV4;Q6IS14	I3L397;I3L504;P63241;P63241-2	Eukaryotic translation initiation factor 5A	EIF5A	9;9;9;9;4;4;4;4;4	53.7	16.118	41.5	40.8	0	0	0	0	0	0	27.2	41.5	19.7	53.7	53.1	53.1	29.9	17	19.7	11.6	0	0	53.7	53.7	53.7	27.2	19.7	19.7	0	0	0	47976000	240060000	0	0	0	0	0	0	40635000	37978000	31318000	194380000	202780000	286230000
I3L531;P53384-2;P53384	I3L531;P53384-2;P53384	Cytosolic Fe-S cluster assembly factor NUBP1	NUBP1	1;1;1	11.9	17.87	0	0	0	0	0	0	0	0	0	0	0	0	0	0	0	0	11.9	0	0	0	0	0	11.9	0	0	0	0	0	0	0	0	0	0	0	0	0	0	0	0	0	0	0	0
J3KN16;Q5VYK3;R4GMY1;F6XAQ5;R4GMY3	J3KN16;Q5VYK3	Proteasome-associated protein ECM29 homolog	KIAA0368	30;30;14;4;2	20	223.69	7.5	9.3	0	0	0.8	0	0.4	0	1.2	0.9	0	3.6	1.9	0	1.3	0.6	1.7	0	0	0	15	14	15.9	0	0.4	0.4	0	0.8	0	47169000	187880000	0	0	34467000	0	36252000	0	16354000	47864000	0	34564000	4085800	0
J3KN67;P06753;P06753-7;K7EP68;H0YLS7;D6RGJ6	J3KN67;P06753;P06753-7	Tropomyosin alpha-3 chain	TPM3	26;20;13;9;1;1	58.2	33.222	21.1	30.2	26.3	31.9	22.1	0	0	0	22.1	18.9	15.4	55.8	47.4	49.5	43.2	51.2	45.6	27.4	33.7	38.2	55.8	53.7	42.8	27	18.2	30.9	10.5	10.5	0	13772000	367270	5045200	5410100	18376000	0	0	0	44418000	23666000	0	46886000	39845000	87611000
J3KN75;Q0IIM8;H0Y552;Q0IIM8-2;Q0IIM8-3	J3KN75;Q0IIM8	TBC1 domain family member 8B	TBC1D8B	5;5;2;1;1	6.5	128.11	0	1.1	0	0	0	0	0	0	0	0	0	0	0	0	0	0	0	0	0	0	6.5	4.8	4.8	0	0	0	0	0	0	0	1271300	0	0	0	0	0	0	0	0	0	0	0	0
J3KNB4;P49913	J3KNB4;P49913	Cathelicidin antimicrobial peptide	CAMP	10;10	38.7	19.591	26.6	38.7	12.7	12.7	23.7	35.8	35.8	31.2	0	4.6	0	24.9	35.8	28.3	4.6	4.6	4.6	38.7	34.1	26.6	23.7	17.3	19.7	22	29.5	24.3	35.8	38.7	38.7	113330000	567150000	55577000	72668000	109350000	2458600000	3281000000	1828600000	0	10690000	0	78664000	81274000	91445000
J3KNF4;O14618;E9PP76;E9PK03	J3KNF4;O14618;E9PP76	Copper chaperone for superoxide dismutase	CCS	4;4;3;1	14.5	27.086	0	8.2	5.1	5.1	5.1	0	0	0	0	0	0	7.8	14.5	11	0	5.1	5.1	0	0	0	5.1	5.1	7.8	0	0	0	0	0	0	0	33302000	10077000	12801000	12976000	0	0	0	0	0	0	25927000	49174000	30584000
J3KNI1;Q9H9E3-2;Q9H9E3-3;Q9H9E3;J3KRB5;H3BMV9	J3KNI1;Q9H9E3-2;Q9H9E3-3;Q9H9E3;J3KRB5;H3BMV9	Conserved oligomeric Golgi complex subunit 4	COG4	2;2;2;2;1;1	3.2	89.5	1	0	0	1	0	0	0	0	0	0	0	0	0	0	2.2	2.2	0	0	0	0	3.2	3.2	2.2	0	0	0	0	0	0	1850600	0	0	953060	0	0	0	0	0	0	0	0	0	0
J3KNQ3;Q9UNM6;A0A087WUL9;Q9UNM6-2;E9PL38;H0YD73;E9PPD2;E9PQG3;F8W8J6	J3KNQ3;Q9UNM6;A0A087WUL9;Q9UNM6-2;E9PL38;H0YD73	26S proteasome non-ATPase regulatory subunit 13	PSMD13	13;13;12;12;9;8;3;3;2	47	39.829	11.2	23.8	20.9	20.9	18.3	2.6	0	0	0	0	0	14	16.9	16	11.5	6.3	18.9	0	0	0	32.7	32.7	45	2.6	5.4	2.9	2.6	2.6	0	21064000	96995000	126200000	147330000	119590000	30115000	0	0	0	0	0	63002000	109430000	132690000
J3KNQ4;Q9NVD7;E9PS97;A0A087WZB5;Q9NVD7-2;Q9HBI1-3;Q9HBI1;Q9HBI1-2	J3KNQ4;Q9NVD7;E9PS97	Alpha-parvin	PARVA	5;5;3;1;1;1;1;1	15.8	46.589	6.6	12.4	3.4	3.4	3.4	0	0	0	0	0	3.4	3.4	3.4	3.4	0	0	0	0	0	0	9.2	5.8	7.3	0	0	0	0	0	0	5852000	43943000	5251900	5384000	5097600	0	0	0	0	0	19703000	6474400	20905000	11348000
J3KNW4;Q14192	J3KNW4;Q14192	Four and a half LIM domains protein 2	FHL2	2;2	4.9	44.205	0	0	0	0	0	0	0	0	0	0	0	2.6	2.6	2.6	4.9	4.9	2.3	0	0	0	0	0	0	0	0	0	0	0	0	0	0	0	0	0	0	0	0	0	0	0	2042400	2118200	2708400
J3KPA1;P54108;P54108-2;P54108-3;I3L0A1	J3KPA1;P54108;P54108-2;P54108-3	Cysteine-rich secretory protein 3	CRISP3	4;4;4;4;1	14.1	30.975	5.8	9.1	0	0	0	12	12	12	0	0	0	0	0	0	0	0	8.7	9.1	9.1	9.1	2.9	0	2.9	2.9	12	9.1	14.1	14.1	12	7437000	8959100	0	0	0	416260000	377700000	348050000	0	0	0	0	0	0
J3QKK8;J3KRV9;J3KPF6;J3KPF5;Q8TBF2-4;Q8TBF2-2;Q8TBF2-5;Q8TBF2;Q8TBF2-7;Q8TBF2-3;Q8TBF2-6;Q8TBF2-8	J3QKK8;J3KRV9;J3KPF6;J3KPF5;Q8TBF2-4;Q8TBF2-2;Q8TBF2-5;Q8TBF2;Q8TBF2-7;Q8TBF2-3;Q8TBF2-6;Q8TBF2-8	Prostamide/prostaglandin F synthase	FAM213B	2;2;2;2;2;2;2;2;2;2;2;2	19.5	16.549	7.1	0	7.1	7.1	7.1	0	0	0	19.5	0	0	12.3	19.5	19.5	7.1	0	7.1	0	0	0	7.1	7.1	19.5	0	0	0	0	0	0	1546200	0	28398000	23490000	16442000	0	0	0	10561000	0	0	2585800	18488000	23154000
J3KQ32;Q9NTK5;Q9NTK5-2;Q9NTK5-3;C9JTK6;C9JCJ9	J3KQ32;Q9NTK5;Q9NTK5-2;Q9NTK5-3	Obg-like ATPase 1	OLA1	23;23;13;13;8;3	64.9	46.937	32.9	43	35.8	36.5	38.7	0	0	0	11.8	13.5	3.6	34.4	34.6	42.8	31	20.2	20.2	8.9	3.6	3.6	57.5	57.5	56.7	3.6	9.6	3.6	9.9	6.5	7.9	85971000	622380000	470400000	468720000	435000000	0	0	0	52786000	100490000	7055400	362620000	403910000	557600000
J3KR58;Q99611	J3KR58;Q99611	Selenide, water dikinase 2	SEPHS2	2;2	4.6	51.313	0	4.6	3.1	3.1	3.1	0	0	0	0	0	0	4.6	3.1	3.1	0	0	0	0	0	0	3.1	3.1	3.1	0	0	0	0	0	0	0	6314800	5732400	5688300	5534800	0	0	0	0	0	0	1165200	11956000	7975500
J3KR97;Q9BTW9-5;Q9BTW9;Q9BTW9-4;I3L0V3	J3KR97;Q9BTW9-5;Q9BTW9;Q9BTW9-4	Tubulin-specific chaperone D	TBCD	3;3;3;3;1	4.6	136.55	0	0	0	0	0	0	0	0	0	0	0	0	0	0	0	0	0	0	0	0	3.6	1.1	4.6	0	0	0	0	0	0	0	0	0	0	0	0	0	0	0	0	0	0	0	0
J3KRV4;P46734-2;P46734;P46734-3	J3KRV4;P46734-2;P46734;P46734-3	Dual specificity mitogen-activated protein kinase kinase 3	MAP2K3	2;2;2;2	20.6	15.005	0	0	0	0	0	0	0	0	0	10.3	0	0	10.3	0	0	0	10.3	0	0	0	10.3	20.6	0	0	0	0	0	0	0	0	0	0	0	0	0	0	0	0	8870300	0	0	6789700	0
J3KS22;Q7Z4W1;J3QS36;J3QL34;J3QS45;J3KRZ4;J3KSZ5;J3QRQ2	J3KS22;Q7Z4W1;J3QS36;J3QL34;J3QS45;J3KRZ4;J3KSZ5	L-xylulose reductase	DCXR	11;11;10;7;6;6;6;1	61.2	23.96	17.4	25	12.1	15.2	15.6	0	0	0	7.1	0	0	25.9	27.7	34.8	12.1	12.1	10.3	7.1	11.6	0	61.2	61.2	57.6	3.1	10.3	0	0	0	12.5	25230000	217860000	36796000	67037000	52762000	0	0	0	7714700	0	0	73294000	63727000	164230000
J3KSJ8;Q9UD71-2;Q9UD71;J3KT77	J3KSJ8;Q9UD71-2;Q9UD71;J3KT77	Protein phosphatase 1 regulatory subunit 1B	PPP1R1B	2;2;2;1	30.3	16.706	0	0	0	0	0	0	0	0	0	0	0	11	11	11	30.3	30.3	11	0	0	0	11	30.3	0	0	0	0	0	0	0	0	0	0	0	0	0	0	0	0	0	0	8313200	9006800	4712200
J3KTA4;P17844-2;P17844;J3KRZ1;J3QRQ7	J3KTA4;P17844-2;P17844;J3KRZ1	Probable ATP-dependent RNA helicase DDX5	DDX5	7;7;7;4;2	14.2	69.086	2.8	5.9	1.8	1.8	1.8	0	0	0	0	2	2	2.1	2.4	2.8	4.4	2	2	0	0	0	6.8	8.1	4.6	2	0	0	2.1	0	0	2146100	0	0	0	0	0	0	0	0	0	0	0	0	10463000
J3KTI3;O95544-3;O95544;O95544-2	J3KTI3;O95544-3;O95544;O95544-2	NAD kinase	NADK	2;2;2;2	24.3	8.1621	23	23	0	0	0	0	0	0	0	0	0	0	0	0	0	0	0	0	0	0	0	0	0	0	0	0	23	24.3	0	8920500	22347000	0	0	0	0	0	0	0	0	0	0	0	0
J3KTL2;Q07955;J3KSR8;Q07955-3;Q07955-2	J3KTL2;Q07955;J3KSR8;Q07955-3;Q07955-2	Serine/arginine-rich splicing factor 1	SRSF1	4;4;3;3;3	21.7	28.329	8.7	4	0	0	4.7	0	0	0	13.8	13.8	13.8	17.8	17.8	17.8	17.8	21.7	21.7	0	0	0	7.9	4	4	0	9.1	0	4	4	4	14476000	18809000	0	0	4861600	0	0	0	16004000	13946000	30107000	36371000	36654000	48017000
J3QQR8;J3QKR4;J3QQX6;J3QRQ1;J3QRT5;P13598	J3QQR8;J3QKR4;J3QQX6;J3QRQ1;J3QRT5;P13598	Intercellular adhesion molecule 2	ICAM2	1;1;1;1;1;1	9.6	18.493	9.6	9.6	0	0	0	9.6	9.6	9.6	0	9.6	9.6	0	0	0	0	0	0	0	9.6	9.6	0	0	0	0	0	9.6	0	0	0	24236000	95352000	0	0	0	4183700	3357600	2134600	0	2256000	2075000	0	0	0
J3QKT4;P32322-2;P32322;P32322-3;J3KQ22;E2QRB3;J3QL24;J3QR88;J3QLK9;J3QL23;J3QL32;A0A087WTV6;A0A087WZR9;J3KR12;Q96C36	J3QKT4;P32322-2;P32322;P32322-3;J3KQ22;E2QRB3;J3QL24	Pyrroline-5-carboxylate reductase	PYCR1	4;4;4;4;3;3;2;1;1;1;1;1;1;1;1	26.9	25.626	5.4	14.9	14.9	14.9	14.9	0	0	0	0	0	0	5.4	0	5.4	14.9	14.9	9.9	4.5	4.5	0	26.9	19.4	26.9	0	0	0	0	0	0	2674500	24165000	13917000	18894000	18503000	0	0	0	0	0	0	2773300	0	2775500
J3QRJ1;J3QL71;Q96FV2-2;Q96FV2;J3KT79;J3QR84;J3KS57;J3QQM9	J3QRJ1;J3QL71;Q96FV2-2;Q96FV2;J3KT79;J3QR84	Secernin-2	SCRN2	4;4;4;4;3;3;1;1	22.1	29.592	7.4	19.2	15.1	15.1	12.2	0	0	0	0	0	0	3	3	3	0	3	0	0	0	0	3	7.7	0	0	0	0	0	0	0	5180600	52704000	26036000	52486000	12999000	0	0	0	0	0	0	15012000	15889000	18637000
J3QQ67;Q07020;G3V203;H0YHA7;Q07020-2;F8VUA6;F8VYV2;A0A075B7A0;F8VXR6	J3QQ67;Q07020;G3V203;H0YHA7;Q07020-2;F8VUA6;F8VYV2;A0A075B7A0	60S ribosomal protein L18	RPL18	7;7;6;6;6;5;5;4;1	41.6	21.728	18.4	23.2	21.6	9.5	22.1	0	0	0	15.3	3.7	0	28.4	28.4	28.4	21.6	34.2	23.2	0	0	0	30.5	30.5	41.6	9.5	5.8	9.5	0	0	0	30698000	113630000	264930000	351960000	278710000	0	0	0	26592000	17066000	0	181240000	181070000	154670000
J3QRN6;O94832;K7EIG7;J3KRL0	J3QRN6;O94832;K7EIG7;J3KRL0	Unconventional myosin-Id	MYO1D	17;17;14;10	21.1	111.29	4.6	17.6	11	8.5	9.6	4.2	3.6	4.5	0	0	0	3.6	5.5	6.5	4.3	4.4	5.7	0	0.9	0	0	1.1	1.5	3.2	6.3	6.1	0	0	1.5	47745000	203410000	101800000	53728000	98941000	49947000	52316000	16161000	0	0	0	16962000	29788000	22047000
J3QRS3;P19105;O14950;P24844;J3KTJ1;P24844-2	J3QRS3;P19105;O14950;P24844	Myosin regulatory light chain 12A	MYL12A	9;9;9;5;4;3	60.5	20.457	45.2	60.5	60.5	60.5	60.5	0	0	0	22	15.8	11.9	27.7	33.9	42.9	49.2	32.2	32.2	11.9	5.6	11.9	42.9	37.9	37.9	6.2	10.2	6.2	22	22	33.9	224010000	754000000	678440000	812960000	753070000	0	0	0	60583000	28518000	56311000	92809000	110500000	161870000
J3QRU8;Q9Y2X7;Q9Y2X7-3;J3QLH1	J3QRU8;Q9Y2X7;Q9Y2X7-3;J3QLH1	ARF GTPase-activating protein GIT1	GIT1	3;3;3;2	5.6	76.805	0	2	0	0	0	0	0	0	0	0	0	0	0	0	0	0	0	0	0	0	1.3	3.3	4.3	0	0	0	0	0	0	0	2028600	0	0	0	0	0	0	0	0	0	0	0	0
J3QRV5;Q6P1M3-2;Q6P1M3;Q6P1M3-3;J3KRE1;J3QLD8;J3QLV4;J3QRZ8;J3QL58;J3QSA6	J3QRV5;Q6P1M3-2;Q6P1M3	Lethal(2) giant larvae protein homolog 2	LLGL2	14;14;14;6;2;2;2;2;2;2	20	113.38	0	1.8	1	1	1.1	0	0	0	0	0	0	1	0	0	1	0	1.7	0	0	0	11.9	16.3	17.7	0	1.7	0	1	0	0	0	4311100	6363300	6254000	4672600	0	0	0	0	0	0	5084900	0	0
J3QSB4;P26373-2;P26373;H3BTH3	J3QSB4;P26373-2;P26373;H3BTH3	60S ribosomal protein L13	RPL13	2;2;2;1	14.3	14.692	0	14.3	0	0	0	0	0	0	0	6.3	6.3	0	0	0	14.3	14.3	7.9	0	0	0	7.9	0	14.3	0	0	0	0	0	0	0	20771000	0	0	0	0	0	0	0	0	2314800	0	0	0
J3QSE8;Q9BX63-2;Q9BX63	J3QSE8;Q9BX63-2;Q9BX63	Fanconi anemia group J protein	BRIP1	2;2;1	2.6	112.47	0	2.6	0	0	0	0	0	0	1.3	0	0	1.3	1.3	0	0	0	0	0	1.3	0	1.3	1.3	0	2.6	0	0	1.3	0	0	0	1495500000	0	0	0	0	0	0	416040000	0	0	2720800	5129200	0
J3QSU6;P24821-4;P24821;E9PC84;F5H7V9;P24821-5;P24821-2;P24821-3;P24821-6;H0YGZ3	J3QSU6;P24821-4;P24821;E9PC84;F5H7V9;P24821-5;P24821-2;P24821-3;P24821-6	Tenascin	TNC	19;19;19;18;17;17;17;17;16;5	14.3	220.85	5.4	4.9	0.5	1.2	1.2	0.5	0	0	11.4	9.4	5.8	0	0	0	0	0	0	0	0	0	0	0	0	1	2.2	0	1	0.5	0.5	74939000	56513000	5319700	2562700	1916400	6996100	0	0	283700000	295750000	238870000	0	0	0
J3QT28;O43684-2;O43684;J3QSX4	J3QT28;O43684-2;O43684	Mitotic checkpoint protein BUB3	BUB3	3;3;3;1	11.2	31.703	3.6	4.7	4.7	7.6	4.7	0	0	0	0	0	0	4.7	4.7	7.6	8.3	11.2	11.2	0	0	0	4.7	8.3	7.6	0	0	0	4.7	8.3	8.3	940580	1043700	1452700	4276800	7482100	0	0	0	0	0	0	9816600	13922000	22844000
J3QTA2;Q99933-4;Q99933-3;Q99933;Q99933-2;C9J9Y9;C9JYK5;F1LLU6	J3QTA2;Q99933-4;Q99933-3;Q99933;Q99933-2	BAG family molecular chaperone regulator 1	BAG1	4;4;4;4;3;1;1;1	14.2	38.76	0	10.7	6.4	4.3	6.4	0	0	0	0	0	0	0	6.4	6.4	0	0	3.5	0	0	0	3.5	9.9	9.9	0	0	0	0	0	0	0	34576000	7881800	2592000	2694200	0	0	0	0	0	0	0	3203500	5638100
J9JID7;Q03252	J9JID7;Q03252	Lamin-B2	LMNB2	9;9	15.3	69.948	3.2	5.3	2.1	8.7	6.8	0	0	0	0	0	0	4.5	6.6	4.5	12.6	9	8.9	0	0	0	3.2	4.5	3.2	0	1.3	0	1.3	1.3	0	1604200	22053000	9972900	24119000	40448000	0	0	0	0	0	0	6743600	13083000	11604000
K4DI93;Q13620-3;Q13620-1;Q13620;A6NE76	K4DI93;Q13620-3;Q13620-1;Q13620	Cullin-4B	CUL4B	7;7;7;7;2	8.2	102.75	1.2	2.1	1.3	0	0	0	0	0	1.3	0	0	0	1.3	2.2	2.6	0	0	0	0	0	6.9	5.8	5.7	0	0	0	0	0	0	1299400	7836800	15327000	0	0	0	0	0	4419600	0	0	0	15701000	20287000
K7EIG1;O75153;I3L2B0	K7EIG1;O75153;I3L2B0	Clustered mitochondria protein homolog	CLUH	5;5;4	6.8	140.49	1.8	3	0	0	0	0	0	0	0	0	1.8	0	0	0	0	0	0	0	0	0	5	5	6.1	0	0	0	0	0	0	976230	6835700	0	0	0	0	0	0	0	0	4361600	0	0	0
K7EPP7;K7ESP1;K7EIH8;Q99615-2;Q99615	K7EPP7;K7ESP1;K7EIH8;Q99615-2;Q99615	DnaJ homolog subfamily C member 7	DNAJC7	1;1;1;1;1	5.1	28.704	0	0	0	0	0	0	0	0	0	0	0	0	0	0	0	0	0	0	0	0	0	0	5.1	0	0	0	0	0	0	0	0	0	0	0	0	0	0	0	0	0	0	0	0
K7EM02;K7EIJ8;Q8IYT4-2;Q8IYT4	K7EM02;K7EIJ8;Q8IYT4-2;Q8IYT4	Katanin p60 ATPase-containing subunit A-like 2	KATNAL2	1;1;1;1	9.4	13.999	9.4	9.4	9.4	9.4	9.4	0	0	0	9.4	9.4	9.4	9.4	9.4	9.4	9.4	9.4	9.4	9.4	9.4	9.4	9.4	9.4	9.4	9.4	9.4	9.4	9.4	9.4	9.4	42795000	176520000	110130000	121280000	124690000	0	0	0	17485000	20021000	16230000	71825000	73752000	87385000
K7EJ46-3;K7EJ46-2;K7EJ46	K7EJ46-3;K7EJ46-2;K7EJ46	Small integral membrane protein 22	SMIM22	2;2;2	31.3	9.2487	20.5	20.5	20.5	20.5	20.5	20.5	20.5	20.5	31.3	20.5	20.5	0	0	0	20.5	31.3	20.5	20.5	0	20.5	20.5	20.5	0	20.5	31.3	20.5	20.5	20.5	0	169910000	1222900000	33413000	28660000	30265000	27874000	70119000	55819000	136390000	193810000	220890000	0	0	0
K7EJE8;K7EKE6;P36776-3;P36776-2;P36776;K7ER27	K7EJE8;K7EKE6;P36776-3;P36776-2;P36776	Lon protease homolog, mitochondrial	LONP1	7;7;6;6;6;2	12.1	93.296	1.9	8.3	0	0	0	0	0	0	0	0	2.3	1.9	1.9	1.9	1.9	3.6	0	0	0	0	10.9	10.7	10.7	0	0	0	0	0	0	2724200	24726000	0	0	0	0	0	0	0	0	7578100	2645500	2483100	1498200
K7ER05;K7EJQ9;K7ELQ9;Q6UW68	K7ER05;K7EJQ9;K7ELQ9;Q6UW68	Transmembrane protein 205	TMEM205	1;1;1;1	10.2	9.9527	0	0	10.2	10.2	10.2	0	0	0	0	0	0	0	0	0	10.2	0	0	0	0	0	0	0	0	0	0	0	0	0	0	0	0	12925000	0	31571000	0	0	0	0	0	0	0	0	0
K7EK07;P84243;Q16695;Q6NXT2;K7EMV3;B4DEB1;K7ES00;K7EP01	K7EK07;P84243;Q16695;Q6NXT2;K7EMV3;B4DEB1;K7ES00	Histone H3	H3F3B	8;8;7;5;4;4;4;2	54.5	14.914	44.7	46.2	16.7	15.2	17.4	15.2	15.2	9.8	27.3	46.2	41.7	22.7	47	51.5	51.5	51.5	54.5	54.5	53.8	49.2	51.5	46.2	51.5	27.3	22	27.3	54.5	27.3	54.5	85996000	16459000	0	0	0	0	0	0	0	2313600	4349200	0	21459000	19479000
K7EQ02;K7EQ55;K7EK33;Q96EP5-2;Q96EP5	K7EQ02;K7EQ55;K7EK33;Q96EP5-2;Q96EP5	DAZ-associated protein 1	DAZAP1	3;3;3;3;3	14.4	35.02	0	9.8	4.9	0	0	0	0	0	0	0	0	9.5	9.5	14.4	4.9	9.8	9.8	0	0	0	9.5	9.5	14.4	0	0	0	0	0	0	0	2533900	3991800	0	0	0	0	0	0	0	0	23107000	7860200	31028000
K7EK42;Q99426;K7EP07;Q99426-2;K7EL99	K7EK42;Q99426;K7EP07;Q99426-2	Tubulin-folding cofactor B	TBCB	3;3;2;2;1	15.2	21.296	0	4.2	0	0	0	0	0	0	0	0	0	11	11	11	5.8	0	5.8	0	0	0	5.8	11	0	0	0	0	0	0	0	0	0	0	0	0	0	0	0	0	0	0	14323000	16646000	17241000
K7EL21;Q13938-3;Q13938;K7ES72	K7EL21;Q13938-3;Q13938;K7ES72	Calcyphosin	CAPS	3;3;3;2	13.5	30.24	3.6	13.5	9.8	13.5	9.8	0	0	0	4.4	4.4	0	0	0	4.4	0	0	0	0	0	0	0	0	0	0	0	0	0	0	0	1206900	45696000	33716000	37904000	47679000	0	0	0	9455100	0	0	0	0	0
K7ELL7;P14314-2;P14314;K7EPW7;K7EKX1;K7EJ70	K7ELL7;P14314-2;P14314	Glucosidase 2 subunit beta	PRKCSH	18;18;18;6;1;1	33.8	60.192	19.4	21.7	11.4	15.5	6.4	4.3	2.4	2.4	6.9	8.6	8.6	27.7	26.7	23.2	25.4	23.2	26.7	15.9	10.5	11.8	29.2	30.1	28.6	2.1	8.4	6	2.4	2.2	2.4	105440000	145440000	81244000	93867000	19378000	17537000	15859000	26618000	69684000	76249000	72207000	451590000	422430000	504910000
K7EM18;P41567;O60739	K7EM18;P41567;O60739	Eukaryotic translation initiation factor 1	EIF1	2;2;1	27.3	13.607	0	0	0	0	0	0	0	0	0	0	0	0	0	0	0	27.3	0	0	0	0	27.3	27.3	27.3	0	0	0	0	0	0	0	0	0	0	0	0	0	0	0	0	0	0	0	0
K7EMC7;Q8WWM9	K7EMC7;Q8WWM9	Cytoglobin	CYGB	3;3	9.3	24.993	5.3	4	4.9	4	5.3	0	0	0	0	0	0	0	0	0	0	0	0	0	0	0	0	0	0	0	0	0	0	0	0	138540	9176100	13587000	2905100	34239000	0	0	0	0	0	0	0	0	0
K7EMD6;O43765	K7EMD6;O43765	Small glutamine-rich tetratricopeptide repeat-containing protein alpha	SGTA	2;2	16	17.792	0	16	0	0	0	0	0	0	0	0	0	16	8	8	16	8	8	0	0	0	16	16	8	0	0	0	0	0	0	0	8007700	0	0	0	0	0	0	0	0	0	8695600	10943000	18802000
K7EN45;Q13526;K7EMU7	K7EN45;Q13526;K7EMU7	Peptidyl-prolyl cis-trans isomerase NIMA-interacting 1	PIN1	3;3;2	47.8	9.8329	0	8.9	0	0	0	0	0	0	0	0	0	0	0	0	0	0	0	0	0	0	25.6	31.1	8.9	8.9	0	0	0	0	0	0	88262	0	0	0	0	0	0	0	0	0	0	0	0
K7ENE5;O00115-2;O00115	K7ENE5;O00115-2;O00115	Deoxyribonuclease-2-alpha	DNASE2	1;1;1	5.5	24.085	5.5	5.5	0	0	0	0	0	0	0	0	0	5.5	0	0	5.5	5.5	5.5	0	0	0	5.5	0	5.5	0	0	5.5	0	5.5	5.5	6675000	16472000	0	0	0	0	0	0	0	0	0	4449100	0	0
K7EQC7;P32942	K7EQC7;P32942	Intercellular adhesion molecule 3	ICAM3	2;2	23.3	14.658	0	23.3	6.8	0	0	6.8	6.8	6.8	0	0	0	0	0	0	0	0	0	0	0	0	6.8	0	0	0	0	0	6.8	6.8	6.8	0	346850000	2476500	0	0	11120000	13398000	13690000	0	0	0	0	0	0
K7ER15;Q9H0R4;K7EQD2;K7EMY7;Q9H0R4-2;K7EJQ8	K7ER15;Q9H0R4;K7EQD2;K7EMY7;Q9H0R4-2	Haloacid dehalogenase-like hydrolase domain-containing protein 2	HDHD2	7;7;4;4;4;2	51.5	22.49	15.7	24.5	19.6	14.2	17.6	0	0	0	14.2	13.7	0	17.6	16.7	24.5	14.2	16.7	28.4	3.4	0	0	24	20.6	38.2	3.4	3.4	3.4	17.6	17.6	3.9	3488200	51985000	12310000	23087000	26516000	0	0	0	8672900	18052000	0	7680300	6496700	7653500
K7ER74;P02655;Q6P163;V9GYJ8	K7ER74;P02655;Q6P163;V9GYJ8	Apolipoprotein C-II	APOC2	3;3;2;2	24.7	20.049	6.2	11.2	0	5.1	0	0	0	0	0	0	0	5.1	5.1	5.1	0	0	0	11.2	11.2	24.7	0	6.2	0	0	6.2	0	0	0	0	3764600	18450000	0	13617000	0	0	0	0	0	0	0	14690000	15743000	16250000
K7ERG9;P00746	K7ERG9;P00746	Complement factor D	CFD	14;14	57.3	27.862	27.3	41.5	0	0	0	53.8	57.3	53.8	57.3	57.3	51.2	15	5.8	5.8	5.8	5.8	5.8	40.8	39.6	30.4	15	20.4	15	51.5	48.8	36.2	55	50	36.5	71418000	411860000	0	0	0	5248900000	5387000000	3693500000	2318300000	2121300000	3476000000	14424000	8133200	11549000
K7ERI9;P02654;K7EKP1;K7EJI9;K7ELM9;K7EPF9	K7ERI9;P02654;K7EKP1;K7EJI9;K7ELM9;K7EPF9	Apolipoprotein C-I	APOC1	6;6;4;4;4;4	31.2	8.647	26	28.6	26	28.6	28.6	28.6	28.6	28.6	23.4	11.7	11.7	14.3	26	26	0	0	0	31.2	31.2	31.2	26	28.6	31.2	28.6	28.6	28.6	28.6	28.6	28.6	166330000	623800000	66181000	103570000	160180000	68125000	69712000	39085000	34938000	23201000	23875000	25310000	56340000	25629000
K7ERZ3	K7ERZ3	Perilipin-3	PLIN3	9	51.4	31.872	20.2	35.3	0	4.8	0	0	0	0	15.8	0	9.6	0	6.2	6.2	0	0	15.8	6.2	0	6.2	32.2	32.2	30.5	0	0	15.4	0	9.6	9.6	0	0	0	0	0	0	0	0	6539900	0	293160000	0	0	0
K7ES02;Q13867;K7ESE8;J3KSD8;J3KS79;K7ENH5	K7ES02;Q13867;K7ESE8;J3KSD8	Bleomycin hydrolase	BLMH	6;6;5;5;1;1	17.9	37.198	17.6	17.6	9.7	13.5	17.6	0	0	0	6.3	6.3	3.5	10.4	10.4	10.4	9.7	3.5	3.5	6.3	3.5	0	14.2	6.3	13.5	0	0	0	10.1	6.3	9.7	19334000	109010000	38917000	42018000	47669000	0	0	0	12008000	7644300	21308000	32437000	46328000	49506000
K7ES54;O95633-2;O95633;A0A087X1Q2	K7ES54;O95633-2;O95633;A0A087X1Q2	Follistatin-related protein 3	FSTL3	6;6;6;3	34.6	18.833	0	0	0	0	0	0	0	0	29.1	29.1	34.6	0	0	0	0	0	0	0	0	0	0	0	0	7.3	0	7.3	0	0	0	0	0	0	0	0	0	0	0	278250000	279520000	244660000	0	0	0
K7ES70;P55083;P55083-2	K7ES70;P55083;P55083-2	Microfibril-associated glycoprotein 4	MFAP4	1;1;1	6.4	31.326	0	0	6.4	0	0	6.4	6.4	6.4	0	0	0	0	0	0	0	0	0	0	0	0	0	0	0	6.4	6.4	6.4	0	0	0	0	0	2030600	0	0	19400000	20896000	15380000	0	0	0	0	0	0
M0QXB4;O14579;A0A087X0I4;O14579-2;O14579-3;M0R061	M0QXB4;O14579;A0A087X0I4;O14579-2;O14579-3;M0R061	Coatomer subunit epsilon	COPE	12;12;11;10;9;6	56.5	36.923	31.1	47.7	30.2	27.2	16	0	0	0	0	0	0	29.6	24.2	24.5	39	17.5	31.1	7.9	7.9	0	41.4	32.6	27.5	0	0	0	1.8	6.3	0	105160000	210170000	107980000	118520000	82030000	0	0	0	0	0	0	69703000	71485000	89080000
M0QXB5;O95571;M0QY80;M0QX80	M0QXB5;O95571	Persulfide dioxygenase ETHE1, mitochondrial	ETHE1	6;6;2;1	25.4	28.444	5.4	19.2	17.7	11.2	12.7	0	0	0	0	0	0	11.2	8.8	5.4	13.1	11.5	15.4	0	0	0	5.4	7.7	8.8	0	0	0	0	0	0	11826000	72557000	82569000	99918000	64913000	0	0	0	0	0	0	46587000	47098000	37836000
M0R0X9;M0QXC8;M0QYT9;M0R205;M0QZB8;M0QZB7;Q14653;Q14653-4;M0R0R8;M0QX56;M0R3C2;Q14653-3;Q14653-2	M0R0X9;M0QXC8;M0QYT9;M0R205;M0QZB8;M0QZB7;Q14653;Q14653-4;M0R0R8	Interferon regulatory factor 3	IRF3	3;3;3;3;3;3;3;3;2;1;1;1;1	42.5	11.467	0	20.8	0	0	0	0	0	0	0	0	0	0	0	0	0	0	0	0	0	0	42.5	34	29.2	0	0	0	0	0	0	0	4634700	0	0	0	0	0	0	0	0	0	0	0	0
M0R0G9;M0QXK2;M0R221;M0R2B8;P09012;M0QZG7;M0R268	M0R0G9;M0QXK2;M0R221;M0R2B8;P09012;M0QZG7;M0R268	U1 small nuclear ribonucleoprotein A	SNRPA	2;2;2;2;2;1;1	33.3	10.083	0	11.5	33.3	21.8	21.8	0	0	0	0	0	0	11.5	11.5	11.5	11.5	11.5	33.3	0	21.8	0	0	0	0	0	0	0	0	21.8	0	0	1819400	134430000	111270000	124300000	0	0	0	0	0	0	16061000	12378000	20498000
M0QYE0;M0R0I3;Q99961-3;Q99962;Q99961	M0QYE0;M0R0I3;Q99961-3;Q99962;Q99961	Endophilin-A2	SH3GL1	1;1;1;1;1	9.3	14.401	0	0	0	0	0	0	0	0	0	0	0	0	9.3	9.3	0	0	0	0	0	0	9.3	9.3	9.3	0	0	0	0	0	0	0	0	0	0	0	0	0	0	0	0	0	0	4350800	8307400
M0R0N4;M0QYZ2;P53680;M0QZ21;X6R390;P53680-2	M0R0N4;M0QYZ2;P53680;M0QZ21;X6R390;P53680-2	AP-2 complex subunit sigma	AP2S1	3;3;3;2;2;2	18.8	17.303	13.9	18.8	4.9	0	0	0	0	0	0	0	0	0	0	0	0	0	0	0	0	0	0	0	0	0	0	0	0	0	0	10766000	34998000	2662900	0	0	0	0	0	0	0	0	0	0	0
M0QZR4;Q92888-2;Q92888;Q92888-3;Q6NX52;M0R3H5;M0QYS3;M0QYC1	M0QZR4;Q92888-2;Q92888;Q92888-3;Q6NX52	Rho guanine nucleotide exchange factor 1	ARHGEF1	3;3;3;3;3;1;1;1	4.6	108.32	1.8	4.6	0	0	0	0	0	0	0	0	0	1.3	0	1.8	0	0	0	0	0	0	2.9	0	1.3	0	0	0	1.3	0	1.3	1672600	14628000	0	0	0	0	0	0	0	0	0	2544300	0	245700
M0R0F0;M0R0R2;P46782;M0QZN2	M0R0F0;M0R0R2;P46782;M0QZN2	40S ribosomal protein S5	RPS5	9;9;9;6	41.5	22.391	14	14	12.5	23.5	18.5	5	0	0	11.5	16.5	18.5	18	18	18	27.5	34.5	27.5	7.5	7.5	7.5	23	28	24	7.5	12.5	7.5	7.5	0	0	38344000	171240000	31652000	25266000	21729000	7633800	0	0	46037000	58718000	63626000	49112000	79430000	168630000
M0R0Y3;Q9Y230-2;Q9Y230	M0R0Y3;Q9Y230-2;Q9Y230	RuvB-like 2	RUVBL2	4;4;4	17.5	38.755	3.4	8.2	0	0	0	0	0	0	0	0	0	7.9	12.7	17.5	8.2	3.4	3.4	0	0	0	4.5	4.8	4.8	0	4.5	0	0	0	0	4271600	23372000	0	0	0	0	0	0	0	0	0	18791000	29547000	21975000
M0R3D6;M0R1A7;M0R117;Q02543;M0R0P7	M0R3D6;M0R1A7;M0R117;Q02543;M0R0P7	60S ribosomal protein L18a	RPL18A	3;3;3;3;2	26.2	16.714	17	9.2	7.1	7.1	7.1	0	0	9.2	9.9	0	0	16.3	16.3	16.3	26.2	26.2	19.1	0	0	0	26.2	9.2	0	0	0	0	0	0	0	95613000	4479800	19218000	12553000	3370100	0	0	24629000	9872700	0	0	30667000	38720000	44358000
M0R165;Q9UBC2-4;Q9UBC2-3;Q9UBC2;Q9UBC2-2;M0R2S2;K7EJR2;M0R330;M0QX30;M0R1V5	M0R165;Q9UBC2-4;Q9UBC2-3;Q9UBC2;Q9UBC2-2;M0R2S2	Epidermal growth factor receptor substrate 15-like 1	EPS15L1	5;5;5;5;5;4;1;1;1;1	10.6	83.474	2.6	4.5	1.5	1.5	2.6	0	0	0	0	0	0	2.6	2.6	0	0	0	0	0	0	0	0	2.6	7.3	0	0	0	0	0	0	3014200	15866000	4471400	2660200	3073900	0	0	0	0	0	0	3474600	4522900	0
M0R1E0;P61018;P20338;P61018-2	M0R1E0;P61018;P20338;P61018-2	Ras-related protein Rab-4B	RAB4B	1;1;1;1	7.7	19.848	7.7	7.7	7.7	7.7	0	0	0	0	0	0	0	0	0	0	0	0	0	0	0	0	7.7	7.7	7.7	0	0	0	0	0	0	2280600	6875200	6051300	13276000	0	0	0	0	0	0	0	0	0	0
M0R1H9;Q9UI14;M0QXU8;M0QXH1;M0R3D4	M0R1H9;Q9UI14;M0QXU8;M0QXH1;M0R3D4	Prenylated Rab acceptor protein 1	RABAC1	2;2;1;1;1	9.4	16.703	0	4	5.4	5.4	5.4	0	0	0	0	0	0	5.4	0	5.4	0	0	0	0	0	0	5.4	0	0	0	0	0	0	0	0	0	1733400	24586000	30394000	21594000	0	0	0	0	0	0	6574300	0	4949200
M0R1Q1	M0R1Q1	Complement C3	C3	7	64.1	11.239	64.1	64.1	22.3	22.3	14.6	23.3	16.5	16.5	22.3	21.4	14.6	22.3	21.4	21.4	7.8	7.8	6.8	23.3	16.5	14.6	7.8	7.8	14.6	22.3	21.4	14.6	22.3	22.3	22.3	127720000	131620000	0	0	0	0	0	0	0	0	0	0	0	0
M0R1T5;O43633;M0R1L7	M0R1T5;O43633;M0R1L7	Charged multivesicular body protein 2a	CHMP2A	6;6;4	22.5	24.781	12.3	15.4	0	0	0	8.4	8.4	0	8.4	8.4	0	0	0	2.6	0	4	0	0	0	0	7	7	8.4	8.4	6.6	11	0	4.4	0	3473700	35117000	0	0	0	17452000	14687000	0	15040000	18098000	0	0	0	15924000
M0R210;P62249;A0A087WZ27;M0R3H0;M0QX76;M0R1M5;Q6IPX4	M0R210;P62249;A0A087WZ27;M0R3H0;M0QX76;M0R1M5	40S ribosomal protein S16	RPS16	8;8;6;5;4;4;3	51.9	14.419	21.7	39.5	17.1	28.7	31.8	0	0	0	14	7.8	7.8	39.5	17.1	28.7	37.2	31.8	46.5	16.3	0	0	34.1	40.3	25.6	13.2	7.8	7.8	0	0	0	6263100	101340000	12632000	18829000	15393000	0	0	0	17887000	6924300	8458700	48743000	20806000	48079000
M0R2H7;W4VSQ9;Q15642-5;Q15642-4;Q15642-2;Q15642-3;Q15642	M0R2H7;W4VSQ9;Q15642-5;Q15642-4;Q15642-2;Q15642-3;Q15642	Cdc42-interacting protein 4	TRIP10	2;2;2;2;2;2;2	9	39.964	2.9	9	9	2.9	2.9	0	0	0	0	0	0	9	6.1	0	0	0	0	0	0	0	0	2.9	2.9	0	0	0	0	0	0	9572300	16253000	9908800	16174000	10439000	0	0	0	0	0	0	7399100	1248900	0
M0R389;Q15102;M0QXS6;M0R323;M0QZT2;M0R1K3	M0R389;Q15102;M0QXS6;M0R323;M0QZT2	Platelet-activating factor acetylhydrolase IB subunit gamma	PAFAH1B3	5;5;3;3;3;2	45.5	18.413	38.2	32.7	12.7	18.2	30.9	0	0	0	12.7	0	18.2	12.7	40	30.9	5.5	5.5	23.6	0	0	0	45.5	40	40	0	0	5.5	0	0	0	46909000	77391000	25854000	53412000	109690000	0	0	0	6479400	0	34019000	18762000	62295000	48803000
Q5SRQ3;Q5SRQ6;N0E472;P67870;N0E644	Q5SRQ3;Q5SRQ6;N0E472;P67870;N0E644	Casein kinase II subunit beta	CSNK2B	4;4;4;4;2	21.5	26.673	16.7	15.4	15.4	15.4	10.5	0	0	0	0	0	0	8.3	4.8	4.8	0	0	4.8	0	0	0	4.8	4.8	0	0	0	0	0	0	0	12469000	24436000	34128000	43989000	18595000	0	0	0	0	0	0	11356000	10325000	16418000
O00151	O00151	PDZ and LIM domain protein 1	PDLIM1	4	15.8	36.071	4	4	4	3.6	7.6	0	0	0	0	0	4.6	11.2	11.2	11.2	7.6	7.6	12.2	0	0	0	8.2	15.8	3.6	0	0	0	0	0	0	5730600	21022000	5916600	7501000	8934100	0	0	0	0	0	22841000	22988000	21580000	37449000
O00160;H0YLJ4	O00160	Unconventional myosin-If	MYO1F	4;1	5.1	124.84	3.6	4.1	0	0	0	0	0	0	0	0	0	0	0	0	1.5	0	0	0	1.8	1.8	0.7	0	0	1.5	0	1.5	0	0	0	13701000	79941000	0	0	0	0	0	0	0	0	0	0	0	0
O00170;V9GYQ3	O00170	AH receptor-interacting protein	AIP	3;1	10	37.636	0	3	0	0	0	0	0	0	0	0	0	0	0	0	0	0	0	0	0	0	7	7	0	0	0	0	0	0	0	0	5382100	0	0	0	0	0	0	0	0	0	0	0	0
O00175	O00175	C-C motif chemokine 24	CCL24	4	27.7	13.133	14.3	11.8	0	0	0	0	0	0	0	0	0	12.6	16	12.6	27.7	27.7	27.7	7.6	0	0	0	0	0	12.6	12.6	12.6	0	0	7.6	9005200	24476000	0	0	0	0	0	0	0	0	0	73580000	48970000	62384000
O00178	O00178	GTP-binding protein 1	GTPBP1	1	2.4	72.453	0	2.4	0	0	2.4	0	0	0	0	0	0	0	0	0	0	0	0	0	0	0	0	0	2.4	0	0	0	0	0	0	0	8149400	0	0	6614600	0	0	0	0	0	0	0	0	0
O00182-2;O00182;F8W9W4;J3QS92;J3KSA0;J3QSH0;J3KS82;J3KT17;J3QR96;J3KSY2;Q3B8N2-2;Q6DKI2;Q3B8N2	O00182-2;O00182;F8W9W4	Galectin-9	LGALS9	4;4;2;1;1;1;1;1;1;1;1;1;1	14.2	35.888	8	8	3.7	3.7	3.7	3.7	3.7	0	3.7	3.7	0	3.7	0	0	14.2	14.2	12.1	0	0	0	8	8	8	12.1	14.2	12.1	0	0	3.7	34365000	56097000	17830000	17750000	10717000	17789000	14839000	0	14478000	10243000	0	3809200	0	0
O00194;K7ES41;K7EJ38	O00194	Ras-related protein Rab-27B	RAB27B	7;3;1	35.8	24.608	22	29.8	31.2	35.8	13.3	8.3	21.6	17.9	11.9	0	0	13.8	18.3	10.1	21.6	22	14.7	0	0	0	18.3	8.3	13.3	26.6	26.1	24.8	0	0	0	76127000	303280000	135210000	126980000	89253000	17995000	26350000	11524000	13325000	0	0	15520000	35965000	19492000
O00203-3;O00203;H0YBD0	O00203-3;O00203	AP-3 complex subunit beta-1	AP3B1	6;6;1	6.5	116.19	1.1	4	1.8	1.8	1.8	0	0	0	0	0	0	1.1	1.1	1.1	1.8	2.8	1.1	0	0	0	4	0	1.7	0	0	0	0	0	0	4980000	37805000	13050000	16250000	11067000	0	0	0	0	0	0	10867000	8034300	5934400
O00231;O00231-2;J3QRY4;J3QS13	O00231;O00231-2	26S proteasome non-ATPase regulatory subunit 11	PSMD11	20;19;7;4	57.3	47.463	20.1	36	0	2.6	5.7	0	0	0	3.1	6.2	6.2	9.7	16.4	8.8	23.2	16.1	8.5	0	0	0	46.9	45.5	42.2	6.6	6.2	3.1	0	0	3.1	14036000	204950000	0	2456400	3967700	0	0	0	5021900	9471600	12213000	24025000	32909000	34398000
O00232;O00232-2;P0C617	O00232;O00232-2	26S proteasome non-ATPase regulatory subunit 12	PSMD12	14;12;1	32.2	52.904	13.6	17.1	11.6	13.6	17.1	0	2.6	0	5.5	2.6	5.5	11.4	18	15.1	11.8	6.6	6.6	0	0	0	26.1	28.1	27.4	2	2.9	0	0	0	2	56266000	151310000	83841000	69675000	143520000	0	37721000	0	14095000	10051000	9288500	40443000	65835000	63887000
O00264;U3KQM0;O00264-2	O00264	Membrane-associated progesterone receptor component 1	PGRMC1	4;1;1	32.3	21.671	25.1	11.8	20.5	4.6	20.5	0	0	0	7.2	4.6	7.2	4.6	4.6	4.6	4.6	4.6	4.6	0	0	0	4.6	0	0	0	0	0	0	0	0	10769000	23527000	25768000	28758000	42628000	0	0	0	8220900	6039400	0	23279000	27964000	46255000
O00273;O00273-2;K7ERT1	O00273;O00273-2	DNA fragmentation factor subunit alpha	DFFA	3;2;1	12.7	36.521	0	4.2	0	0	0	0	0	0	0	0	0	3.3	0	3.3	0	0	0	0	0	0	0	7.6	12.7	0	0	0	0	0	0	0	1665000	0	0	0	0	0	0	0	0	0	2069300	0	3725200
O00299	O00299	Chloride intracellular channel protein 1	CLIC1	16	81.7	26.922	61.4	78.4	56.4	47.3	70.5	13.7	8.7	21.2	40.2	43.2	32.8	58.5	58.5	58.5	63.5	63.5	55.2	29	24.1	26.1	62.2	71.4	62.2	29.9	39.4	27.4	52.3	51.5	46.9	723490000	3449000000	1742900000	2109900000	2177600000	80593000	47511000	81547000	511970000	496760000	603800000	1663900000	1890000000	2122400000
O00300;REV__Q6EIG7;A6PVI9;E9PHT2;E7ETF9;Q9BV73-2;Q9BV73	O00300	Tumor necrosis factor receptor superfamily member 11B	TNFRSF11B	5;1;1;1;1;1;1	14.2	46.026	9.2	3.2	0	2	2	4	4	0	0	0	0	0	0	0	14.2	12.7	9.5	0	0	0	0	0	0	0	0	0	0	0	0	3645100	6902100	0	28680000	51505000	6721400	0	0	0	0	0	0	0	0
O00303;H0YDT6;E9PQV8	O00303	Eukaryotic translation initiation factor 3 subunit F	EIF3F	9;3;1	31.4	37.563	13.2	21.8	13.7	9.5	4.8	0	0	0	5.3	0	7.3	22.1	19.6	12	19.3	16.2	16.2	0	0	0	26.1	29.1	29.1	0	2.2	0	7.3	0	4.2	23718000	57178000	27771000	37852000	9806100	0	0	0	832250	0	20304000	39039000	42613000	51522000
O00338;B8ZZF7;B4DLP0;O00338-2;H7BZ17;C9JSR0	O00338;B8ZZF7;B4DLP0;O00338-2	Sulfotransferase 1C2	SULT1C2	6;5;5;5;2;1	20.9	34.88	0	8.8	3	3	6.8	0	0	0	3.4	0	0	13.9	17.2	8.8	5.7	3	6.4	0	0	0	6.4	14.9	6.4	0	0	0	0	0	0	0	10874000	13653000	11486000	14356000	0	0	0	10411000	0	0	65987000	77350000	54059000
O00339-3;O00339-2;O00339;H0YBJ4;O00339-4;H0YBU5;H0YBF2	O00339-3;O00339-2;O00339;H0YBJ4;O00339-4;H0YBU5	Matrilin-2	MATN2	6;6;6;5;4;3;1	8.9	102.23	3.9	5.4	0	0	0	0	0	0	0	0	1.4	1.2	0	0	6.3	3.6	6.4	1.2	2.6	1.2	5.4	3.6	2.6	0	1.2	0	0	0	0	11492000	29886000	0	0	0	0	0	0	0	0	14344000	1779600	0	0
O00391;O00391-2;A8MXT8;H0Y5Z8	O00391;O00391-2	Sulfhydryl oxidase 1	QSOX1	41;40;5;1	54.4	82.577	46.1	51.8	28.4	33.9	23.3	36.9	37.9	39.1	43.2	42.3	41.2	35.7	36.4	40.7	49.4	52.3	48.6	31.5	30.9	36	27	21.2	22.6	39.9	40.8	37.3	41.2	37.5	41.4	3684300000	9467700000	884660000	1239000000	898940000	1614100000	1459500000	1561000000	5724100000	5767700000	7575600000	1170200000	1702600000	1726100000
O00401	O00401	Neural Wiskott-Aldrich syndrome protein	WASL	3	9.7	54.826	0	0	0	2.2	0	0	0	0	0	0	0	0	2.2	2.2	0	0	0	0	0	0	9.7	7.5	4.8	0	0	0	0	0	0	0	0	0	954670	0	0	0	0	0	0	0	0	4845200	6603000
O00410;O00410-3;H0Y8C6;O00410-2;E7ETV3;E7EQT5;C9JMV5;H0Y3V4;C9JZ53;E7EV12;C9JZD8;E7EWK4;E7EX05;C9JXE0;C9J875;C9JQT6;E7ESA1;E7ESZ1;E7ETV8;O60518	O00410;O00410-3;H0Y8C6;O00410-2	Importin-5	IPO5	21;20;19;19;6;4;4;4;3;3;2;2;2;1;1;1;1;1;1;1	30.4	123.63	19.8	25.5	15.7	14.8	13.3	0	0	0	1	5.7	0	13.3	13.9	14.5	8.8	6.2	8.2	3.8	2.3	2.3	25.2	25.2	25.7	0	1.8	4.1	0	0	0	95379000	445770000	102390000	109770000	100820000	0	0	0	6214800	14121000	0	122980000	93508000	100680000
O00429-3;O00429;O00429-6;G8JLD5;O00429-4;O00429-5;O00429-2;O00429-8;O00429-7;F8VZ52;H0YI79;B4DPZ9;F8VUJ9;B4DDQ3	O00429-3;O00429;O00429-6;G8JLD5;O00429-4;O00429-5;O00429-2;O00429-8;O00429-7	Dynamin-1-like protein	DNM1L	14;14;14;13;13;13;13;13;12;3;1;1;1;1	28	79.441	10.4	13.2	1.4	1.4	2	0	0	0	0	0	0	7.9	5.2	2.1	5.5	3.7	4.1	0	0	0	28	24.4	24.9	0	0	0	0	0	0	21690000	91694000	1805700	2411600	12118000	0	0	0	0	0	0	22436000	18431000	10093000
O00442;O00442-2;A6NIC1	O00442;O00442-2	RNA 3-terminal phosphate cyclase	RTCA	6;6;1	23.8	39.336	2.7	18.3	5.5	3.6	2.7	0	0	0	2.7	0	0	3.6	3.6	12.8	5.5	2.7	0	0	0	0	12.8	21	9.3	0	0	0	0	0	0	5204600	55453000	7999700	6309600	0	0	0	0	13188000	0	0	20370000	0	32849000
O00462;E9PFW2	O00462;E9PFW2	Beta-mannosidase	MANBA	12;11	17.3	100.89	5.9	10.1	1.5	1.9	4.8	0	0	0	9.6	8.5	8.8	0.8	3.1	4.1	9.4	7.2	9.2	0	0	0	6.7	2.7	3.8	0	1	3.4	0.8	1	0	18061000	78308000	3870400	4248000	33043000	0	0	0	68678000	77947000	73326000	0	4601400	24439000
O00468-6;O00468-3;O00468-7;O00468-5;O00468-4;O00468;A0A087X208;O00468-2;H0Y5U1	O00468-6;O00468-3;O00468-7;O00468-5;O00468-4;O00468;A0A087X208;O00468-2	Agrin	AGRN	54;53;53;52;52;52;51;51;9	39.6	214.84	11.6	12.1	1.2	0.5	1.2	14.3	10.6	12.9	32.6	36.1	32.5	2.1	0	1.4	0	1.1	0	0	0	0	0.7	0.5	1.1	0.7	3.6	2.9	0	0.6	0	70063000	292100000	12460000	5662400	12431000	491280000	355850000	496920000	4670000000	5545900000	5480800000	34839000	0	9784200
O00487;C9JW37	O00487	26S proteasome non-ATPase regulatory subunit 14	PSMD14	3;1	17.4	34.577	4.2	6.5	0	0	4.2	0	0	0	0	0	0	4.2	6.5	4.2	0	4.2	6.5	0	0	0	6.5	17.4	17.4	0	0	0	0	0	0	5858400	44339000	0	0	2762800	0	0	0	0	0	0	8579500	12351000	16559000
O00499-9;O00499-10;O00499-7;O00499-8;O00499-4;O00499-6;O00499-11;O00499-3;O00499-2;O00499-5;O00499;P49418-2;P49418	O00499-9;O00499-10;O00499-7;O00499-8;O00499-4;O00499-6;O00499-11;O00499-3;O00499-2;O00499-5;O00499	Myc box-dependent-interacting protein 1	BIN1	7;7;7;7;7;7;7;7;7;7;7;1;1	26.9	45.563	4.4	16.1	6.6	6.6	4.4	0	0	0	0	0	0	4.4	0	4.4	0	0	0	0	0	0	22.5	26.9	24.4	0	0	2.2	0	2.2	2.2	6932800	30812000	36947000	32670000	11649000	0	0	0	0	0	0	4830100	0	11362000
O00505;H0Y4S9	O00505	Importin subunit alpha-4	KPNA3	3;1	9.6	57.81	4.4	9.6	5.2	5.2	2.7	0	0	0	0	0	0	0	2.7	2.7	2.7	0	0	0	0	0	2.7	0	0	0	0	0	0	0	0	2231700	42431000	12538000	19473000	9197400	0	0	0	0	0	0	0	7970700	11030000
O00534;B4DHS6;O00534-3;O00534-2;O00534-4	O00534;B4DHS6;O00534-3;O00534-2	von Willebrand factor A domain-containing protein 5A	VWA5A	14;7;7;7;5	25.4	86.488	3.9	18.6	18.3	17.4	13.6	2.3	0	0	4.1	2.3	0	12	11.7	7.5	9	7.3	3.1	0	0	0	9.4	6.9	1.3	0	0	0	0	0	0	10200000	143370000	114860000	135010000	95350000	11353000	0	0	29041000	21892000	0	44732000	32639000	35622000
O00560;O00560-3;B4DHN5;E9PBU7	O00560;O00560-3;B4DHN5;E9PBU7	Syntenin-1	SDCBP	13;11;9;9	64.4	32.444	39.6	57.4	26.5	27.9	15.1	58.4	58.4	48.7	51.3	45	47.7	23.8	23.8	31.2	46.6	38.9	44.3	16.1	23.8	23.8	31.5	52	43.6	64.4	57.7	60.1	19.5	19.5	19.5	693360000	2610400000	39887000	47235000	40039000	927460000	813400000	697940000	665890000	747970000	932870000	32938000	36041000	37897000
O00560-2;G5EA09	O00560-2;G5EA09	Syntenin-1	SDCBP	13;11	64.3	32.316	39.4	57.2	20.5	21.9	9.1	58.2	58.2	48.5	51.2	44.8	47.5	23.6	23.6	25.3	40.7	38.7	44.1	15.8	23.6	23.6	31.3	51.9	43.4	64.3	57.6	59.9	13.5	13.5	19.2	32891000	210230000	0	0	0	39591000	48555000	41361000	30588000	44928000	36671000	7043600	6666900	0
O00567;Q5JXT2;H0Y653;H0YDU4	O00567;Q5JXT2	Nucleolar protein 56	NOP56	3;2;1;1	8.6	66.049	0	0	0	0	0	0	0	0	0	0	0	0	0	0	2.2	0	1.3	0	0	0	0	0	5.1	0	0	0	0	0	0	0	0	0	0	0	0	0	0	0	0	0	0	0	0
O00571-2;O00571;O15523-2;O15523;C9J081;O15523-3;C9J8G5;D6RCM4;Q9NQI0-3;Q9NQI0-2;Q9NQI0-4;Q9NQI0;A0A087WVZ1;H0Y960	O00571-2;O00571;O15523-2;O15523	ATP-dependent RNA helicase DDX3X	DDX3X	17;17;15;15;4;4;3;2;2;2;2;2;1;1	33.7	71.354	6.8	11.3	5.4	1.7	1.7	0	0	0	0	0	0	9.3	13.6	11.1	16.4	10.5	9.1	0	0	0	24	15.6	21.5	0	8.2	0	0	0	0	30511000	12806000	14356000	12095000	11759000	0	0	0	0	0	0	69343000	53432000	115030000
O00592-2;O00592	O00592-2;O00592	Podocalyxin	PODXL	2;2	3.6	55.385	0	3.6	0	0	0	2.3	2.3	0	3.6	3.6	3.6	0	2.3	0	3.6	3.6	3.6	0	0	0	0	0	0	0	2.3	2.3	0	0	2.3	0	8427600	0	0	0	55524000	83363000	0	200550000	288430000	439120000	0	7361700	0
O00629;H7C4F6	O00629	Importin subunit alpha-3	KPNA4	3;1	11.5	57.886	0	11.5	2.7	2.7	2.7	0	0	0	0	0	0	3.3	6	6	2.7	3.3	0	0	0	0	6	3.3	3.3	0	3.3	3.3	0	0	0	0	43220000	0	0	0	0	0	0	0	0	0	1922700	4842900	3995800
O00743-2;O00743;O00743-3	O00743-2;O00743;O00743-3	Serine/threonine-protein phosphatase 6 catalytic subunit	PPP6C	4;4;3	19.1	32.532	0	12.4	8.1	8.1	3.5	0	0	0	3.5	0	0	8.1	8.1	3.5	3.5	3.5	8.1	0	0	0	19.1	15.9	4.6	0	0	0	8.1	4.6	0	0	21440000	9681400	14170000	4256100	0	0	0	2174800	0	0	10789000	10941000	9381600
O00748-2;O00748	O00748-2;O00748	Cocaine esterase	CES2	2;2	5.3	59.958	0	2.8	5.3	2.6	5.3	0	0	0	0	0	0	5.3	2.8	2.8	0	0	0	0	0	0	0	0	0	0	0	0	0	0	0	0	4171000	16931000	10108000	25271000	0	0	0	0	0	0	21430000	9082100	0
O00754-2;O00754;M0R2P5;M0QZ24;M0R174;M0QZG6	O00754-2;O00754	Lysosomal alpha-mannosidase	MAN2B1	7;7;2;2;1;1	8.9	113.61	2.5	7.8	5	1.2	1.5	5	3.8	2.7	5	4.8	2.6	2.7	2.7	4	2.7	1.5	2.3	2.3	3.6	2.5	2.8	4	1.3	4	5	5	1.3	4	0	1757700	106180000	29125000	14534000	0	32280000	21817000	21668000	49316000	38098000	20263000	5758600	11037000	20327000
O00757	O00757	Fructose-1,6-bisphosphatase isozyme 2	FBP2	4	14.5	36.743	8.3	8.3	11.2	6.2	2.9	0	0	0	3.2	3.2	6.2	6.2	6.2	6.2	0	6.2	6.2	2.9	0	0	2.9	2.9	6.2	2.9	3.2	2.9	2.9	0	0	11881000	15717000	7334100	0	10705000	0	0	0	0	0	131800000	0	0	55280000
O00764;F2Z2Y4;O00764-3;O00764-2;A8MV33	O00764;F2Z2Y4;O00764-3;O00764-2	Pyridoxal kinase	PDXK	12;11;10;9;1	42.3	35.102	39.1	42.3	37.8	21.8	33.7	0	0	0	18.6	20.8	12.2	25.3	34	33.7	25.3	25.3	33.7	0	0	0	34	30.8	27.6	8.7	20.8	12.2	21.8	15.4	24.4	169520000	703020000	837210000	888440000	1079000000	0	0	0	81901000	139450000	25437000	184530000	310330000	296830000
O14493;O95484;P56747	O14493;O95484;P56747	Claudin-4	CLDN4	2;1;1	12.9	22.077	7.7	7.7	0	0	7.7	7.7	0	0	0	0	7.7	0	0	0	12.9	12.9	12.9	0	0	0	0	0	0	7.7	7.7	7.7	0	0	0	21220000	108330000	0	0	5325000	3224800	0	0	0	0	17224000	0	0	0
O14498;H0YN67;H0YL90	O14498;H0YN67;H0YL90	Immunoglobulin superfamily containing leucine-rich repeat protein	ISLR	7;5;5	23.4	45.997	11.9	15	2.3	2.3	2.3	0	5.8	0	17.1	14.5	21	0	0	0	0	2.3	0	0	0	0	0	6.1	0	11.9	15.2	11.9	0	0	0	33327000	101360000	6523300	4290700	4438900	0	7892900	0	196300000	222020000	388510000	0	0	0
O14561;I3L505;H3BNK3	O14561;I3L505	Acyl carrier protein, mitochondrial	NDUFAB1	3;2;1	19.2	17.417	9.6	15.4	13.5	5.8	15.4	9.6	9.6	9.6	0	0	0	9.6	15.4	5.8	5.8	5.8	9.6	0	0	0	9.6	5.8	5.8	0	0	0	0	0	0	160810	3414200	29044000	13248000	31779000	4346200	17578000	24288000	0	0	0	2409900	4483800	2294200
O14576-4;O14576-3;O14576-5;O14576-2;O14576	O14576-4;O14576-3;O14576-5;O14576-2;O14576	Cytoplasmic dynein 1 intermediate chain 1	DYNC1I1	1;1;1;1;1	5.6	67.801	0	0	0	0	0	0	0	0	0	0	0	0	5.6	0	0	0	5.6	0	0	0	5.6	5.6	5.6	0	0	0	0	0	0	0	0	0	0	0	0	0	0	0	0	0	0	12597000	0
P47813;O14602;A6NJH9;X6RAC9	P47813;O14602;A6NJH9;X6RAC9	Eukaryotic translation initiation factor 1A, X-chromosomal	EIF1AX	4;4;3;2	26.4	16.46	0	0	0	0	0	0	0	0	0	0	0	22.9	22.9	22.9	0	7.6	7.6	0	0	0	22.9	16	18.1	0	0	8.3	0	0	0	0	0	0	0	0	0	0	0	0	0	0	25555000	26301000	33050000
O14617-4;O14617;O14617-5;O14617-3;O14617-2;A0A087WYN6;K7ELX8	O14617-4;O14617;O14617-5;O14617-3;O14617-2	AP-3 complex subunit delta-1	AP3D1	8;8;8;6;6;2;1	11.5	114.71	4.6	8	2.4	3.3	3.3	0	0	0	0	0	0	0	0	1.2	3.4	1.3	2.5	0	0	0	5.4	2.2	3.4	1.1	1.1	1.1	0	2.5	1.5	17746000	95270000	32087000	43572000	53097000	0	0	0	0	0	0	0	0	10603000
O14672;O14672-2	O14672;O14672-2	Disintegrin and metalloproteinase domain-containing protein 10	ADAM10	6;3	9.5	84.141	6	8.2	8.4	8.4	7.6	0	0	0	1.6	4.5	2.9	3.6	1.6	0	2.7	0	0	0	0	0	0	0	2.4	0	0	0	0	0	0	30584000	79937000	185630000	172300000	201940000	0	0	0	12263000	32622000	20221000	7503100	2115700	0
O14732-2;O14732;K7EL65;K7ELF8;Q6PIP6;K7EII9	O14732-2;O14732	Inositol monophosphatase 2	IMPA2	5;5;2;2;1;1	28.7	28.511	12.6	4.6	16.5	11.9	11.9	0	0	0	3.8	0	3.8	8.4	11.9	17.2	8.4	8.4	11.9	0	0	0	17.2	17.2	17.2	0	0	0	8.8	8.8	0	21742000	25354000	101960000	94181000	110390000	0	0	0	11718000	0	10093000	145260000	198870000	130580000
O14744-3;O14744-5;O14744-2;O14744;H0YJX6;G3V5L5;G3V580;G3V2X6;O14744-4;H0YJY6;G3V5T6;H0YJ77;H7BZ44;C9JSX3	O14744-3;O14744-5;O14744-2;O14744;H0YJX6	Protein arginine N-methyltransferase 5	PRMT5	5;5;5;5;4;2;2;2;2;1;1;1;1;1	10.6	66.31	1.7	4	5.4	5.7	5.7	0	0	0	0	0	0	0	1.7	5.7	0	0	0	0	0	0	6.9	6.9	2.3	0	0	0	0	0	0	1019400	63791000	33155000	61400000	27766000	0	0	0	0	0	0	0	9237200	39205000
O14745;J3QRP6;O14745-2;J3QRA3	O14745;J3QRP6;O14745-2	Na(+)/H(+) exchange regulatory cofactor NHE-RF1	SLC9A3R1	17;10;9;1	59.5	38.868	18.4	29.3	0	3.9	2.8	18.7	15.9	15.9	11.7	7.8	7.8	10.9	14.8	18.7	1.7	3.9	8.7	3.9	3.4	7.3	57.5	57.5	57.5	8.7	1.7	5.6	0	5.9	0	112760000	379900000	0	20158000	8094500	183020000	150840000	114500000	30648000	24240000	56294000	41660000	62799000	99828000
O14773;O14773-2;E7EV34	O14773;O14773-2	Tripeptidyl-peptidase 1	TPP1	9;6;2	25.2	61.247	17.6	22	10.7	7.8	11.9	0	0	2.5	8.2	8.2	2.5	10.7	11.9	14.7	13.9	13.5	16	5	5	5	10.7	10.7	15.5	8.2	10.7	8.2	5	2.5	5	58764000	199160000	47453000	38200000	127380000	0	0	4402000	54995000	66724000	52894000	88125000	107250000	170270000
O14791-3;O14791;O14791-2;B1AH96	O14791-3;O14791;O14791-2	Apolipoprotein L1	APOL1	7;7;7;2	28.7	42.158	12.9	16.8	0	0	0	0	0	0	0	0	0	0	6.1	0	0	0	0	18.4	18.4	11.3	7.9	7.9	17.1	3.9	7.9	7.9	0	0	0	17159000	23282000	0	0	0	0	0	0	0	0	0	0	11638000	0
O14798	O14798	Tumor necrosis factor receptor superfamily member 10C	TNFRSF10C	2	8.9	27.407	0	0	0	0	0	3.5	3.5	0	5.4	8.9	0	0	0	0	0	0	0	3.5	0	0	0	5.4	3.5	0	0	0	0	8.9	3.5	0	0	0	0	0	6203500	13548000	0	6300400	4167200	0	0	0	0
O14818;O14818-2;H0Y586;O14818-4;Q8TAA3-2;Q8TAA3-5;Q8TAA3;A0A087WYS6;F5GY34	O14818;O14818-2;H0Y586;O14818-4	Proteasome subunit alpha type-7	PSMA7	12;7;6;6;5;5;5;3;2	56.5	27.887	39.9	56.5	38.7	47.6	47.6	0	3.2	0	25	25	23.4	38.7	33.1	33.1	44.8	44.8	35.5	9.3	9.3	13.7	56.5	56.5	56.5	26.2	20.6	17.3	24.2	34.3	34.7	269640000	1021200000	1336700000	1274700000	1252600000	0	2380900	0	113360000	88704000	110510000	566370000	613800000	591080000
O14828-2;O14828	O14828-2;O14828	Secretory carrier-associated membrane protein 3	SCAMP3	4;4	20.2	35.201	0	0	0	0	0	0	0	0	4	0	0	0	0	0	0	0	0	0	0	0	16.2	9	14	0	0	0	0	0	0	0	0	0	0	0	0	0	0	13240000	0	0	0	0	0
O14841;A0A087WY99	O14841	5-oxoprolinase	OPLAH	35;7	39	137.46	8.6	17.3	6.1	8.9	7.5	1.3	0	1.3	3	2.3	1.3	2.7	4.1	4.5	1.9	3.5	3.4	2.6	2.6	1.3	33	35	31.7	1.3	0	0	0	0	0	60808000	277430000	37804000	84194000	86451000	69953000	0	75336000	62641000	23916000	59340000	10451000	24710000	32338000
O14874-2;O14874-3;O14874;H3BNP3;H3BTL2;H3BS02	O14874-2;O14874-3;O14874;H3BNP3;H3BTL2;H3BS02	[3-methyl-2-oxobutanoate dehydrogenase [lipoamide]] kinase, mitochondrial	BCKDK	2;2;2;1;1;1	11.3	37.767	0	0	0	0	0	0	0	0	0	0	0	0	0	0	0	0	5.1	0	0	0	5.1	6.3	5.1	0	0	0	0	0	0	0	0	0	0	0	0	0	0	0	0	0	0	0	0
O14879	O14879	Interferon-induced protein with tetratricopeptide repeats 3	IFIT3	12	35.7	55.984	5.5	3.5	0	0	0	0	0	0	0	0	0	0	1.4	0	0	1.4	0	0	0	0	24.5	32.2	20.8	0	0	0	0	0	0	20906000	15496000	0	0	0	0	0	0	0	0	0	0	4082300	0
O14907	O14907	Tax1-binding protein 3	TAX1BP3	1	13.7	13.735	13.7	13.7	13.7	0	0	0	0	0	0	0	13.7	0	0	0	0	0	0	0	0	0	0	13.7	13.7	0	0	0	0	0	0	4115500	25487000	0	0	0	0	0	0	0	0	24476000	0	0	0
O14908;O14908-2;K7ELJ2;K7EJ33;K7EIT0;K7EM11;K7ESN1	O14908	PDZ domain-containing protein GIPC1	GIPC1	5;2;1;1;1;1;1	23.4	36.049	12	21	0	0	0	2.4	2.4	4.2	7.8	7.8	0	0	0	4.5	0	0	0	0	0	0	0	4.2	0	7.8	0	0	7.8	7.8	0	9817200	14140000	0	0	0	10531000	11335000	10278000	12558000	13995000	0	0	0	5297100
O14933;E9PQT7;O14933-2;E9PKW8	O14933;E9PQT7;O14933-2	Ubiquitin/ISG15-conjugating enzyme E2 L6	UBE2L6	3;2;2;1	38.6	17.769	0	26.8	0	0	0	0	0	0	0	0	0	11.8	17	0	0	0	0	0	0	0	28.8	38.6	38.6	0	0	0	0	0	0	0	19111000	0	0	0	0	0	0	0	0	0	2430200	3351700	0
O14936-3;O14936;O14936-4;O14936-6;O14936-2;Q5JS79;Q5JS72;O14936-5;Q5JS74	O14936-3;O14936;O14936-4;O14936-6;O14936-2;Q5JS79;Q5JS72;O14936-5	Peripheral plasma membrane protein CASK	CASK	9;9;8;8;8;6;6;6;3	12.9	102.11	4.7	6.5	2	4.3	1.8	0	0	0	0	0	0	0	2	0	1.6	0	0	0	0	0	8	8.8	5.7	0	0	0	0	0	0	3583000	7828900	1392600	48479000	31935000	0	0	0	0	0	0	0	1397100	0
O14964;O14964-2;I3L1P5;I3L1E3;I3L2H4;I3L165	O14964;O14964-2;I3L1P5	Hepatocyte growth factor-regulated tyrosine kinase substrate	HGS	10;8;6;3;1;1	14.7	86.191	0	5.5	3	2.2	1.3	0	0	0	0	0	0	5.5	6.8	8	2.6	4.6	2.4	0	0	0	13.4	10.3	8.4	0.8	1.5	0	0	0	0	0	131260000	109460000	29846000	3170100	0	0	0	0	0	0	25671000	39730000	51003000
O14976-2;O14976;D6RF16;D6RAQ7;D6RE78;D6RAW3;A0A087X1U9	O14976-2;O14976	Cyclin-G-associated kinase	GAK	3;3;1;1;1;1;1	4	134.46	1.4	1.4	0	0	0	0	0	0	0	0	0	0	0	0	0	0	0	0	0	0	1.8	1.8	2.2	0	0	0	0	0	0	295480	2949100	0	0	0	0	0	0	0	0	0	0	0	0
O14980;C9J673;C9JKM9;C9IZS4;C9JQ02;C9JV99;C9JF49;C9IYM2;H7BZC5;F8WF71	O14980	Exportin-1	XPO1	17;4;4;2;2;2;1;1;1;1	20.8	123.38	9.2	12.5	0	0	0	0	1.4	1	1.1	1.1	0	4.5	3.1	3.5	7.4	2.1	4.3	1.1	0	0	10.1	15.2	7.7	0	0.9	1.1	0	0	0.7	64531000	220980000	0	0	0	0	2691200	479260	11465000	4355800	0	28820000	27898000	36849000
O15031;E2PU09;A6QRH1;A0A087WU36	O15031;E2PU09	Plexin-B2	PLXNB2	7;4;1;1	5.7	205.12	0	2	0	0	0.4	0	0	0	1.2	0.7	0	0	0	0	0	0	0	0	0	0	1.7	3.8	2.1	0	0	0	0.4	0.4	0	0	14016000	0	0	1325900	0	0	0	9632300	0	0	0	0	0
O15042-3;O15042-2;O15042;C9JB80;E7ET15	O15042-3;O15042-2;O15042;C9JB80;E7ET15	U2 snRNP-associated SURP motif-containing protein	U2SURP	4;4;4;3;3	7.3	72.523	4	7.3	4	4	4	0	0	0	2.1	0	0	0	0	0	1.9	1.9	0	0	0	0	0	0	0	0	0	2.1	0	0	1.9	36414000	54443000	21787000	23858000	30295000	0	0	0	11590000	0	0	0	0	0
O15067;J3QSG0;J3QSH6;J3KTQ5;J3QL39;J3KTL4	O15067	Phosphoribosylformylglycinamidine synthase	PFAS	9;2;2;1;1;1	10.6	144.73	2.1	0	2.1	0	0	0	0	0	1.3	0	0	5.8	5	6.4	0	0	0.6	0.8	0	0	5.9	7.3	6.5	0	1.3	1.3	1.3	1.3	0	11686000	0	4771800	0	0	0	0	0	14823000	0	0	53038000	73686000	94075000
O15127;H3BV04;H3BN93;H3BUB6;H3BPL9	O15127;H3BV04;H3BN93;H3BUB6;H3BPL9	Secretory carrier-associated membrane protein 2	SCAMP2	2;1;1;1;1	9.7	36.648	3.6	9.7	0	0	0	0	0	0	0	0	0	0	0	0	0	6.1	3.6	0	0	0	0	6.1	6.1	6.1	6.1	0	0	0	0	626190	23823000	0	0	0	0	0	0	0	0	0	0	0	0
O15143;C9J4Z7;F8VXW2;C9JEY1;C9JQM8;C9JFG9;C9J6C8;C9JBJ7;C9K057;C9JTT6;C9JM51;F8WEB3	O15143;C9J4Z7;F8VXW2;C9JEY1;C9JQM8;C9JFG9;C9J6C8;C9JBJ7;C9K057	Actin-related protein 2/3 complex subunit 1B	ARPC1B	14;8;8;8;8;8;8;7;7;6;2;2	48.4	40.949	19.6	41.1	30.4	33.1	30.4	0	4.8	0	27.2	18.3	21.2	22.3	24.5	26.6	34.4	31.7	36.3	23.4	26.1	26.1	33.9	43.3	36.6	41.1	29.3	32	37.9	39.8	34.9	32687000	240170000	262730000	126430000	190370000	0	17035000	0	179300000	156740000	105680000	172560000	290850000	415410000
O15144;H7C3F9;C9JTV5;G5E9J0;G5E9S7	O15144	Actin-related protein 2/3 complex subunit 2	ARPC2	19;7;5;5;2	64.7	34.333	53	52.3	62	52.7	46.3	4.3	4.3	4.3	50.7	36.3	25.7	50	50.7	47.7	36	43	40	31.7	31.7	33.3	64.7	64.7	64.3	33.7	41	34	47.7	41.3	41.3	481330000	1620700000	897470000	938600000	1411700000	55435000	59486000	38881000	289900000	283210000	359080000	359430000	501940000	687050000
O15145;F8VR50;C9JZD1	O15145;F8VR50;C9JZD1	Actin-related protein 2/3 complex subunit 3	ARPC3	6;3;3	31.5	20.546	19.7	27.5	31.5	27.5	27.5	0	0	0	25.8	19.7	17.4	29.8	27.5	27.5	31.5	25.3	25.3	12.4	13.5	6.2	29.8	27.5	27.5	22.5	18.5	27.5	27.5	27.5	27.5	68931000	235670000	528100000	318370000	327680000	0	0	0	79529000	130680000	42294000	167310000	131820000	138010000
O15173;O15173-2	O15173;O15173-2	Membrane-associated progesterone receptor component 2	PGRMC2	3;3	16.1	23.818	4	12.6	7.6	7.6	7.6	0	0	0	0	0	0	0	0	0	0	0	0	0	0	0	4	0	0	0	0	0	0	0	0	0	11391000	21244000	26044000	20219000	0	0	0	0	0	0	0	0	0
O15195-2;O15195;D6R9H2;C9JUR8;E9PFV5	O15195-2;O15195;D6R9H2	Villin-like protein	VILL	8;8;5;2;2	12.8	94.416	6.5	7.8	8.2	4.3	2.9	1.7	1.7	1.7	1.7	1.7	1.7	4.4	5.8	4.4	1.5	3.2	4.4	1.7	1.7	1.7	7.4	4.4	5.1	1.7	1.7	1.7	1.7	1.7	1.7	312160000	1301500000	166160000	33664000	18730000	494320000	477020000	518310000	1028100000	1621200000	1616400000	29773000	174220000	158120000
O15204-2;O15204	O15204-2;O15204	ADAM DEC1	ADAMDEC1	4;4	14.6	43.556	0	3.6	0	0	0	0	0	0	0	0	0	0	0	0	0	3.6	0	0	0	0	0	0	0	14.6	14.6	14.6	3.6	3.6	0	0	41484000	0	0	0	0	0	0	0	0	0	0	0	0
O15212	O15212	Prefoldin subunit 6	PFDN6	1	9.3	14.582	0	0	0	0	0	0	0	0	0	0	0	0	0	0	0	0	0	0	0	0	0	9.3	9.3	0	0	0	0	0	0	0	0	0	0	0	0	0	0	0	0	0	0	0	0
O15217;O15217-2	O15217;O15217-2	Glutathione S-transferase A4	GSTA4	4;2	18	25.704	0	11.7	0	0	0	0	0	0	0	0	0	0	0	0	0	0	0	0	0	0	10.4	3.6	10.4	0	0	0	0	0	0	0	8702200	0	0	0	0	0	0	0	0	0	0	0	0
Q5T8U5;O15260-3;O15260-2;O15260	Q5T8U5;O15260-3;O15260-2;O15260	Surfeit locus protein 4	SURF4	1;1;1;1	7	21.127	7	7	7	7	7	0	0	0	0	0	0	7	0	0	0	0	7	0	0	0	0	0	0	7	7	7	0	0	0	15314000	29858000	11790000	24356000	14708000	0	0	0	0	0	0	4010800	0	0
O15264;O15264-2;Q5R3E6;B5MDL5;P53778-2;P53778	O15264;O15264-2;Q5R3E6	Mitogen-activated protein kinase 13	MAPK13	4;3;2;1;1;1	16.4	42.089	3	7.4	2.7	2.7	2.7	0	0	0	0	0	0	2.7	7.1	7.1	2.7	2.7	5.8	0	0	0	0	3	9.3	0	0	0	0	0	0	1344900	26722000	5777800	9723700	6160400	0	0	0	0	0	0	12346000	15355000	18897000
O15305;H3BV55;H3BPH4;O15305-2;H3BRM0;H3BR08;H3BM92;H3BV34;H3BT06;H3BNY9;Q92871	O15305;H3BV55;H3BPH4;O15305-2	Phosphomannomutase 2	PMM2	9;8;6;5;4;2;2;2;2;2;1	37.8	28.082	13	29.7	21.5	26.4	18.7	0	0	0	3.7	15	8.1	19.1	19.1	32.1	12.2	11.4	25.2	0	0	0	28.5	35.4	23.6	4.5	4.5	0	0	0	0	22020000	147950000	379560000	340280000	181790000	0	0	0	11342000	20665000	3887700	63698000	79442000	128390000
O15371-2;O15371-3;O15371;B0QYA4;B0QYA5	O15371-2;O15371-3;O15371	Eukaryotic translation initiation factor 3 subunit D	EIF3D	9;9;9;3;2	24.8	58.14	2.2	8.6	3.6	6.8	10.6	0	0	0	0	0	0	1.8	9	1.8	1.8	5	1.8	0	0	0	14.4	16.4	14.8	0	0	0	1.8	1.8	3	863360	35152000	40697000	39344000	39723000	0	0	0	0	0	0	14126000	19212000	10215000
O15382;B3KSI3;M0QZ10;M0QXF9;O15382-2;M0QZP4;M0R2K7	O15382;B3KSI3;M0QZ10;M0QXF9;O15382-2;M0QZP4	Branched-chain-amino-acid aminotransferase, mitochondrial	BCAT2	12;11;11;11;10;9;3	34.9	44.287	19.9	26.8	25.5	27.6	23.7	0	0	0	0	0	0	0	7.1	7.1	0	1.8	4.6	0	0	0	22.4	19.6	18.1	0	0	0	0	0	0	82650000	285250000	190270000	229050000	226850000	0	0	0	0	0	0	0	6309900	7860000
O15400-2;O15400	O15400-2;O15400	Syntaxin-7	STX7	3;3	15.9	27.4	0	6.3	0	6.3	6.3	0	0	0	6.3	6.3	0	10.5	10.5	10.5	4.2	6.3	6.3	0	0	6.3	0	0	4.2	6.3	6.3	11.7	0	0	0	0	9168300	0	4907700	3802600	0	0	0	13694000	15429000	0	20905000	14598000	18618000
O15438;O15438-4;O15438-2;H0Y8Q6	O15438;O15438-4;O15438-2	Canalicular multispecific organic anion transporter 2	ABCC3	3;3;2;1	3.1	169.34	0	2	2	3.1	1.1	0	0	0	0	0	0	0	0	0	0	0	0	0	0	0	0	0	0	0	0	0	0	0	0	0	8873900	12756000	11525000	13423000	0	0	0	0	0	0	0	0	0
O15496;H3BRW4	O15496;H3BRW4	Group 10 secretory phospholipase A2	PLA2G10	4;2	37	18.153	8.5	37	9.1	17.6	17.6	28.5	18.2	37	0	0	0	0	0	0	0	10.3	10.3	0	0	0	0	0	0	37	37	27.9	0	0	0	1583900	93210000	2647700	4878800	6812800	39866000	35765000	67548000	0	0	0	0	0	0
O15498-2;O15498;H7C3K7	O15498-2;O15498	Synaptobrevin homolog YKT6	YKT6	3;3;1	22.6	18.58	0	10.4	0	0	0	0	0	0	0	0	0	15.9	15.9	10.4	0	0	5.5	0	0	0	17.1	0	17.1	0	0	5.5	0	0	6.7	0	11359000	0	0	0	0	0	0	0	0	0	30678000	25410000	11752000
O15511;B1ALC0;O15511-2	O15511;B1ALC0;O15511-2	Actin-related protein 2/3 complex subunit 5	ARPC5	5;4;4	39.1	16.32	29.1	29.1	39.1	39.1	26.5	0	0	0	16.6	20.5	29.1	13.2	16.6	21.2	16.6	16.6	33.8	7.9	16.6	29.1	16.6	29.1	29.1	20.5	0	20.5	29.1	16.6	29.1	90574000	780350000	628820000	689290000	571750000	0	0	0	118220000	101020000	99393000	26438000	42443000	64383000
O43143	O43143	Pre-mRNA-splicing factor ATP-dependent RNA helicase DHX15	DHX15	11	17.2	90.932	4.4	7.2	9.6	6.8	9.1	0	0	0	0	0	0	2.6	5.5	5.7	8.4	4.4	5.7	0	0	0	7.2	7.3	6.4	0	1.5	1.5	0	0	0	5381000	114510000	100180000	106180000	117400000	0	0	0	0	0	0	9358000	30984000	41053000
O43149;I3L141;O43149-2;O43149-3	O43149	Zinc finger ZZ-type and EF-hand domain-containing protein 1	ZZEF1	9;3;3;2	4	331.07	2.1	2.4	2.4	1.6	2.1	0	0	0	0	0	0	0.4	0.4	0.8	0.4	0.4	0.4	0	0	0	1.5	1.5	1.4	0	0	0.4	0	0	0	10787000	19580000	68384000	35597000	62479000	0	0	0	0	0	0	2496000	2041000	13687000
O43156	O43156	TELO2-interacting protein 1 homolog	TTI1	1	1.1	122.07	0	0	0	0	0	1.1	0	0	0	0	0	0	0	0	0	0	0	0	0	0	0	0	0	0	0	0	0	0	0	0	0	0	0	0	0	0	0	0	0	0	0	0	0
O43175;Q5SZU1	O43175;Q5SZU1	D-3-phosphoglycerate dehydrogenase	PHGDH	18;13	42.2	56.65	11.8	14.4	0	1.9	0	0	0	0	0	2.8	0	26.1	29.6	22.1	6.8	18.6	11.3	0	0	0	36.4	34.5	34.9	1.9	1.9	1.9	0	0	0	40346000	185380000	0	6019800	0	0	0	0	0	7590300	0	226390000	279380000	178320000
O43237-2;O43237;J3KRZ2;J3KRI4;H3BUM4;B4E2E0	O43237-2;O43237;J3KRZ2;J3KRI4	Cytoplasmic dynein 1 light intermediate chain 2	DYNC1LI2	5;5;3;3;1;1	14.7	45.004	2.9	0	0	0	0	0	0	0	8	0	0	0	0	0	8	11.8	11.8	0	0	0	11.8	8.2	8.2	0	0	0	0	0	0	12233000	0	0	0	0	0	0	0	6548400	0	0	0	0	0
O43242;O43242-2;H0YGV8	O43242;O43242-2	26S proteasome non-ATPase regulatory subunit 3	PSMD3	20;15;4	46.3	60.977	12.5	21.7	4.9	3.2	5.8	2.8	0	0	4.1	3.9	0	10.7	12	12.2	13.3	8.4	12.7	2.6	2.6	0	25.1	38.2	31.1	2.4	2.8	0	0	0	0	46453000	203510000	18848000	19078000	33119000	12677000	0	0	13941000	18448000	0	65515000	53267000	66102000
O43252	O43252	Bifunctional 3-phosphoadenosine 5-phosphosulfate synthase 1	PAPSS1	10	26.8	70.832	5.3	5.1	0	2.4	0	0	0	0	0	0	0	4.3	3.2	6.6	0	4.5	0	0	0	0	24.5	24.5	19.2	0	0	0	0	0	1.3	4550200	21459000	0	4600200	0	0	0	0	0	0	0	6637500	10053000	18744000
O43324;D6RBD7;C9J1V9;O43324-2;H0YAL7;D6RCQ0;H0YAH9	O43324;D6RBD7;C9J1V9;O43324-2;H0YAL7	Eukaryotic translation elongation factor 1 epsilon-1	EEF1E1	10;7;7;7;6;3;1	59.8	19.81	11.5	35.1	32.8	31	5.2	6.3	6.3	6.3	0	0	6.3	14.9	19.5	14.9	12.1	37.4	6.3	0	0	6.3	40.8	40.2	43.1	0	0	0	0	0	0	8953000	89070000	85663000	126940000	31019000	21961000	27442000	49629000	0	0	19017000	17621000	16604000	24251000
O43390;O43390-2;O43390-3;O43390-4;B4DT28	O43390;O43390-2;O43390-3;O43390-4;B4DT28	Heterogeneous nuclear ribonucleoprotein R	HNRNPR	12;11;10;9;8	24.2	70.942	2.1	16	7.7	11.8	9.6	0	0	0	2.7	2.1	0	18	19.7	18	16.4	17.2	22.4	0	0	0	9	14.5	16.9	3.9	1.9	0	4.4	6.2	1.7	9891100	104500000	20490000	35313000	17248000	0	0	0	6132700	2306400	0	93632000	98441000	96600000
O43396;K7ER96;K7EML9;K7EPB7;K7EKG2	O43396;K7ER96;K7EML9	Thioredoxin-like protein 1	TXNL1	10;9;6;2;1	47.1	32.251	32.5	39.4	39.4	34.9	38.8	0	0	0	21.8	19.4	19.4	39.4	42.6	38.8	39.4	35.6	35.6	0	0	0	43.3	31.5	31.5	5.9	7.6	0	2.4	20.1	14.2	125580000	285790000	316920000	313510000	258560000	0	0	0	49213000	39392000	58814000	139000000	184180000	201690000
O43490-4;O43490-7;O43490-2;O43490;O43490-5;O43490-3;O43490-6;H0Y9D4;H0Y9Q5;D6RIF3	O43490-4;O43490-7;O43490-2;O43490;O43490-5;O43490-3;O43490-6	Prominin-1	PROM1	30;30;30;30;29;29;29;2;2;1	41.4	93.653	38.3	37.7	15.1	20.3	17.3	21.5	25.3	27.6	38.7	37.8	33.7	9.1	16	13	30.1	31.9	31.9	0	0	2.3	1.4	0	0	36.1	35.2	38.2	16.8	18.8	8.5	2276700000	7799600000	91268000	124700000	126200000	645990000	742690000	922810000	10692000000	13254000000	14422000000	47777000	75494000	106520000
O43505	O43505	Beta-1,4-glucuronyltransferase 1	B4GAT1	5	13.3	47.119	6	8.2	0	0	0	0	0	0	8.2	11.6	11.1	0	0	0	2.2	2.2	2.2	0	0	0	0	0	0	2.2	0	3.9	0	0	0	13091000	52612000	0	0	0	0	0	0	70132000	87872000	139300000	0	0	0
O43520;K7ERI0	O43520	Phospholipid-transporting ATPase IC	ATP8B1	4;1	4.1	143.69	0	0	0.7	0	0	0	0	0	0	0	0	0	0	0	0	0.7	0	0	0	0	0	0	0	2.2	2.6	0.7	0	0	0	0	0	1977000	0	0	0	0	0	0	0	0	0	0	0
O43592;F8WDU6	O43592	Exportin-T	XPOT	3;1	4.4	109.96	3	4.4	0	0	0	0	0	0	0	0	0	1.6	1.6	0	0	0	0	0	0	0	1.5	1.6	0	0	0	0	0	0	0	12008000	50897000	0	0	0	0	0	0	0	0	0	1375400	1125000	0
O43653	O43653	Prostate stem cell antigen	PSCA	3	22.8	12.912	22	22.8	22	22	8.1	0	0	0	22.8	22.8	22.8	22.8	22.8	22.8	0	0	0	0	0	0	8.1	22	22.8	8.1	8.1	8.1	0	0	0	624470000	2421600000	7603000	9188400	4245800	0	0	0	173830000	149780000	138870000	161800000	192410000	225610000
O43660-2;O43660;H0YA24	O43660-2;O43660;H0YA24	Pleiotropic regulator 1	PLRG1	2;2;1	7.5	56.289	0	5.3	2.2	2.2	2.2	0	0	0	0	0	0	0	0	0	0	0	2.2	0	0	0	0	0	5.3	0	0	0	0	0	0	0	20425000	17188000	16075000	12667000	0	0	0	0	0	0	0	0	0
O43704;D6RD70;D6RIA8	O43704;D6RD70	Sulfotransferase family cytosolic 1B member 1	SULT1B1	6;3;1	24	34.899	9.1	12.5	3	3	3	0	6.1	0	6.1	6.1	3	9.1	9.1	9.1	3	6.1	9.1	0	0	0	8.1	17.6	24	3	0	0	0	0	0	20364000	63053000	1279200	10434000	0	0	6572500	0	33509000	39269000	23050000	31807000	33922000	32788000
O43707;O43707-2;F5GXS2;O43707-3;H7C144;K7EJH8;K7EP19;M0QZQ3;C9JY79;Q9H254-2;Q9H254-4;Q9H254	O43707;O43707-2;F5GXS2;O43707-3	Alpha-actinin-4	ACTN4	62;43;32;32;20;12;6;1;1;1;1;1	70.1	104.85	63.2	64.2	56.9	56.6	59.8	28.3	23.6	21.3	56.4	61.3	54.7	60.8	64.7	60.8	62.5	63.6	63.4	55.2	56.4	51.5	65.6	65.2	65.8	34.1	35.9	33.2	58.9	58.8	61.4	2735900000	14011000000	5177500000	5306300000	5943300000	1086300000	836560000	660140000	2988100000	3180500000	3793900000	3256700000	3832200000	3951000000
O43708;O43708-3	O43708;O43708-3	Maleylacetoacetate isomerase	GSTZ1	6;5	29.6	24.212	6.9	20.8	4.2	4.2	0	0	0	0	0	0	0	0	7.4	11.1	0	0	0	0	0	0	21.8	20.8	25.9	0	0	0	0	0	0	453230	21786000	5545300	11215000	0	0	0	0	0	0	0	0	7815700	12335000
O43747;O43747-2;H3BNR4;H3BR36;H3BUN9;H3BN71;B4DGE1;H3BRM7;H3BN75;H3BNN2;H3BS13;H3BV30;B3KNW1	O43747;O43747-2	AP-1 complex subunit gamma-1	AP1G1	21;20;5;4;4;3;3;2;1;1;1;1;1	28.8	91.35	14.5	21.3	21.3	22	19.6	0	0	0	1.1	3.6	0	6.3	5.4	4	5.7	7.2	8.9	0	0	0	14.7	22.1	18.2	0	1.1	2.9	3.5	5.2	0	83560000	388940000	628440000	683820000	528490000	0	0	0	2846400	21463000	0	37426000	47656000	28089000
O43760;O43760-2;K7ELS8;K7ELD9;K7ENG9;K7EJ35	O43760;O43760-2;K7ELS8;K7ELD9;K7ENG9	Synaptogyrin-2	SYNGR2	4;4;3;2;2;1	16.1	24.81	4.5	8.9	8.9	12.5	12.5	0	0	0	4.5	0	0	8	8	4.5	12.5	12.5	12.5	8	3.6	0	12.5	16.1	12.5	8.9	12.5	12.5	0	0	0	22578000	103400000	78403000	77723000	66756000	0	0	0	4397700	0	0	7307400	4436300	4688600
O43776;K7EIU7;K7EPK2;O43776-2;K7EMQ6;K7EJ19;K7EQ35;REV__H7C117;REV__H7BZ55	O43776	Asparagine--tRNA ligase, cytoplasmic	NARS	22;5;5;5;4;4;4;1;1	44.3	62.942	27.6	20.6	10.2	10	16.8	0	0	0	8.6	14.6	4.9	23	29	24.5	25	26.1	25.2	1.5	0	2.9	42.9	44.3	41.4	4.2	0	0	0	1.5	1.5	208400000	533320000	34252000	24153000	57163000	0	0	0	51437000	51705000	44455000	158940000	174600000	178060000
O43809;H3BND3;H3BV41	O43809;H3BND3;H3BV41	Cleavage and polyadenylation specificity factor subunit 5	NUDT21	8;5;4	45.4	26.227	37.9	32.6	26	32.6	15.4	0	0	0	7.9	0	3.5	26	16.7	17.2	14.5	14.5	11.9	0	0	0	0	7.9	0	0	11.5	0	7.9	7.9	0	40249000	207050000	162990000	133990000	93483000	0	0	0	9782700	0	7811300	34846000	46197000	53314000
O43813;E9PHS0;F8WDS9;H7C2E3	O43813;E9PHS0	LanC-like protein 1	LANCL1	10;6;4;2	36.3	45.283	29.6	23.8	12	12.5	21.6	0	0	0	5.5	0	8.5	16	22.1	21.3	20.3	11.3	22.3	0	0	0	28.8	30.3	26.8	0	5.5	5.5	8.5	0	0	89244000	251220000	79058000	71293000	117610000	0	0	0	0	0	74398000	128350000	101700000	147400000
O43852;O43852-3;O43852-5;O43852-6;O43852-2;O43852-4;O43852-9;O43852-10;H0Y875;O43852-13;O43852-14;O43852-15;O43852-11;O43852-8;O43852-12;O43852-7	O43852;O43852-3;O43852-5;O43852-6;O43852-2;O43852-4;O43852-9;O43852-10;H0Y875;O43852-13;O43852-14;O43852-15;O43852-11	Calumenin	CALU	8;8;6;6;6;6;5;5;4;4;4;4;4;3;2;2	28.3	37.106	13	15.2	4.1	12.4	10.2	0	0	0	16.5	12.4	8.3	24.1	24.1	10.5	24.1	24.1	21.9	12.4	12.4	12.4	24.1	24.1	18.1	4.1	6.3	8.9	0	0	0	26777000	69588000	5194600	23647000	6605800	0	0	0	148980000	68001000	24616000	88462000	45351000	100780000
O43865-2;O43865	O43865-2;O43865	Putative adenosylhomocysteinase 2	AHCYL1	9;9	20.5	53.753	6.6	12	9.5	7.9	9.5	0	0	0	2.5	3.7	0	2.5	6.2	6.2	0	5.4	5.4	0	0	2.5	16.4	17.8	13.5	0	2.5	0	0	0	0	0	0	0	0	0	0	0	0	0	0	0	0	0	0
O43866	O43866	CD5 antigen-like	CD5L	14	55.6	38.087	19.3	29.4	9.5	6.3	6.3	24.5	24.5	19	15.6	9.2	6.3	36.3	28.2	23.6	0	2.3	6.6	48.1	53.3	53.3	26.5	20.5	26.2	45.2	39.2	50.7	50.7	50.7	45.2	88333000	77182000	8883700	6098500	7275900	317440000	271820000	348630000	42407000	28879000	17586000	139990000	155780000	188590000
O60216;E5RG18;E5RJW1;E5RJK5;E5RI01;E5RFZ5;E5RFV8;E5RIN7	O60216	Double-strand-break repair protein rad21 homolog	RAD21	3;1;1;1;1;1;1;1	7.1	71.689	2.1	4.1	2.1	2.1	2.1	0	0	2.1	2.1	0	0	0	0	0	2.1	3	0	0	0	2.1	0	0	2.1	0	0	2.1	0	2.1	2.1	35076000	158150000	18108000	8099000	9114200	0	0	70628000	78468000	0	0	0	0	0
O60218	O60218	Aldo-keto reductase family 1 member B10	AKR1B10	26	76.6	36.019	58.5	72.8	71.2	71.2	71.5	8.5	9.8	16.1	57	63.9	52.2	74.1	76.3	70.6	69	74.1	60.4	28.2	25.3	28.5	2.5	2.5	0	8.2	3.5	6	33.2	16.1	21.5	2255900000	9935400000	15676000000	16713000000	16355000000	10960000	77594000	79410000	1251800000	1495400000	1401100000	3793600000	4086100000	3865800000
O60256-3;O60256;E7EPA1;C9JJS3;C9K0K7;C9JDU5;O60256-4;O60256-2;C9JDH0;E7EW35;I3L0S1;I3L331;I3L164;I3L4G9	O60256-3;O60256;E7EPA1;C9JJS3;C9K0K7;C9JDU5;O60256-4;O60256-2;C9JDH0;E7EW35;I3L0S1	Phosphoribosyl pyrophosphate synthase-associated protein 2	PRPSAP2	8;8;7;6;6;5;5;5;4;4;4;3;3;1	31.2	35.547	12.5	16.2	12.2	2.5	0	0	0	0	0	0	0	12.2	12.2	16.6	11.9	2.5	0	0	0	0	23.1	20	27.2	0	0	0	0	0	0	17067000	25954000	13028000	22805000	0	0	0	0	0	0	0	61155000	16399000	45814000
O60282;O60282-2;C9JWB9	O60282;O60282-2	Kinesin heavy chain isoform 5C	KIF5C	9;7;1	10.9	109.49	4	5.4	1.4	2.9	0	0	0	0	2.5	1.4	0	3.3	4.5	4.3	4.5	3.3	4.5	0	1.3	1.7	6.8	8.9	6.8	0	0.9	1.3	0	0	0	0	0	0	0	0	0	0	0	0	0	0	0	0	0
O60443;H7C3W1;O60443-2;O60443-3	O60443;H7C3W1;O60443-2;O60443-3	Non-syndromic hearing impairment protein 5	DFNA5	2;1;1;1	6.9	54.554	4.6	4.6	0	0	0	0	0	0	0	0	0	0	0	0	0	0	0	0	0	0	6.9	6.9	4.6	0	0	0	0	0	0	4054800	7451100	0	0	0	0	0	0	0	0	0	0	0	0
O60449;O60449-3;O60449-2	O60449;O60449-3;O60449-2	Lymphocyte antigen 75	LY75	12;12;12	9.2	198.31	0.9	1.5	1.3	0	0.9	0	0	0	3.8	5.2	5.5	0	0	0	0	0.9	0	0	0	0	0	0	0	0	0	0.9	0	0	0	2515700	23118000	8130200	0	4014400	0	0	0	68793000	92916000	169920000	0	0	0
O60493-2;O60493-4;O60493	O60493-2;O60493-4;O60493	Sorting nexin-3	SNX3	2;2;2	15.4	14.766	0	0	0	0	0	0	0	0	0	0	0	15.4	15.4	8.5	8.5	0	0	0	0	0	8.5	15.4	15.4	0	6.9	0	0	0	0	0	0	0	0	0	0	0	0	0	0	0	13811000	12972000	13922000
O60506-4;O60506-3;O60506-2;O60506;B7Z645;F6UXX1;O60506-5	O60506-4;O60506-3;O60506-2;O60506;B7Z645;F6UXX1;O60506-5	Heterogeneous nuclear ribonucleoprotein Q	SYNCRIP	15;15;15;15;10;8;8	32.4	58.735	13.9	22.8	4.9	4.9	2.5	0	0	0	2.5	4.2	2.5	23.7	25	23.5	24.1	23.3	23	0	0	0	20.9	23.3	18.4	4.7	7.2	0	2.5	2.1	0	73910000	284900000	14586000	24207000	13750000	0	0	0	2603500	14580000	4475200	207830000	248280000	258120000
O60513;C9J3R8;E7ETS9;C9J4S5;C9J5S0	O60513;C9J3R8;E7ETS9	Beta-1,4-galactosyltransferase 4	B4GALT4	5;4;3;2;1	17.2	40.041	6.7	9.6	0	0	0	0	0	0	0	0	0	0	0	0	17.2	14.8	14.2	0	0	0	0	0	0	0	5.2	0	0	0	0	4681400	22067000	0	0	0	0	0	0	0	0	0	0	0	0
O60547;O60547-2	O60547;O60547-2	GDP-mannose 4,6 dehydratase	GMDS	22;21	63.2	41.949	44.6	50.8	44.9	43.8	47.8	0	8.1	5.4	44.9	45.2	35.8	55.1	63.2	53.2	61.6	55.4	51.3	19.6	22	25	61.6	61.6	52.7	34.9	19.6	31.2	8.3	8.1	6.2	609320000	1447900000	1369800000	1297700000	1435500000	0	72418000	10579000	658940000	845720000	713790000	1958000000	1980900000	1932800000
Q5VZE7;O60575	Q5VZE7;O60575	Serine protease inhibitor Kazal-type 4	SPINK4	3;3	11	11.798	0	8.3	6.4	6.4	6.4	0	0	0	0	0	0	8.3	8.3	8.3	11	11	11	6.4	0	6.4	0	0	0	8.3	0	8.3	8.3	8.3	9.2	0	1937500	8145400	6646100	5110400	0	0	0	0	0	0	88171000	82075000	114210000
O60603	O60603	Toll-like receptor 2	TLR2	1	1.7	89.837	0	1.7	0	0	0	0	0	0	1.7	1.7	1.7	0	0	0	1.7	0	0	0	0	0	0	0	0	0	0	0	0	0	0	0	3102900	0	0	0	0	0	0	9813800	12015000	43646000	0	0	0
O60635	O60635	Tetraspanin-1	TSPAN1	4	17.8	26.301	17.8	17.8	8.7	8.7	8.7	10.8	10.8	10.8	10.8	5.4	8.7	0	7.5	0	10.8	10.8	7.5	5.4	5.4	5.4	3.3	7.5	7.5	17.8	17.8	17.8	5.4	10.8	10.8	1168800000	3818000000	129780000	189310000	145600000	870630000	1065000000	1233000000	324920000	413660000	431680000	0	3217000	0
O60645-2;O60645-3;O60645;D6RB59;H0Y995	O60645-2;O60645-3;O60645;D6RB59	Exocyst complex component 3	EXOC3	4;4;4;3;1	7.3	73.796	0	0	0	0	0	0	0	0	0	0	0	0	0	0	0	0	0	0	0	0	2.5	5.8	4.8	0	0	0	0	0	0	0	0	0	0	0	0	0	0	0	0	0	0	0	0
O60664-4;O60664;O60664-3;O60664-2;K7EL96;K7ER39	O60664-4;O60664;O60664-3;O60664-2	Perilipin-3	PLIN3	11;11;10;7;4;3	38.6	45.803	14	24.4	1.7	5	0	0	0	0	4.3	0	0	4.3	8.5	10.2	1.7	0	12.6	4.3	0	4.3	30.3	32	29.1	0	0	10.7	0	0	1.7	28703000	135400000	5061300	15576000	0	0	0	0	5900700	0	0	8994500	26723000	54701000
O60701;O60701-3;O60701-2;E7ER83;E7ETF4;E7EV97;E7ER95;D6RHF4;E9PBD2	O60701;O60701-3;O60701-2	UDP-glucose 6-dehydrogenase	UGDH	25;21;21;6;6;6;4;2;2	64.4	55.023	24.7	36.4	17	12.8	11.3	0	0	0	22.1	30.6	13.8	27.7	31.2	31.2	30.2	26.9	25.3	0	2	0	47.8	61.7	58.5	0	1.8	1.8	3.8	3.8	0	52259000	197590000	173780000	132070000	184700000	0	0	0	113210000	255900000	166270000	390700000	546050000	568790000
O60704	O60704	Protein-tyrosine sulfotransferase 2	TPST2	2	3.4	41.911	0	3.4	0	0	0	0	0	0	0	0	0	0	0	0	0	0	0	0	0	0	0	0	0	0	0	0	0	0	0	0	14001000	0	0	0	0	0	0	0	0	0	0	0	0
O60749-2;O60749;D6RC15	O60749-2;O60749	Sorting nexin-2	SNX2	10;10;2	30.3	46.097	16.7	24.1	5.2	2.7	0	0	0	0	0	4	3.5	12.9	15.4	9	18.2	11.7	17.9	0	0	0	22.4	24.4	24.4	2.5	0	3.5	2.7	0	0	33206000	93352000	4140800	2473100	0	0	0	0	0	18817000	22855000	27555000	77913000	53355000
O60763;O60763-2	O60763;O60763-2	General vesicular transport factor p115	USO1	24;23	33.5	107.89	17.2	16.9	9	8.9	10.7	2.2	2.2	0	1.8	0	0	22.2	20.1	16.7	14.6	17.3	13.1	3.3	2.3	2.3	29.3	29.4	27.9	1.2	3.5	4.1	1.8	1.8	1.8	105950000	475940000	159600000	186710000	219500000	22480000	16535000	0	23304000	0	0	261430000	293560000	344540000
O60784-4;O60784;O60784-2;V9GZ68;V9GYF4;B0QY02;Q6UW50;B0QY01;O60784-3	O60784-4;O60784;O60784-2;V9GZ68;V9GYF4;B0QY02;Q6UW50;B0QY01;O60784-3	Target of Myb protein 1	TOM1	4;4;4;2;2;2;2;2;2	15.9	50.268	2.8	3.7	2.8	0	0	0	0	0	0	0	0	0	0	0	0	0	0	0	0	0	15.9	13	12.2	0	0	0	0	0	0	1390600	6757400	2137800	0	0	0	0	0	0	0	0	0	0	0
U3KQK0;Q99880;Q99879;Q99877;Q93079;Q5QNW6;P62807;P58876;P57053;O60814;Q5QNW6-2;Q16778;P33778;P23527;P06899;Q8N257;Q96A08	U3KQK0;Q99880;Q99879;Q99877;Q93079;Q5QNW6;P62807;P58876;P57053;O60814;Q5QNW6-2;Q16778;P33778;P23527;P06899;Q8N257;Q96A08	Histone H2B	HIST1H2BN	6;6;6;6;6;6;6;6;6;6;6;4;4;4;4;3;3	31.3	18.804	27.1	31.3	31.3	31.3	31.3	20.5	15.1	20.5	31.3	31.3	14.5	31.3	31.3	31.3	31.3	31.3	31.3	31.3	20.5	20.5	31.3	31.3	27.1	31.3	31.3	31.3	31.3	31.3	31.3	600910000	2070200000	787660000	920510000	1065800000	129830000	54445000	139260000	447900000	657080000	158780000	2206100000	1949200000	2744300000
O60825-2;O60825;F6RAZ1;H0Y483;F2Z2I2;Q5W015;Q5VX20;Q16875-3;Q16875-2;Q16875;Q16875-4;I1Z9G3;Q4VBA9;Q66S35;P16118-2;Q16877-2;Q16877-3;Q16877;P16118	O60825-2;O60825	6-phosphofructo-2-kinase/fructose-2,6-bisphosphatase 2	PFKFB2	14;14;2;2;2;2;2;2;2;2;2;1;1;1;1;1;1;1;1	34.8	54.406	4.7	8.5	2.8	2.8	2.8	0	0	0	0	0	1.5	0	4.5	0	0	0	0	0	0	0	33.5	34.8	20.2	0	0	0	0	0	0	74424000	20128000	2697000	2258500	2776200	0	0	0	0	0	6586700	0	5209100	0
O60832-2;O60832;H7C0M1;C9IYT0;H7C2Q9;H7BZF2;H7C2Q2	O60832-2;O60832;H7C0M1;C9IYT0	H/ACA ribonucleoprotein complex subunit 4	DKC1	9;9;7;7;4;2;2	31.2	47.602	13.3	24	17.6	21.4	22.1	0	0	0	0	0	0	18.6	16	11.2	15.5	12.6	17.1	0	0	0	7.4	12.6	0	0	0	0	10	0	0	7853800	81702000	139020000	127190000	110930000	0	0	0	0	0	0	28663000	42459000	35279000
O60844	O60844	Zymogen granule membrane protein 16	ZG16	3	32.9	18.146	32.9	32.9	0	0	0	0	0	0	0	0	0	10.8	10.8	0	10.8	10.8	10.8	0	0	0	0	0	0	0	0	0	0	0	10.8	37494000	133480000	0	0	0	0	0	0	0	0	0	36620000	30349000	0
O60869-2;O60869-3;O60869	O60869-2;O60869-3;O60869	Endothelial differentiation-related factor 1	EDF1	1;1;1	10.8	15.48	0	0	0	0	0	0	0	0	0	0	0	0	0	0	0	0	0	0	0	0	10.8	10.8	0	0	0	0	0	0	0	0	0	0	0	0	0	0	0	0	0	0	0	0	0
O60884;I3L320;A0A087WT48	O60884	DnaJ homolog subfamily A member 2	DNAJA2	5;1;1	16	45.745	6.1	8	1.9	8	1.7	0	0	0	0	0	0	8.3	3.2	5.1	5.1	5.1	1.9	0	0	0	14.3	8.3	8	0	3.2	3.2	1.9	0	0	8216300	13605000	8284900	9189500	0	0	0	0	0	0	0	14901000	10277000	17337000
O60888-3;O60888;O60888-2;C9IZG4;C9IZQ5	O60888-3;O60888;O60888-2;C9IZG4	Protein CutA	CUTA	3;3;3;2;1	37.8	16.832	26.3	37.8	9	0	9	0	0	9	9	9	9	26.3	26.3	26.3	26.3	26.3	26.3	9	0	9	26.3	26.3	26.3	9	9	9	9	9	9	120240000	92254000	41012000	0	54265000	0	0	1703800	32552000	31840000	29130000	47920000	45016000	40104000
O75071	O75071	EF-hand calcium-binding domain-containing protein 14	EFCAB14	1	4.6	55.031	0	4.6	0	0	0	0	4.6	0	4.6	4.6	4.6	0	0	0	0	0	0	0	0	0	0	0	0	0	0	0	0	0	0	0	4346800	0	0	0	0	5429400	0	12822000	17298000	10478000	0	0	0
O75083;O75083-3;D6RD66	O75083;O75083-3;D6RD66	WD repeat-containing protein 1	WDR1	32;20;16	67.2	66.193	31	37.8	39.9	42.6	39.4	0	3.6	3.6	28.5	34.5	32.3	44.9	43.7	43.2	37.1	44.4	40.4	23.6	29.7	29	58.3	61.9	60.1	19.5	35.1	31.7	21	25.4	19.5	173820000	564430000	1354500000	829050000	1384600000	0	34633000	44216000	327460000	561440000	453330000	739720000	766660000	796480000
O75110-2;O75110	O75110-2;O75110	Probable phospholipid-transporting ATPase IIA	ATP9A	3;3	3.7	105.13	0	2.6	0	1.1	0	0	0	0	0	0	0	0	0	0	1.4	0	0	0	0	0	0	0	0	1.2	1.1	1.1	0	0	0	0	10788000	0	3295300	0	0	0	0	0	0	0	0	0	0
O75116;E9PF63;Q14DU5;C9JFJ0;D6REE7	O75116;E9PF63;Q14DU5	Rho-associated protein kinase 2	ROCK2	5;4;3;1;1	5	160.9	2.2	2.9	1	1	0	1.2	1.2	0	1.2	1.2	1.2	2.4	2.4	1	1	1	1	0	1.9	1.2	5	3.1	1.7	1.2	0	0	1.2	1.2	1.2	60027000	9467000	4722000	6950200	0	57175000	73455000	0	32178000	21990000	26362000	16889000	25846000	8917100
O75131;A0A087WYQ3;A0A087WXR6;E5RHZ0;A0A087WUS8;H0YB26;E5RFT7	O75131;A0A087WYQ3	Copine-3	CPNE3	8;4;3;3;2;2;1	17.9	60.13	5.6	14.5	11	12.7	10.1	4.7	4.7	4.7	4.7	6.3	1.7	5	1.7	1.7	5	1.7	5	8	8	5	10.6	12.3	3.4	3.4	3.4	0	11.4	13	6.7	46665000	252490000	97501000	107510000	97245000	120260000	120990000	29901000	48378000	76757000	7322600	10071000	3973300	4842400
O75146;O75146-2	O75146;O75146-2	Huntingtin-interacting protein 1-related protein	HIP1R	2;1	2.5	119.39	0	0	0	0	0	0	0	0	0	0	0	0	0	0	1	0	1	0	0	0	1.5	1	2.5	0	0	0	0	0	0	0	0	0	0	0	0	0	0	0	0	0	0	0	0
O75191;O75191-2	O75191;O75191-2	Xylulose kinase	XYLB	2;1	5.8	58.382	2.8	5.8	2.8	0	2.8	0	0	0	0	2.8	2.8	0	0	0	2.8	0	0	0	0	0	0	0	0	0	0	0	0	0	0	6358200	31356000	12317000	0	8173100	0	0	0	0	10188000	0	0	0	0
O75223;M0QZK8;B8ZZK2;H7BZK5;O75223-3;O75223-2;O75223-4	O75223;M0QZK8;B8ZZK2;H7BZK5;O75223-3	Gamma-glutamylcyclotransferase	GGCT	6;4;4;3;3;2;2	37.2	21.007	25.5	37.2	19.7	13.8	13.8	0	0	0	6.9	6.9	5.3	11.2	11.2	11.2	12.8	12.8	12.8	0	0	0	16	22.9	17.6	0	0	0	16	22.9	22.9	22684000	47924000	35457000	23544000	29664000	0	0	0	9522800	11926000	13651000	38388000	52538000	68679000
O75306-2;O75306	O75306-2;O75306	NADH dehydrogenase [ubiquinone] iron-sulfur protein 2, mitochondrial	NDUFS2	4;4	8.5	51.851	1.8	5	0	2.4	2.4	0	0	0	0	0	0	1.8	1.8	0	0	0	0	0	0	0	1.8	1.8	1.8	0	0	1.8	0	0	0	4486800	12958000	0	6403800	6948600	0	0	0	0	0	0	2850000	2627700	0
O75326-2;O75326;F5GYX3;H3BMF9	O75326-2;O75326;F5GYX3	Semaphorin-7A	SEMA7A	9;9;7;2	25.9	73.363	4	3.8	2	2	0	1.5	0	0	15.8	19.6	14.4	0	0	0	0	0	0	0	0	0	0	0	0	2	2	2	0	0	0	3063300	12031000	8366500	19120000	0	6238400	0	0	185170000	227770000	156340000	0	0	0
O75340-2;O75340;A0A024QZ42;A0A087WZ38;H0Y9X3;D6RA21;Q86W51;E7EPW6;O75340-3	O75340-2;O75340;A0A024QZ42	Programmed cell death protein 6	PDCD6	8;7;5;3;2;1;1;1;1	51.9	21.664	21.2	39.7	22.2	29.1	27.5	12.7	12.7	18	5.8	12.7	12.7	5.8	5.8	5.8	5.8	14.3	5.8	12.7	12.7	6.9	18.5	5.8	11.1	12.7	22.2	22.2	12.7	6.9	12.7	50266000	279090000	101180000	97467000	88570000	48587000	54840000	51476000	13622000	21485000	32453000	5701100	4661300	8764600
O75348;F2Z307;O95670-2;O95670	O75348	V-type proton ATPase subunit G 1	ATP6V1G1	4;1;1;1	42.4	13.757	0	0	0	0	0	0	0	0	0	0	0	11.9	21.2	11.9	9.3	21.2	21.2	0	0	0	21.2	34.7	42.4	0	21.2	11.9	0	0	0	0	0	0	0	0	0	0	0	0	0	0	2058900	22236000	20536000
O75351;I3L4J1;Q9UN37;Q6PIW4-2;Q6PIW4	O75351	Vacuolar protein sorting-associated protein 4B	VPS4B	6;1;1;1;1	20.5	49.301	6.5	14.4	0	0	0	10.8	10.8	10.8	10.8	10.8	7	14.4	14.4	14.2	14.2	10.6	10.6	2.7	2.7	2.7	13.3	16.9	13.1	10.8	14.4	14.4	0	0	0	21139000	77228000	0	0	0	32463000	38911000	29907000	64330000	68180000	20487000	49365000	41605000	43582000
O75356;G3V4I0;G3V450;REV__Q8N2N9-4;REV__E9PJI0;REV__Q5VUR7;REV__Q5TYW2;REV__Q5SQ80;REV__Q5CZ79;REV__Q4UJ75	O75356;G3V4I0	Ectonucleoside triphosphate diphosphohydrolase 5	ENTPD5	7;6;3;1;1;1;1;1;1;1	19.4	47.517	0	8.4	15.9	16.1	16.1	0	0	0	0	0	0	2.1	7.2	2.1	3.3	0	4.9	0	0	0	1.6	0	0	0	0	0	0	5.6	0	0	50503000	112770000	57343000	76757000	0	0	0	0	0	0	6339800	23744000	6112500
O75363;G3XAF7;O75363-2;H7C1E7;H0Y542	O75363;G3XAF7;O75363-2;H7C1E7;H0Y542	Breast carcinoma-amplified sequence 1	BCAS1	8;7;6;5;5	21.6	61.708	3.6	6.2	0	0	0	0	0	0	2.2	0	0	11	14.7	14.6	17.8	17.8	17.8	0	0	0	20.9	15.6	18.5	3.3	0	0	0	0	0	5735100	26709000	0	0	0	0	0	0	5381600	0	0	63909000	60453000	92423000
O75367-2;O75367-3;O75367;B4DJC3;D6RCF2;Q5SQT3;Q9P0M6	O75367-2;O75367-3;O75367;B4DJC3	Core histone macro-H2A.1	H2AFY	11;11;11;8;2;1;1	37.7	39.183	13.8	22.2	19	18.4	23.6	5.4	0	0	27.4	16	12.2	17.1	11.1	17.1	32.2	32.2	24.1	27.6	27.6	29.5	24.9	22.5	26.8	19	13.3	16	27.6	26.8	29.5	76063000	595640000	281680000	124230000	338370000	26352000	0	0	116750000	76781000	61406000	48121000	63640000	91261000
O75368	O75368	SH3 domain-binding glutamic acid-rich-like protein	SH3BGRL	7	75.4	12.774	75.4	75.4	64	70.2	75.4	0	0	0	11.4	50	15.8	52.6	51.8	75.4	21.9	36	25.4	0	0	15.8	52.6	41.2	64	37.7	38.6	29.8	74.6	41.2	64	50990000	199380000	211370000	346040000	263330000	0	0	0	29930000	49272000	8267300	110930000	152510000	160340000
O75369-2;O75369-9;O75369;O75369-8;O75369-6;O75369-3;E7EN95;O75369-7;O75369-5;O75369-4;H7C5L4	O75369-2;O75369-9;O75369;O75369-8;O75369-6;O75369-3;E7EN95;O75369-7;O75369-5;O75369-4	Filamin-B	FLNB	115;115;115;115;112;112;102;102;95;95;5	57.8	275.66	27.2	41.3	38.8	41	38.8	0.5	0	0.8	27.2	24.9	18.8	43.2	44.9	40.7	29.9	31	31.8	5.5	3.6	3.7	45.7	43.9	46.5	2.8	1.5	4.5	10.8	8.7	11.8	633720000	3215800000	4123600000	4217500000	4610600000	21660000	0	27109000	894160000	1042700000	1107800000	2680600000	3113000000	3517200000
O75396;A0A087X1A9	O75396	Vesicle-trafficking protein SEC22b	SEC22B	4;1	23.7	24.593	0	6.5	0	0	3.7	0	0	0	0	0	0	8.4	12.6	14.9	14.9	11.2	14.9	0	0	0	15.3	20	20	0	0	0	0	0	0	0	2315900	0	0	3535900	0	0	0	0	0	0	37277000	15242000	45073000
O75400-2;O75400-3;O75400	O75400-2;O75400-3;O75400	Pre-mRNA-processing factor 40 homolog A	PRPF40A	1;1;1	1.3	105.93	0	0	1.3	1.3	0	0	0	0	0	0	0	0	1.3	1.3	1.3	0	1.3	0	0	0	0	0	0	0	0	0	1.3	0	0	0	0	16147000	0	0	0	0	0	0	0	0	0	21863000	16855000
O75436;S4R3Q6;O75436-2;S4R2Y3	O75436;S4R3Q6;O75436-2	Vacuolar protein sorting-associated protein 26A	VPS26A	10;7;7;1	38.5	38.169	12.2	19.3	25.1	24.2	24.8	0	3.7	0	5.5	6.1	3.7	7.6	7.6	20.5	2.1	7.6	9.2	0	0	5.5	23.5	26.3	27.8	5.5	5.5	5.5	15.9	15.3	9.2	49046000	306940000	173500000	204710000	208890000	0	20473000	0	13344000	8556200	21332000	17967000	15712000	29513000
O75439;G3V0E4	O75439;G3V0E4	Mitochondrial-processing peptidase subunit beta	PMPCB	5;4	12.5	54.366	1.4	4.3	0	2.5	2.5	0	2	0	0	0	0	3.9	1.4	2.5	0	0	0	0	0	0	8.2	8.2	4.3	0	0	0	0	0	0	0	2371800	0	5538800	11459000	0	3534400	0	0	0	0	3679800	0	8913600
O75487;O75487-2;Q9Y625;A0A087WT82	O75487;O75487-2	Glypican-4	GPC4	18;16;2;1	36.3	62.411	5.4	15.6	2.9	0	2.9	3.2	3.2	3.2	36.3	36.3	30.6	5.2	5.2	2.3	0	0	0	6.3	3.2	3.2	0	1.8	3.2	0	0	0	3.2	0	0	27489000	219920000	1425900	0	3806400	25146000	19429000	16539000	1140300000	1899500000	1449600000	11921000	11568000	6083800
O75489;E9PS48;O75489-2	O75489;E9PS48;O75489-2	NADH dehydrogenase [ubiquinone] iron-sulfur protein 3, mitochondrial	NDUFS3	2;1;1	11.4	30.241	4.9	11.4	0	4.9	0	0	0	0	0	0	0	0	0	0	0	0	0	0	0	0	0	0	0	0	0	0	0	0	0	6679300	24817000	0	0	0	0	0	0	0	0	0	0	0	0
O75503	O75503	Ceroid-lipofuscinosis neuronal protein 5	CLN5	3	9.2	41.496	5.6	5.6	3.1	3.1	0	0	0	0	0	3.6	0	5.6	0	0	3.1	5.6	0	0	0	0	0	0	2.5	3.1	2.5	2.5	0	0	0	4622600	26003000	9573800	12899000	0	0	0	0	0	0	0	5475300	0	0
O75531	O75531	Barrier-to-autointegration factor	BANF1	1	27	10.058	0	27	0	0	27	0	0	0	0	0	0	27	27	0	0	0	0	0	0	0	0	0	0	0	0	0	0	0	0	0	10882000	0	0	4840400	0	0	0	0	0	0	6121500	8979800	0
O75533;H7C341	O75533	Splicing factor 3B subunit 1	SF3B1	6;2	6.1	145.83	0	2.8	0.7	0.7	0	0	0	0	0	0	0	0.7	1.2	0.7	2.2	1.4	0.7	0	0	0	0.7	2.5	3.4	0	0	0	0	0	0	0	49070000	993620	1335200	0	0	0	0	0	0	0	2995700	866250	2497100
O75534;O75534-4;E9PLT0;O75534-2;O75534-3	O75534;O75534-4;E9PLT0;O75534-2;O75534-3	Cold shock domain-containing protein E1	CSDE1	7;7;6;6;6	11.4	88.884	1.4	2.5	0	2.3	0	0	0	0	0	0	0	1.1	0	2.5	1.1	0	0	0	0	0	5.9	11.4	7	0	0	0	0	0	0	215720	9241500	0	5953900	0	0	0	0	0	0	0	7452100	0	15087000
O75569-3;O75569-2;O75569;F8WEG8;G5E9Q4;C9JMM3	O75569-3;O75569-2;O75569;F8WEG8;G5E9Q4;C9JMM3	Interferon-inducible double-stranded RNA-dependent protein kinase activator A	PRKRA	3;3;3;2;2;2	14.6	31.635	0	6.6	0	0	0	0	0	0	0	0	0	4.5	0	0	0	0	0	0	0	0	4.5	4.5	8	0	0	0	0	0	0	0	7481300	0	0	0	0	0	0	0	0	0	2300000	0	0
O75594	O75594	Peptidoglycan recognition protein 1	PGLYRP1	5	41.3	21.731	8.2	25.5	0	0	0	41.3	41.3	41.3	0	11.7	0	0	4.1	0	0	0	0	37.2	37.2	41.3	0	0	0	0	0	0	37.2	41.3	41.3	36010000	252670000	0	0	0	748090000	792700000	699250000	0	7831000	0	0	2803000	0
O75629	O75629	Protein CREG1	CREG1	1	9.5	24.074	9.5	9.5	9.5	9.5	0	0	9.5	9.5	0	0	0	9.5	0	0	0	9.5	9.5	0	0	0	0	9.5	0	0	0	0	0	9.5	9.5	13097000	69486000	1786400	1607900	0	0	6415400	7697800	0	0	0	2635000	0	0
O75636-2;O75636;Q5SSB9	O75636-2;O75636	Ficolin-3	FCN3	6;6;2	30.2	31.677	13.9	13.9	4.9	4.9	10.4	0	0	0	0	0	0	0	4.9	4.9	0	0	0	12.2	15.3	18.1	5.6	5.6	5.6	4.9	12.2	15.3	15.3	8	8	31576000	195180000	5325500	5729200	25021000	0	0	0	0	0	0	0	9099300	18935000
O75643;O75643-2;B4E0P5	O75643	U5 small nuclear ribonucleoprotein 200 kDa helicase	SNRNP200	15;4;3	9.3	244.5	3.4	5.6	5.9	4.7	5.9	0	0	0	0	0	0	1.2	1.2	1.2	0	1	0.4	0	0	0	0	0	0	0	0	0	0	0	0	29971000	78257000	55794000	64093000	88738000	0	0	0	0	0	0	15080000	29576000	18077000
O75688;C9JIR6;O75688-4;O75688-2;B8ZZF0;O75688-5;O75688-3	O75688;C9JIR6;O75688-4;O75688-2;B8ZZF0;O75688-5	Protein phosphatase 1B	PPM1B	7;5;5;5;4;4;3	17.7	52.642	2.7	5.6	1.9	1.9	2.7	0	2.5	0	0	0	0	5.8	5.8	4.6	1.3	5.8	5.8	0	0	2.1	5.2	6.5	12.1	0	0	0	0	0	0	9477900	28484000	0	0	2909100	0	39373000	0	0	0	0	16574000	22858000	17319000
O75695	O75695	Protein XRP2	RP2	3	7.7	39.641	2.9	5.1	2.3	2.9	2.9	0	0	2.9	0	0	0	0	0	0	0	0	0	0	2.9	0	0	0	2.9	2.9	2.6	0	5.4	2.6	2.9	2954300	26560000	1408900	9520400	7602500	0	0	3844500	0	0	0	0	0	0
O75821;K7EP16;K7ER90;K7EL20;K7ENA8	O75821;K7EP16;K7ER90;K7EL20;K7ENA8	Eukaryotic translation initiation factor 3 subunit G	EIF3G	4;3;3;3;3	12.2	35.611	5	7.8	5	7.8	0	0	0	0	7.8	0	0	5	5	5	4.4	5	0	0	0	0	7.8	2.8	9.4	0	0	0	0	0	0	6508400	18442000	2630100	13548000	0	0	0	0	11492000	0	0	13124000	6726400	24299000
O75822;O75822-3;O75822-2;H0YLP3;H0YGJ7	O75822;O75822-3;O75822-2	Eukaryotic translation initiation factor 3 subunit J	EIF3J	10;9;8;4;3	42.2	29.062	9.7	12.8	8.1	0	3.1	0	0	0	0	3.5	0	20.2	17.1	13.2	17.1	13.2	9.7	0	0	0	34.5	42.2	31	4.7	5	0	4.7	0	4.7	58323000	45573000	11403000	0	1551200	0	0	0	0	8357000	0	53177000	53436000	43275000
O75828	O75828	Carbonyl reductase [NADPH] 3	CBR3	4	17.7	30.85	13.4	13.4	13.4	13.4	13.4	0	0	0	8.7	8.7	8.7	13.4	13.4	13.4	13.4	13.4	17.7	5.8	0	5.8	13.4	13.4	13.4	5.8	10.5	4.7	5.8	5.8	5.8	15759000	70778000	27485000	35582000	26497000	0	0	0	7605500	5658000	0	64725000	43037000	59048000
O75830;C9J7N5;C9JWE1	O75830;C9J7N5	Serpin I2	SERPINI2	15;12;5	38.5	46.144	36.5	36.5	29.4	24.7	22.5	2.5	2.5	2.5	6.7	8.9	4.9	25.7	29.9	26.2	25.2	20.2	25.2	2.5	2.5	2.5	4.4	4.4	2.5	10.1	8.6	6.4	4.7	2.5	4.4	1030500000	6151600000	739650000	780570000	555620000	0	0	0	38024000	35649000	44094000	858560000	998540000	1228900000
O75843;H0YJ08;G3V532;G3V2V9;G3V3Z2;H0YJ47	O75843	AP-1 complex subunit gamma-like 2	AP1G2	8;2;2;1;1;1	13	87.116	0	7.4	4.3	4.3	2.7	0	0	0	0	0	0	1.4	2.7	1.4	0	0	0	0	0	0	6.5	7.8	7.6	0	0	0	0	0	0	0	17559000	8942100	9098400	24431000	0	0	0	0	0	0	1982300	2908800	700580
O75874;C9J4N6;C9JJE5;C9JLU6	O75874	Isocitrate dehydrogenase [NADP] cytoplasmic	IDH1	27;11;4;4	61.8	46.659	46.6	55.3	57	52.4	52.4	11.1	8.9	5.8	37	30.9	32.6	54.3	57	58.5	57	58.7	52.9	38.9	38.9	34.1	58.7	58.7	51.4	39.6	34.8	35.7	40.8	35.3	32.1	1311300000	3319000000	2676500000	3441700000	3444000000	71225000	74256000	72286000	885900000	967850000	1455200000	1936900000	2257400000	2947500000
O75882-3;O75882-2;O75882	O75882-3;O75882-2;O75882	Attractin	ATRN	28;28;28	29.5	133.7	15.5	16.8	9.4	6.1	14.2	13.8	15.4	16.1	22.1	21	19.6	10.3	9.8	6.6	9.3	11.7	6.8	17	19.4	18.2	8.1	7.1	9.4	11.7	16.2	17.5	18.5	20.5	16.8	169570000	901630000	85022000	95893000	194710000	615320000	691250000	646840000	1161400000	1314400000	1666800000	86263000	109590000	113840000
O75884;A0A087WYQ5;O75884-2	O75884;A0A087WYQ5;O75884-2	Putative hydrolase RBBP9	RBBP9	5;3;3	36.6	21	0	26.3	17.2	21.5	10.8	0	0	0	0	10.8	0	0	10.8	0	0	0	0	0	0	0	21.5	21.5	14.5	0	0	0	0	0	0	0	48790000	6564000	17394000	4194300	0	0	0	0	3289200	0	0	5998800	0
O75891;O75891-3;O75891-2;Q8TBP8;C9IZ36;C9JY00;C9JYZ6;F2Z324;F8WC34;D6RFJ7	O75891;O75891-3;O75891-2	Cytosolic 10-formyltetrahydrofolate dehydrogenase	ALDH1L1	24;24;20;11;3;2;2;1;1;1	37.3	98.828	11	18	8	3.5	3.9	0	0	0	0	1.2	0	11	6.1	9	4.5	5.4	2.8	0	1.8	3	28.7	28.3	27.2	0	0	0	0	0	0	25432000	189530000	16136000	14587000	10943000	0	0	0	0	9405300	0	39642000	15435000	55987000
O75935-3;O75935;X6RCK5;X6RA56;X6RLR1;O75935-2	O75935-3;O75935;X6RCK5;X6RA56;X6RLR1;O75935-2	Dynactin subunit 3	DCTN3	5;5;4;3;3;3	35.4	18.001	0	18.4	0	0	0	0	0	0	7	0	0	0	0	0	0	7	0	0	0	0	19.6	15.8	12	0	0	0	0	0	0	0	38514000	0	0	0	0	0	0	15106000	0	0	0	0	0
O75955-2;O75955;A2AB13;A2AB11;A2AB12;A2AB10	O75955-2;O75955;A2AB13;A2AB11;A2AB12;A2AB10	Flotillin-1	FLOT1	2;2;1;1;1;1	6.1	42.08	0	0	0	0	0	0	0	0	0	2.9	3.2	0	0	0	0	0	0	0	0	0	0	0	0	0	0	2.9	0	0	0	0	0	0	0	0	0	0	0	0	9345600	5784300	0	0	0
O75976;O75976-2;J3QQJ4;J3QRJ9	O75976;O75976-2	Carboxypeptidase D	CPD	21;14;3;1	19.3	152.93	7	9.5	4.1	3.1	5.1	0	0.7	0	1.2	0	0	0.6	0.6	0	14.3	16.5	16.8	0	0	0	2	3.3	2.2	0	0	0	0	0	0.9	29647000	78361000	14142000	19670000	27086000	0	3108900	0	4052600	0	0	3369900	2933900	0
O76003	O76003	Glutaredoxin-3	GLRX3	10	40.3	37.432	10.7	20.6	6	3.9	3.9	0	0	0	11.6	7.8	7.8	7.2	14	9	15.2	7.8	11.6	0	0	0	35.2	32.5	34.3	7.8	7.8	7.8	0	0	0	14241000	63383000	6160300	3610400	4448800	0	0	0	9546300	18900000	10909000	11230000	12299000	16437000
O76054-5;O76054-4;O76054;B3KRD8;H7C417;Q9UDX4;F8WEE7;C9JTM4;B5MC44;Q9UDX4-3;Q9UDX4-2	O76054-5;O76054-4;O76054;B3KRD8;H7C417;Q9UDX4	SEC14-like protein 2	SEC14L2	5;5;5;3;3;3;2;2;1;1;1	19.1	36.636	5.6	10	0	0	0	0	0	0	0	0	0	12.5	0	2.8	2.8	2.8	0	0	0	0	15.3	8.4	15.3	0	0	0	0	0	0	5601800	6576200	0	0	0	0	0	0	0	0	0	10598000	0	3952300
O76061;H0YB13	O76061;H0YB13	Stanniocalcin-2	STC2	2;1	11.6	33.248	7.6	0	0	0	0	0	0	11.6	0	7.6	0	0	0	0	0	0	0	0	0	0	0	0	0	0	0	0	0	0	0	6178000	0	0	0	0	0	0	43873000	0	2900700	0	0	0	0
O76094-2;O76094;R4GNC1;D6RDY6	O76094-2;O76094;R4GNC1;D6RDY6	Signal recognition particle subunit SRP72	SRP72	2;2;1;1	4.9	67.879	0	3.1	0	0	0	0	0	0	0	0	0	3.1	0	1.8	0	0	0	0	0	0	4.9	4.9	3.1	0	0	0	0	0	0	0	3364200	0	0	0	0	0	0	0	0	0	1523000	0	16623000
O94760;O94760-2	O94760;O94760-2	N(G),N(G)-dimethylarginine dimethylaminohydrolase 1	DDAH1	19;13	77.9	31.121	59.6	58.2	56.1	43.9	55.4	3.2	3.2	0	39.6	33.3	31.9	40.4	47.4	43.2	35.1	44.6	42.1	0	0	5.6	63.9	53.3	47.7	10.5	7.4	7.4	21.1	24.6	21.8	181690000	1082200000	557310000	1154300000	954110000	313790	353700	0	377000000	465940000	241060000	846100000	959710000	1010500000
O94804	O94804	Serine/threonine-protein kinase 10	STK10	2	2.8	112.13	1.2	1.2	1.2	1.2	1.2	1.5	1.5	0	0	0	0	0	0	1.2	1.2	1.2	1.2	0	0	0	0	0	0	0	0	0	0	0	0	8867600	30678000	11101000	8533200	17081000	0	0	0	0	0	0	0	0	8731900
O94855;O94855-2;E9PDM8;E9PC44	O94855;O94855-2;E9PDM8;E9PC44	Protein transport protein Sec24D	SEC24D	15;15;13;11	18.5	113.01	8.8	11	12.6	11.1	11	1.6	1.6	1.6	0	0.8	0	11.5	10.6	10.7	11	12.5	13.9	0	0	0	10.9	11.3	11.2	0	0	0.8	0	0	0	91577000	1011100000	386240000	443170000	304090000	51496000	54580000	37030000	0	10902000	0	136410000	155170000	144360000
O94874;O94874-3;O94874-2	O94874;O94874-3;O94874-2	E3 UFM1-protein ligase 1	UFL1	11;9;9	16.4	89.594	2	11.5	2.6	1.5	3.3	1.8	0	1.8	0	0	0	1.1	1.1	4	7.1	5.8	8.7	0	0	1.5	7.6	5.4	4.3	0	0	0	0	0	1.8	1124800	55959000	6930900	2538100	7344500	37973000	0	24615000	0	0	0	2463800	5092900	18192000
O94886;X6RI56	O94886;X6RI56	CSC1-like protein 1	TMEM63A	2;1	2.6	92.125	1.1	2.6	0	0	0	0	0	0	0	1.5	0	1.5	1.5	1.5	0	1.5	0	0	0	0	1.5	0	1.5	0	0	1.5	0	0	0	922630	10413000	0	0	0	0	0	0	0	72765000	0	268410000	294070000	561000000
O94887-3;O94887-2;O94887;H7C3E4	O94887-3;O94887-2;O94887;H7C3E4	FERM, RhoGEF and pleckstrin domain-containing protein 2	FARP2	2;2;2;1	6.6	72.262	1.4	1.4	0	1.4	0	0	0	0	0	0	0	0	0	0	0	0	0	1.4	1.4	1.4	5.2	6.6	0	0	0	0	0	0	0	19022000	3729700	0	2364100	0	0	0	0	0	0	0	0	0	0
O94903;E5RFX7;E5RG77;E5RFZ4;H0YBG2	O94903	Proline synthase co-transcribed bacterial homolog protein	PROSC	5;2;2;1;1	20.7	30.344	14.5	14.5	14.5	17.5	17.5	0	0	0	0	3.3	0	6.2	2.9	12.7	16	6.5	6.5	0	0	0	16	16	16	0	2.9	2.9	0	0	0	24150000	89633000	80649000	98718000	69149000	0	0	0	0	9281700	0	10476000	6070200	49905000
O94973;O94973-2;O94973-3;E9PR62;E9PQP4;H0YEG0;H0YDE9;M0R2D9;E9PPZ3;E9PS94;E9PNC4;E9PPY8	O94973;O94973-2;O94973-3	AP-2 complex subunit alpha-2	AP2A2	19;18;13;5;2;2;2;1;1;1;1;1	29.6	103.96	16.6	19.8	6.2	10.1	4.6	0	0	0	0	0	0	9.4	7.9	10.9	8	8.3	14.5	1.1	0	0	19.2	18.8	20.1	4.5	9.9	4.3	2.4	1.3	0	115300000	230960000	12170000	64455000	22497000	0	0	0	0	0	0	43150000	54445000	58816000
Q5SR54;O94985-2;O94985	Q5SR54;O94985-2;O94985	Calsyntenin-1	CLSTN1	4;4;4	6.1	88.039	0	2.3	1.2	1.2	1.2	0	0	0	2.8	2.8	3.8	0	0	0	0	0	0	0	0	0	1.2	0	0	0	0	0	0	0	1	0	17190000	2880900	5172500	13569000	0	0	0	49970000	20640000	50864000	0	0	0
O95154	O95154	Aflatoxin B1 aldehyde reductase member 3	AKR7A3	15	58.3	37.206	45.3	55.3	27.2	30.2	34.7	0	0	0	38.1	29	14.8	41.7	38.1	45.9	22.1	34.1	34.1	24.5	9.4	10.3	58.3	58.3	58.3	0	0	0	3.3	3.3	3.3	756100000	3408200000	163120000	217140000	212160000	0	0	0	86782000	167770000	67059000	333700000	318910000	432940000
O95163;F5H2T0	O95163;F5H2T0	Elongator complex protein 1	IKBKAP	3;2	3.7	150.25	1	0	0	0	0	0	0	0	0	0	0	0	0	0	0	0	0	0	0	0	2	2	2.7	0	0	0	0	0	0	2266200	0	0	0	0	0	0	0	0	0	0	0	0	0
O95197-3;O95197-4;O95197-7;O95197-2;O95197	O95197-3;O95197-4;O95197-7;O95197-2;O95197	Reticulon-3	RTN3	1;1;1;1;1	4.7	25.609	4.7	4.7	4.7	4.7	4.7	0	0	0	0	0	0	4.7	4.7	4.7	0	0	4.7	4.7	4.7	4.7	0	4.7	4.7	0	0	0	0	4.7	0	28672000	113480000	31237000	30838000	41143000	0	0	0	0	0	0	4313800	6670400	8010300
O95336;M0R261;M0R1L2;M0R0U3	O95336;M0R261;M0R1L2;M0R0U3	6-phosphogluconolactonase	PGLS	12;9;7;6	67.1	27.547	58.9	57.4	42.6	59.3	46.9	10.5	24.4	21.7	35.7	58.9	42.2	67.1	52.3	48.4	60.9	42.2	53.1	26.7	29.5	36.8	66.7	63.2	58.9	31	20.9	24	47.7	42.2	48.1	197970000	1011900000	422950000	413620000	297520000	22011000	47138000	43729000	107920000	160710000	156110000	479930000	396320000	499310000
O95340;O95340-2	O95340;O95340-2	Bifunctional 3-phosphoadenosine 5-phosphosulfate synthase 2	PAPSS2	5;5	11.2	69.5	2.1	2.1	0	0	0	0	0	0	0	0	0	0	0	0	2.1	2.1	1.8	0	0	0	9.4	5.7	3.9	0	0	0	0	0	0	7307400	22249000	0	0	0	0	0	0	0	0	0	0	0	0
O95352;O95352-3;O95352-2;C9J415;C9JFF4;H7C2R3;H7BZ92;C9JE55;H7C2J8	O95352;O95352-3;O95352-2	Ubiquitin-like modifier-activating enzyme ATG7	ATG7	6;5;5;2;2;1;1;1;1	10	77.959	3.1	9	4	4	5.5	0	0	0	1	1	1	4	2.1	4	0	0	1.8	0	0	0	5.5	2.1	4	0	0	0	0	0	0	37359000	130870000	22713000	39360000	31773000	0	0	0	9549100	15482000	56169000	11890000	2162500	21168000
O95372;Q5QPQ0;Q5QPN5;Q5QPN9;Q5QPQ1;Q5QPQ3;Q5QPQ2	O95372;Q5QPQ0	Acyl-protein thioesterase 2	LYPLA2	3;2;1;1;1;1;1	22.5	24.737	11.3	7.8	0	3.5	7.8	0	0	0	0	0	0	3.5	14.7	3.5	0	0	3.5	0	0	0	3.5	14.7	11.3	0	0	0	0	0	0	2129300	6899200	0	10619000	1767400	0	0	0	0	0	0	17053000	27348000	21877000
O95373;E9PLB2	O95373	Importin-7	IPO7	9;1	11.8	119.52	3.9	9.4	1.1	2.2	0	0	0	0	3	1.4	0	5.1	6.6	5.1	3.5	4.5	2.5	0	0	0	7.7	6.7	5	1.4	0	1.4	0	0	0	9590800	155720000	221660000	30060000	0	0	0	0	6000200	6698000	0	26067000	32549000	39207000
O95394;O95394-4;J3KN95;O95394-3;A0A087WT27;H0Y8I3;D6RIS6;H0Y987;D6RCQ8;D6RF77;D6RCD1;D6RC77	O95394;O95394-4;J3KN95;O95394-3;A0A087WT27	Phosphoacetylglucosamine mutase	PGM3	14;14;13;13;12;5;4;4;2;2;1;1	35.2	59.851	4.6	14.2	4.8	4.8	6.6	0	0	0	3.1	2	3.1	18.3	14.8	19	17.3	11.4	10.1	0	0	0	13.5	23.6	28.6	0	0	0	0	0	0	2202200	42496000	11479000	13874000	6239700	0	0	0	4837200	11335000	4982300	213050000	191210000	142450000
O95396	O95396	Adenylyltransferase and sulfurtransferase MOCS3	MOCS3	1	3.3	49.669	0	0	0	0	0	0	0	0	0	0	0	0	0	0	0	0	0	0	0	0	3.3	0	0	0	0	0	0	0	0	0	0	0	0	0	0	0	0	0	0	0	0	0	0
Q5H8X8;O95399;O95399-2	Q5H8X8;O95399;O95399-2	Urotensin-2	UTS2	1;1;1	5.8	16.276	0	5.8	5.8	5.8	5.8	0	0	0	0	5.8	5.8	5.8	5.8	5.8	5.8	5.8	5.8	5.8	5.8	5.8	5.8	5.8	5.8	0	0	5.8	0	0	0	0	36780000	592690000	630760000	425670000	0	0	0	0	4516200	46854000	158570000	150330000	168240000
O95433;G3V438;O95433-2;H0YJU2;H0YJG7;H0YJG6;H0YJ63;G3V3W9	O95433;G3V438;O95433-2;H0YJU2;H0YJG7	Activator of 90 kDa heat shock protein ATPase homolog 1	AHSA1	11;7;7;6;6;4;3;2	32	38.274	3.6	8.3	5.3	3.6	3.6	0	0	0	0	0	0	8.9	11.5	5	0	0	3.8	0	0	0	28.4	21.6	25.1	0	0	0	3	3	3	1164300	47636000	5562000	9513800	11401000	0	0	0	0	0	0	20100000	27296000	11171000
O95445;O95445-2;Q5SRP5	O95445;O95445-2;Q5SRP5	Apolipoprotein M	APOM	7;6;5	39.4	21.253	26.6	29.3	0	3.7	8	0	0	0	0	0	0	10.6	3.7	29.3	3.2	0	0	39.4	39.4	29.3	15.4	18.6	17	29.3	29.3	34	23.4	23.4	23.9	21417000	103520000	0	713580	9473300	0	0	0	0	0	0	18671000	2625500	26861000
R4GMU1;O95479	R4GMU1;O95479	GDH/6PGL endoplasmic bifunctional protein	H6PD	10;10	14.2	90.172	2.4	9.4	7.1	7	7.7	0	0	0	0	1.9	0	0	0	1.2	1.9	0	1.9	0	0	0	0	0	1.2	0	0	0	0	1.7	0	7236400	91809000	65616000	58821000	99248000	0	0	0	0	3701200	0	0	0	3945100
O95486;O95486-2;H0Y9J6	O95486	Protein transport protein Sec24A	SEC24A	12;3;1	15.7	119.75	6.6	9.1	3.5	4.9	4.9	0	0	0.9	0	0	0	1.8	1.8	0	0	0.7	0	0	0	0	9	7.1	11.7	0	0	0	0	0	0	6013200	76964000	18658000	22548000	47038000	0	0	16212000	0	0	0	4055500	4761200	0
O95497;F5GYM6;Q9NY84-5;Q9NY84-2;Q9NY84	O95497	Pantetheinase	VNN1	5;1;1;1;1	13.8	57.011	2.3	5.7	0	0	0	0	0	0	0	0	0	0	0	0	0	0	0	0	0	0	0	0	0	13.8	9	6	0	0	0	4571900	16092000	0	0	0	0	0	0	0	0	0	0	0	0
O95498-6;O95498;J3KQ55;J3QT03;E9PRD9;E9PLK5;E9PQ75;E9PL76;B4DQB2;J3KQQ7;O95498-5;O95498-3;O95498-4;O95498-2	O95498-6;O95498;J3KQ55;J3QT03	Vascular non-inflammatory molecule 2	VNN2	3;3;2;2;1;1;1;1;1;1;1;1;1;1	14.6	52.843	3.6	10.9	5.6	5.6	5.6	0	0	5.4	0	0	3.6	5.6	5.6	0	0	0	5.6	10.9	10.9	9	0	5.6	5.6	5.4	0	5.6	14.6	9.2	14.6	1381300	6630900	4996800	4678100	3389500	0	0	7843700	0	0	8551000	3869700	7148400	0
O95573;H7C260;O60488-2;O60488	O95573;H7C260;O60488-2;O60488	Long-chain-fatty-acid--CoA ligase 3	ACSL3	2;1;1;1	4.6	80.419	0	0	0	0	0	0	0	0	0	0	0	0	0	0	0	0	0	0	0	0	4.6	2.1	0	0	0	0	0	0	0	0	0	0	0	0	0	0	0	0	0	0	0	0	0
O95671-2;O95671;O95671-3	O95671-2;O95671;O95671-3	N-acetylserotonin O-methyltransferase-like protein	ASMTL	5;5;4	13.9	67.192	1.5	7.9	3.1	3.1	1.7	0	0	0	0	0	1.5	3.8	0	5.3	4.1	0	5.3	0	0	0	5.3	8.1	3.8	1.5	1.5	0	0	0	0	1159300	50750000	40519000	37871000	46851000	0	0	0	0	0	134190000	2842000	0	11975000
O95716;M0R257;P20337;Q96E17	O95716	Ras-related protein Rab-3D	RAB3D	8;3;2;2	37.4	24.267	13.2	26.9	13.7	9.6	16.4	15.5	6.8	15.5	8.2	8.2	8.2	23.7	23.7	16.9	30.1	33.8	37.4	0	5	5	34.2	15.5	20.5	31.1	31.1	31.1	3.2	3.2	3.2	7522800	209430000	39955000	19542000	16460000	51774000	59615000	61267000	0	10166000	11816000	41184000	53590000	40820000
O95747;C9JIG9	O95747;C9JIG9	Serine/threonine-protein kinase OSR1	OXSR1	9;7	22	58.022	8.3	16.3	4.7	4.7	4.9	0	0	0	0	0	0	10.4	8.7	4.2	9.7	2.7	4.2	0	0	0	20.9	14.2	10.2	2.7	0	0	0	0	1.1	17073000	203650000	16551000	35734000	22274000	0	0	0	0	0	0	29126000	62359000	35360000
O95749-2;O95749;C9J6G3;C9J7M1	O95749-2;O95749;C9J6G3;C9J7M1	Geranylgeranyl pyrophosphate synthase	GGPS1	3;3;2;2	13.4	28.423	0	4.1	0	0	0	0	0	0	0	0	0	0	0	0	0	0	0	0	0	0	0	4.9	8.5	0	0	0	0	0	0	0	4356200	0	0	0	0	0	0	0	0	0	0	0	0
O95757;E9PDE8;D6RJ96	O95757;E9PDE8;D6RJ96	Heat shock 70 kDa protein 4L	HSPA4L	27;25;18	42.8	94.511	8	16.6	2.5	6.9	4.4	1.7	1.1	2.4	4.2	3	1.7	1.7	2.4	2.4	3.3	5.1	8.6	0	1.1	0	35.5	38	35.9	1.7	1.7	0	0	0	1.1	15012000	49357000	0	1121700	0	0	8864400	16084000	37510000	674090	0	0	0	0
O95782-2;O95782	O95782-2;O95782	AP-2 complex subunit alpha-1	AP2A1	17;17	22.8	105.36	9	16.9	5.4	10.1	10.5	0	0	0	0	1.2	1.2	9.1	10.5	7.6	7	8.5	10.4	1	0	0	12.7	12	14.6	5.1	8.7	3.9	3.6	7.5	0.9	18976000	129880000	149820000	190940000	159470000	0	0	0	0	1056900	13434000	23231000	30087000	21284000
O95786;O95786-2;A2A376	O95786;O95786-2;A2A376	Probable ATP-dependent RNA helicase DDX58	DDX58	16;15;12	21.8	106.6	2.7	5.7	3.8	0	0	1	0	0	2.6	0	0	1.6	0	1.6	0	0	0	0	1	0	13.1	18.1	17.8	1	0	0	0	0	0	12183000	66285000	6253000	0	0	4274200	0	0	6638100	0	0	4665700	0	8627900
O95817;C9JFK9	O95817	BAG family molecular chaperone regulator 3	BAG3	3;1	7.5	61.594	0	2.3	0	0	1.2	1.2	0	0	1.2	0	0	1.2	1.2	0	0	0	0	0	0	0	5.2	4	0	1.2	1.2	0	1.2	1.2	1.2	0	0	0	0	7583900	24170000	0	0	13953000	0	0	10457000	7661300	0
O95822-2;O95822	O95822-2;O95822	Malonyl-CoA decarboxylase, mitochondrial	MLYCD	3;3	9.9	50.945	4.2	7.5	3.3	0	4.2	0	0	0	0	0	0	2.4	0	0	0	0	0	0	0	0	0	0	0	0	0	0	0	0	0	4295400	22632000	3824500	0	2906400	0	0	0	0	0	0	1671600000	0	0
O95831-3;O95831;O95831-6;O95831-4;O95831-2;E9PMA0;O95831-5	O95831-3;O95831;O95831-6;O95831-4;O95831-2	Apoptosis-inducing factor 1, mitochondrial	AIFM1	16;16;8;8;8;7;6	35.8	66.294	15.4	17.7	14.6	12.3	16.4	0	0	0	2.1	2.1	0	5.1	6.2	8	11.3	10	5.9	2.1	2.1	2.1	17.7	23.3	23.3	2.1	0	0	4.4	2.1	2.1	153280000	252060000	196110000	251240000	276920000	0	0	0	3559200	5676100	0	22153000	38016000	123120000
O95833;Q5SQ17	O95833;Q5SQ17	Chloride intracellular channel protein 3	CLIC3	4;3	24.6	26.648	0	6.8	0	0	0	0	0	0	0	0	0	6.8	6.8	6.8	0	6.8	0	0	0	0	13.6	24.6	24.6	0	0	0	0	0	0	0	12076000	0	0	0	0	0	0	0	0	0	4511600	2378600	5297400
O95834;O95834-2;O95834-3;K7EIK7;C9JRL6;K7EKG3;K7EKU5;K7EII6;K7ELI8;K7ERY9;K7EIM1;K7EQR0;K7ELB2;K7ERR2;K7ERR9	O95834;O95834-2;O95834-3;K7EIK7;C9JRL6	Echinoderm microtubule-associated protein-like 2	EML2	17;17;17;16;13;6;6;5;4;4;3;3;2;2;1	35.1	70.678	12.5	18.8	14.3	15.7	12	0	0	0	11.7	9.2	11.2	17.7	24.8	19.3	20.2	17.1	17.1	0	2.5	2.5	24	28.2	25	3.1	0	3.5	8.5	4.6	4.6	53519000	200620000	98959000	128580000	118580000	0	0	0	53682000	54356000	43370000	168030000	244980000	314140000
O95837	O95837	Guanine nucleotide-binding protein subunit alpha-14	GNA14	3	12.1	41.57	8.5	8.5	0	0	3.1	12.1	12.1	5.4	0	9	3.1	3.1	3.1	0	3.1	0	0	0	0	0	12.1	12.1	3.7	3.1	3.1	3.1	0	0	0	0	0	0	0	0	30421000	24232000	0	0	11664000	0	0	0	0
O95857;F8VNT7;F8VP43	O95857	Tetraspanin-13	TSPAN13	3;1;1	18.6	22.147	10.3	10.3	8.3	18.6	18.6	10.3	0	0	10.3	14.7	0	0	3.9	0	18.6	18.6	18.6	10.3	0	0	8.3	3.9	4.4	8.3	4.4	4.4	0	0	0	10414000	37163000	49518000	42196000	50071000	4971500	0	0	12310000	25105000	0	0	1011400	0
O95861;O95861-4;O95861-2;A6NF51;O95861-3;F8VVW8;F8VZG4;F8W1J0;F8VRY7	O95861;O95861-4;O95861-2;A6NF51;O95861-3	3(2),5-bisphosphate nucleotidase 1	BPNT1	12;11;11;10;9;4;4;4;2	47.7	33.392	26.9	47.7	35.1	35.1	40.9	0	0	0	9.1	23.1	10.1	33.8	38.3	34.1	19.8	27.3	12.7	0	0	0	35.7	35.7	34.1	0	0	0	16.9	3.9	4.2	52764000	223930000	153620000	130340000	177090000	0	0	0	15881000	46408000	40947000	153380000	160570000	173270000
O95865;Q5SSV3;Q5SRR8;H0Y7N1	O95865;Q5SSV3;Q5SRR8;H0Y7N1	N(G),N(G)-dimethylarginine dimethylaminohydrolase 2	DDAH2	8;6;6;5	41.4	29.644	5.6	41.4	30.9	28.1	35.8	0	0	0	17.2	17.2	16.1	15.1	23.5	30.9	15.1	16.5	24.2	0	0	0	7	0	0	4.2	9.1	4.2	11.9	4.2	0	20697000	105640000	138870000	181880000	218620000	0	0	0	95481000	110220000	53057000	84692000	108720000	163200000
O95994;B5MC07;C9J3E2;H7C3Z9	O95994;B5MC07;C9J3E2;H7C3Z9	Anterior gradient protein 2 homolog	AGR2	12;10;9;6	65.7	19.979	61.1	65.1	65.1	65.7	65.7	9.7	0	0	46.3	46.3	46.3	65.7	65.7	65.7	65.7	65.7	65.7	65.7	64.6	65.1	65.7	65.7	65.7	65.1	65.1	65.1	64.6	52	52	3192600000	6908000000	8199300000	5224200000	4222300000	559200	0	0	139490000	162150000	168350000	3183000000	3064500000	3774400000
O96007	O96007	Molybdopterin synthase catalytic subunit	MOCS2	1	8	20.944	0	8	0	8	0	0	0	0	0	0	0	0	0	0	0	0	0	0	0	0	8	8	8	0	0	0	0	0	0	0	10128000	0	0	0	0	0	0	0	0	0	0	0	0
P00167-2;P00167;P00167-3;J3KNC7	P00167-2;P00167;P00167-3	Cytochrome b5	CYB5A	3;3;2;1	49	11.268	34.7	49	34.7	34.7	13.3	0	0	0	34.7	34.7	0	49	34.7	34.7	34.7	34.7	34.7	0	0	0	34.7	34.7	34.7	0	13.3	0	0	0	0	47411000	360650000	107760000	105480000	65590000	0	0	0	28645000	32420000	0	49313000	56271000	78250000
P00325;P00325-2	P00325;P00325-2	Alcohol dehydrogenase 1B	ADH1B	19;17	61.9	39.854	30.9	39.7	42.9	30.1	30.1	0	0	2.1	49.3	49.6	46.1	46.7	54.4	57.6	21.9	13.9	18.9	0	0	2.4	25.1	36	30.7	4.5	4.5	4.5	0	0	2.1	62141000	292730000	249630000	302620000	307190000	0	0	0	465340000	788930000	513060000	273360000	254970000	264000000
P00326;A0A087WU81;A0A087WUC4	P00326	Alcohol dehydrogenase 1C	ADH1C	21;10;8	63.5	39.867	30.9	34.7	41.9	36	36	4.5	0	6.7	41.1	40.8	49.9	45.9	46.1	54.9	31.5	28.8	29.6	0	0	2.4	12.8	19.7	12	9.1	4.5	9.1	0	4.5	0	335630000	1189100000	2061200000	2288400000	2528700000	26596000	0	13308000	1635500000	2022000000	2274600000	1998600000	1784200000	1900300000
P00338;P00338-4;P00338-5;P00338-2;F5GXY2;F5GYU2;F5GXH2;F5H5J4;F5H6W8;F5GZQ4;F5H8H6;F5GXC7;F5GWW2;F5GXU1;Q9BYZ2	P00338;P00338-4;P00338-5;P00338-2;F5GXY2	L-lactate dehydrogenase A chain	LDHA	29;22;21;21;15;14;12;8;8;6;4;4;4;4;1	75.3	36.688	58.7	69.9	49.7	54.5	56	29.2	26.5	24.7	48.5	59.6	39.8	51.8	51.8	51.8	71.7	69.9	63.6	44	48.2	52.4	73.5	75	75.3	43.7	50	40.7	28.6	44	27.7	1808500000	5747900000	7839800000	7439600000	9345100000	194350000	227150000	178570000	1488700000	2452200000	3881000000	2341200000	2193400000	3089900000
P00338-3	P00338-3	L-lactate dehydrogenase A chain	LDHA	28	70.1	39.837	54.8	65.1	46.5	49	52.4	26.9	24.4	22.7	44.6	55.7	37.4	48.5	48.5	46.5	66.8	63.2	57.3	39.3	43.2	47.1	66.5	67.9	68.1	41	44.9	38.2	26.3	40.4	25.5	161610000	3867000000	471280000	0	82454000	0	0	0	0	42647000	23867000	905150000	898370000	0
P00352;Q5SYQ9;Q5SYQ8;Q5SYQ7;H0Y2X5;P47895	P00352	Retinal dehydrogenase 1	ALDH1A1	37;15;15;14;2;2	74.5	54.861	63.1	66.3	66.3	66.5	66.5	12.8	10.4	22.8	63.3	66.1	67.1	71.5	73.5	73.5	73.5	70.1	64.3	40.1	39.3	37.5	73.7	74.3	73.9	47.5	38.9	40.9	12.4	20.6	22.6	4713100000	13640000000	16233000000	15752000000	14027000000	46632000	46135000	178270000	3379700000	3286000000	3784700000	5935000000	6430100000	7803000000
P00367;P00367-3;P00367-2;P49448	P00367;P00367-3;P00367-2;P49448	Glutamate dehydrogenase 1, mitochondrial	GLUD1	22;19;17;13	46.4	61.397	23.1	30.6	22	21.9	26.9	0	2.9	0	17.9	13.6	7	31.2	33.7	28	17.7	29	22.8	10.8	7.3	6.6	31.9	35.3	28	0	7.9	2	3.8	0	9	124180000	329310000	280020000	265230000	435390000	0	2363100	0	122270000	108160000	51396000	328170000	318120000	416100000
P00387-2;P00387;P00387-3;B1AHF3	P00387-2;P00387;P00387-3;B1AHF3	NADH-cytochrome b5 reductase 3	CYB5R3	7;7;7;4	29.5	31.628	4	8.3	28.1	23.4	10.8	0	0	0	4.7	4	0	9	8.3	10.1	4.3	0	12.9	0	0	0	14.4	16.9	6.1	0	0	0	0	4	4.7	16337000	163720000	336810000	250660000	146470000	0	0	0	4099900	3490100	0	12825000	17223000	16363000
P00390-2;P00390;P00390-3;P00390-4;P00390-5;E5RI06;H0YC68	P00390-2;P00390;P00390-3;P00390-4;P00390-5	Glutathione reductase, mitochondrial	GSR	24;24;23;19;18;5;3	58.9	51.7	50.9	53	43.8	45.9	41.1	25.9	29.9	26.5	20.3	22.1	29	39.5	49.9	40.5	28.2	32.4	23	15.9	17.7	15	49.5	48.4	33	20.3	18.4	18.6	44.9	48.4	31.1	752400000	2745600000	2388300000	1946800000	2466600000	509980000	470500000	294480000	295330000	218680000	394530000	680670000	808580000	858700000
P00403	P00403	Cytochrome c oxidase subunit 2	MT-CO2	3	14.5	25.565	4.4	4.4	11.5	14.5	14.5	0	0	0	0	4.4	0	4.4	4.4	0	4.4	0	4.4	0	0	0	0	0	4.4	4.4	4.4	4.4	0	0	0	407130	15189000	47471000	72419000	95929000	0	0	0	0	8409000	0	2947100	2874700	0
P00441;H7BYH4	P00441;H7BYH4	Superoxide dismutase [Cu-Zn]	SOD1	7;5	73.4	15.936	44.8	69.5	66.9	73.4	63	0	21.4	23.4	7.8	34.4	57.8	69.5	69.5	69.5	53.9	73.4	47.4	0	0	23.4	45.5	66.9	36.4	27.9	35.7	7.8	30.5	44.8	23.4	189940000	1541900000	1087500000	1074300000	777000000	0	9887300	10653000	9796700	31994000	156830000	1265000000	1401200000	1598700000
P00450;E9PFZ2;H7C5R1;D6RE86;CON__ENSEMBL:ENSBTAP00000031900;H7C5N5	P00450;E9PFZ2;H7C5R1	Ceruloplasmin	CP	58;54;41;8;7;5	60.4	122.2	50.3	49.4	32.6	39.5	31.3	42.6	39.6	45	50.1	50.1	50	49.4	46.1	47.4	33.8	27.3	26.9	59.2	55.4	59	47.3	47.3	48.5	50.1	49.4	49.4	51.5	50.1	52.2	12043000000	29381000000	1846300000	2126600000	2468200000	4806900000	5271500000	3711100000	44616000000	47089000000	48725000000	3706500000	4285200000	5472400000
P00488;Q9NQP5;A6PVK5;H0Y796	P00488	Coagulation factor XIII A chain	F13A1	11;3;3;1	16.5	83.266	3.8	8.7	8.6	7.5	7	0	0	0	5.1	3.8	2.2	7.4	7.4	5.5	0	2.2	0	8.1	6.1	6.1	1.6	5.9	8.3	13.4	13.3	12.4	3.1	4.5	2.2	38490000	131210000	63328000	49871000	68632000	0	0	0	21744000	13525000	9272600	65604000	62996000	41323000
P00491;G3V5M2;G3V2H3;G3V393;B1AQ20;Q8WW52-2;Q8WW52	P00491;G3V5M2	Purine nucleoside phosphorylase	PNP	18;12;5;4;1;1;1	79.6	32.118	49.8	75.8	64	66.1	68.2	5.2	0	6.2	32.5	29.4	32.9	61.2	59.9	57.4	39.8	33.6	50.2	29.1	31.8	24.2	50.2	45.3	39.4	30.4	24.9	29.1	46.4	58.8	52.9	301410000	1170500000	838420000	957380000	932510000	3081000	0	18533000	140850000	110490000	103770000	358880000	427250000	541100000
P00492	P00492	Hypoxanthine-guanine phosphoribosyltransferase	HPRT1	12	72.9	24.579	35.3	69.7	59.6	53.2	59.6	11	5.5	5	46.8	55	35.8	56.9	61.5	61.5	54.6	61	40.8	11	6	17	66.5	62.4	56.4	0	17.4	16.1	45.4	36.2	44.5	74756000	728490000	361590000	482440000	471110000	7749500	15803000	5080600	162650000	201140000	145830000	246830000	332050000	306280000
P00505;P00505-2	P00505;P00505-2	Aspartate aminotransferase, mitochondrial	GOT2	21;18	54.7	47.517	25.1	35.8	29.5	37.9	34.7	16	20.7	16	10.9	14.2	13.5	31.6	35.3	34.4	26.7	31.6	27.7	20.9	11.4	21.4	51.4	44.4	40.7	2.8	6.7	2.1	21.6	23.3	15.6	310560000	1697200000	1558200000	1580200000	1773200000	93364000	79342000	45189000	30240000	35814000	75612000	394390000	415630000	412670000
P00558;P00558-2;P07205	P00558;P00558-2	Phosphoglycerate kinase 1	PGK1	37;35;7	81.8	44.614	59.5	66.4	66.7	71.2	65.9	14.4	14.6	15.6	56.6	46	56.8	68.1	74.1	73.1	75.3	75.3	64	68.8	69.8	73.9	81.8	81.8	81.5	62.4	63.5	59.7	66.2	62.6	59.7	4154800000	24463000000	10871000000	10420000000	10296000000	146220000	195990000	111970000	2959100000	3665800000	3547500000	4312200000	4645400000	5477700000
Q5T9B7;P00568;H0Y4J6;H0YID2;Q9Y6K8-2;Q9Y6K8-3;Q9Y6K8	Q5T9B7;P00568;H0Y4J6	Adenylate kinase isoenzyme 1	AK1	13;13;9;4;1;1;1	55.7	23.411	31.4	28.1	13.8	24.8	37.6	0	0	0	18.6	31	16.2	55.7	55.7	52.4	44.8	48.6	49	6.2	6.2	6.2	55.7	52.4	52.4	17.1	16.7	20.5	0	0	0	173060000	296880000	39753000	59388000	71096000	0	0	0	66782000	113570000	53900000	451890000	443050000	488180000
P00734;E9PIT3;C9JV37;CON__P00735	P00734;E9PIT3	Prothrombin	F2	34;29;13;7	57.6	70.036	51.4	52.3	11.6	9	15.9	43.4	34.2	31.7	47.4	38.3	42.8	35.7	31.2	28	23	18.8	18.5	52.9	53.9	52.9	38.1	42.3	39.2	45.8	46.9	44.5	22.8	22.5	18.5	945000000	3297700000	94879000	70638000	128500000	1701600000	1225900000	1316800000	3097700000	3784900000	3658600000	304420000	336150000	417260000
P00738;J3QR68;H0Y300;P00738-2;J3QLC9;A0A087WU08;H3BS21;J3KTC3;J3KRH2;J3KSV1;J3QQI8;H3BMJ7	P00738;J3QR68;H0Y300;P00738-2;J3QLC9;A0A087WU08	Haptoglobin	HP	34;32;32;28;26;21;15;9;8;2;2;2	68.2	45.205	64.8	66.3	56.2	56.4	63.3	62.3	62.3	64.8	49.8	36.2	37.4	55.2	55.4	55.2	35.2	52.7	56.7	65.3	60.8	60.8	65.3	65	64.8	63.3	63.3	63.3	64.3	65.3	65.3	12320000000	36690000000	7410300000	6646200000	9163400000	48478000000	53808000000	42098000000	539100000	580610000	318100000	7920600000	8982800000	11025000000
P00739;P00739-2	P00739;P00739-2	Haptoglobin-related protein	HPR	23;23	52	39.029	37.1	44	30.5	37.1	30.5	30.5	30.5	31.6	22.7	24.7	9.5	39.7	39.9	35.6	21	23	23.3	49.1	42.8	46.8	42.5	42.5	37.4	36.2	30.5	30.5	49.1	49.1	43.4	41451000	130890000	11630000	16688000	15989000	15429000	26050000	8949900	0	0	0	59645000	109070000	59600000
P00740-2;P00740	P00740-2;P00740	Coagulation factor IX	F9	3;3	10.2	47.617	0	5.4	0	0	0	0	0	0	0	0	0	0	0	0	0	0	0	3.3	5.4	8	0	3.3	0	0	0	0	0	0	0	0	8730200	0	0	0	0	0	0	0	0	0	0	0	0
P00742;Q5JVE8;B7ZBK1;F8WBM7	P00742	Coagulation factor X	F10	5;2;2;1	14.3	54.731	0	6.1	0	0	0	0	0	0	0	0	3.5	0	0	0	0	0	0	10.7	6.8	12.1	0	0	0	0	0	0	0	0	0	0	67168000	0	0	0	0	0	0	0	0	11488000	0	0	0
P00747;Q5TEH5;A6PVI2;CON__P06868;Q02325;Q15195	P00747	Plasminogen	PLG	52;9;9;6;2;1	71.6	90.568	42.8	48.3	21.9	15.2	14.6	24.1	21.4	20	43.6	44.7	41.4	45.3	36.9	45.2	16.2	31.2	17	68.1	61.4	65.6	47.9	50.5	45.8	51.9	50.6	54.8	41.6	41.4	45.7	512870000	2016500000	175290000	126920000	171340000	763280000	968650000	606310000	1574200000	2132500000	3325100000	850540000	725730000	985590000
P00748	P00748	Coagulation factor XII	F12	13	29.1	67.791	15.3	23.4	5.2	2.9	2.9	12.8	10.6	6.2	16.6	18.4	20.7	4.2	4.2	2.9	2.9	0	0	27.8	26.8	26.8	9.1	11.2	8.6	18.4	19.7	19.7	9.1	9.1	10.4	101900000	311810000	5808700	2400900	5081000	92305000	101700000	89947000	225240000	240830000	414160000	8092600	37547000	3394700
P00915;E5RHP7;E5RH81;E5RFE7;E5RIF9;E5RG43;E5RGU8;E5RFL2;E5RJI8;H0YBE2;E5RII2;E5RG81;E5RJF6;E5RHS7	P00915;E5RHP7;E5RH81;E5RFE7;E5RIF9;E5RG43	Carbonic anhydrase 1	CA1	17;15;13;11;9;9;7;7;7;7;6;6;5;2	70.1	28.87	61.3	66.7	59.4	62.8	63.2	43.3	43.3	23	62.8	57.5	57.9	70.1	70.1	69.3	60.9	62.8	59	61.3	64.8	64.8	64.8	64.8	64.8	62.8	62.8	62.8	64.8	64.8	61.3	10109000000	39519000000	9422200000	11353000000	10922000000	213580000	192120000	83040000	5248200000	7517200000	4825900000	26587000000	27620000000	30994000000
P00918;E5RID5;E5RK37	P00918	Carbonic anhydrase 2	CA2	26;7;7	80.4	29.246	65.8	68.1	64.6	64.2	64.6	36.9	26.5	28.5	60	60.4	56.5	72.7	63.8	60	71.9	59.6	59.6	65.4	65.4	65.4	76.9	76.9	80.4	50	53.5	56.2	51.2	46.9	60	14574000000	62628000000	50368000000	44487000000	50253000000	304160000	181940000	167400000	3987000000	4701900000	3867200000	9469600000	11669000000	11399000000
P00966;Q5T6L6;Q5T6L5	P00966;Q5T6L6	Argininosuccinate synthase	ASS1	22;11;10	55.3	46.53	19.4	24.3	11.9	6.3	13.6	0	0	0	20.6	13.8	8.5	19.4	28.9	21.1	16	13.8	15	4.4	3.2	0	44.9	45.9	40.3	0	3.9	1.9	0	2.7	2.7	46825000	99747000	14945000	14367000	24598000	0	0	0	105980000	7508000000	37372000	179690000	176520000	172090000
P00995;D6RIU5	P00995;D6RIU5	Pancreatic secretory trypsin inhibitor	SPINK1	4;2	54.4	8.5067	40.5	40.5	10.1	10.1	10.1	40.5	40.5	40.5	41.8	54.4	30.4	53.2	43	53.2	53.2	53.2	40.5	10.1	0	0	53.2	40.5	40.5	40.5	10.1	40.5	10.1	10.1	10.1	26646000	50776000	154810000	141660000	93152000	776840000	462100000	572040000	1863200000	1340700000	655570000	77384000	57953000	85739000
P01008;Q8TCE1;CON__P41361	P01008	Antithrombin-III	SERPINC1	35;16;9	61.9	52.602	57.3	53.2	55.6	55.6	55.6	59.5	55.2	52.6	61	55.6	51.7	48.1	43.5	50.9	31.7	37.3	31.9	54.1	53	51.5	54.3	53	54.5	58.6	54.5	54.5	55.6	55.6	49.4	9903800000	28420000000	7709000000	6810500000	6173900000	21470000000	22694000000	20472000000	15526000000	17408000000	18030000000	1412200000	1590800000	1630600000
P01009;P01009-2;P01009-3;G3V2B9;G3V544;G3V5R8;G3V387;P20848	P01009;P01009-2;P01009-3	Alpha-1-antitrypsin	SERPINA1	45;38;32;11;3;2;2;1	75.8	46.736	75.8	75.8	63.4	63.4	67	71.5	71.5	72.2	72.2	72.2	70.6	64.1	67.5	66	68.4	68.4	68.4	67.9	67.9	67.9	69.4	70.8	67.7	59.1	63.9	63.6	71.1	71.3	68.4	126510000000	333550000000	61995000000	62643000000	61459000000	190480000000	226800000000	179060000000	188390000000	266100000000	198560000000	25500000000	28532000000	32177000000
P01011;G3V595;P01011-2;A0A087WY93;P01011-3	P01011;G3V595;P01011-2	Alpha-1-antichymotrypsin	SERPINA3	26;18;13;4;1	51.3	47.65	49.4	49.4	44.4	39.7	39.7	48.7	48.7	46.3	44.4	49.4	46.3	40.4	37.6	41.1	44	42.3	39.7	42.3	46.3	46.3	44.4	44.4	39.7	44.4	44.4	39.7	41.8	41.8	41.8	25042000000	76585000000	15372000000	15547000000	12854000000	36539000000	34425000000	29817000000	74333000000	91873000000	83089000000	2441800000	2216400000	2398800000
P01019	P01019	Angiotensinogen	AGT	13	30.7	53.154	23.5	29.3	14.8	14.2	14.2	24.5	25.8	19.2	26.2	26.2	19.6	22.3	16.7	12.8	19.4	25.6	25.8	27.2	25.6	25.6	27.2	27.2	27.2	24.1	24.1	24.1	27.2	22.3	25.8	2488700000	8694300000	293470000	271380000	448520000	2039000000	2216300000	1290500000	1990300000	2490100000	2628300000	155000000	166000000	160620000
P01023;F8W7L3;H0YFH1;F5H1E8	P01023	Alpha-2-macroglobulin	A2M	86;7;5;1	67.1	163.29	61	61.6	52.3	53.1	52.2	56.4	54.5	55	42.4	42.3	33.9	60.9	62.9	60.5	46.4	44.8	41.7	63.6	63.7	63.2	59.2	59.8	59.6	60.9	60.2	59.4	60.2	59.8	63.7	25307000000	89424000000	7373400000	7810300000	7234400000	26242000000	29667000000	20418000000	2216900000	3061200000	2766200000	43841000000	49010000000	53355000000
P01024;M0QYC8;M0QXZ3;M0R0Q9;Q9BU76-4;REV__A0A087X0M8;REV__O00533;REV__O00533-2;O95568	P01024	Complement C3	C3	149;16;8;5;1;1;1;1;1	84.1	187.15	75.3	74.4	66.7	60.3	63.4	72.5	68.2	66.4	72.7	75.9	70.7	65.7	64.6	67.8	54.8	57.9	56.3	78.3	73.1	74.9	68.6	71.6	68.6	72.1	71.3	65.4	68.5	69.6	65.2	38583000000	114380000000	15388000000	14187000000	15482000000	64275000000	69624000000	53901000000	201110000000	222600000000	233810000000	13757000000	15317000000	19695000000
P01031;CON__Q1A7A4	P01031	Complement C5	C5	63;8	44	188.3	28.2	34.4	17	13.1	14.1	11.9	11.8	14.6	14.7	12.6	16.7	16.4	23.6	22.8	11.6	8.9	10	38.5	34.8	37.1	22.5	21.5	22.6	29.3	28.1	27.5	35.9	33.2	31.3	794500000	3316500000	294840000	367360000	322490000	343540000	397410000	311260000	427380000	359490000	524320000	430090000	558490000	663130000
Q5H9A7;P01033;H0Y789;Q5H9B5;Q5H9B4	Q5H9A7;P01033;H0Y789	Metalloproteinase inhibitor 1	TIMP1	8;8;5;2;1	83.2	16.057	78.3	78.3	48.3	30.8	25.9	65.7	83.2	83.2	83.2	83.2	83.2	69.9	69.9	69.9	83.2	83.2	83.2	83.2	69.2	78.3	65.7	69.9	58	75.5	83.2	83.2	83.2	65.7	65.7	1365700000	5380400000	301490000	353380000	222570000	3000600000	3619300000	3136000000	7805900000	9165700000	10979000000	581640000	502650000	477640000
P01034	P01034	Cystatin-C	CST3	8	49.3	15.799	37.7	30.8	26	30.8	30.8	43.2	43.2	43.2	37.7	37.7	31.5	31.5	31.5	37.7	37.7	37.7	37.7	31.5	31.5	31.5	31.5	31.5	31.5	37.7	31.5	37.7	37.7	37.7	31.5	697700000	3452000000	70661000	143590000	153560000	1364900000	1361700000	1430400000	4060000000	4305600000	5688100000	1152800000	1077200000	1206400000
P01037;P01036;P09228	P01037	Cystatin-SN	CST1	7;3;2	57.4	16.387	0	7.8	0	0	0	45.4	57.4	34	32.6	57.4	57.4	0	0	0	0	0	0	0	12.1	0	0	0	0	12.8	24.1	12.8	0	0	0	0	11725000	0	0	0	209520000	196640000	105520000	560960000	960620000	1053100000	0	0	0
P01040;C9J0E4	P01040;C9J0E4	Cystatin-A	CSTA	3;2	37.8	11.006	7.1	18.4	18.4	18.4	7.1	12.2	30.6	30.6	0	0	0	7.1	0	7.1	0	0	0	0	0	0	0	0	0	0	0	0	18.4	18.4	18.4	277450	32970000	6328200	7573900	9566000	14329000	29780000	24765000	0	0	0	1582200	0	2633300
P01042;CON__P01045-1;CON__Q2KJ62;CON__P01044-1	P01042	Kininogen-1	KNG1	27;1;1;1	38.8	71.957	22.7	25.5	16.9	13	9.3	20.8	19.6	19.1	20.8	24.4	19.3	23.6	25.2	24.8	16.6	15.2	18.5	28.4	26.1	27.6	24.7	26.4	22.7	26.4	28	24.5	22	19.7	16.1	0	0	0	0	0	0	0	0	0	8180100	0	0	0	0
P01042-2;P01042-3	P01042-2;P01042-3	Kininogen-1	KNG1	29;26	60.9	47.883	34.2	42.6	28.6	19.7	18.3	35.6	33.7	31.9	34.4	36.3	32.1	38.6	37.9	37.5	25.1	26	23.2	49.9	41.7	48.7	37.2	39.8	37.2	42.9	37.5	35.4	33.3	29.7	27.4	2371400000	9253900000	282680000	245450000	199200000	1740000000	1381600000	1109100000	4686300000	4200500000	4463400000	1052000000	1204500000	1574300000
P01116-2;P01116;P01112-2;P01112;P01111;G3V4K2;G3V5T7	P01116-2;P01116;P01112-2;P01112;P01111	GTPase Kras	KRAS	3;3;2;2;2;1;1	20.2	21.424	0	6.4	6.4	6.4	6.4	12.2	12.2	0	6.4	6.4	0	0	6.4	0	0	14.4	0	0	0	0	6.4	14.4	14.4	6.4	14.4	6.4	0	0	0	0	30107000	13839000	12990000	11028000	37797000	28634000	0	8630200	9012700	0	0	11249000	0
P01591;D6RD17;D6RHJ6;C9JA05	P01591;D6RD17;D6RHJ6	Immunoglobulin J chain	IGJ	8;7;6;3	64.2	18.098	59.7	64.2	32.7	32.7	41.5	41.5	41.5	32.7	64.2	41.5	41.5	64.2	41.5	42.1	23.3	23.3	23.3	64.2	64.2	42.1	64.2	64.2	64.2	42.1	42.1	42.1	64.2	64.2	64.2	1003900000	3482900000	386400000	470370000	419760000	2886100000	4165400000	3007900000	3901800000	3673000000	4180000000	1014900000	1236600000	1455300000
P01594	P01594	Ig kappa chain V-I region AU	IGKV1-33	2	31.5	11.939	31.5	31.5	16.7	16.7	16.7	31.5	31.5	31.5	16.7	16.7	16.7	16.7	16.7	16.7	16.7	16.7	16.7	31.5	31.5	31.5	31.5	31.5	31.5	31.5	31.5	31.5	31.5	31.5	16.7	15977000	42719000	0	0	0	23981000	25481000	34169000	0	0	0	0	0	0
P01597	P01597	Ig kappa chain V-I region DEE	IGKV1-39	3	15.7	11.418	15.7	15.7	5.6	5.6	5.6	15.7	15.7	15.7	5.6	15.7	0	13	13	13	5.6	5.6	5.6	15.7	10.2	10.2	15.7	13	15.7	15.7	15.7	15.7	13	13	13	6061700	41589000	0	0	0	117900000	157130000	61828000	0	8573700	0	0	0	26111000
P01598;P01596	P01598	Ig kappa chain V-I region EU	IGKV1-5	3;1	32.4	11.788	32.4	32.4	32.4	32.4	32.4	32.4	32.4	32.4	32.4	32.4	26.9	32.4	32.4	32.4	22.2	22.2	32.4	32.4	26.9	26.9	32.4	32.4	32.4	32.4	32.4	32.4	32.4	32.4	32.4	1344800000	2302800000	131550000	136720000	141640000	630290000	678400000	706250000	270860000	266530000	212280000	75767000	75393000	110090000
P01599	P01599	Ig kappa chain V-I region Gal	IGKV1-17	2	22.2	11.814	16.7	16.7	16.7	16.7	16.7	22.2	16.7	16.7	16.7	16.7	16.7	22.2	22.2	22.2	16.7	16.7	16.7	22.2	16.7	22.2	16.7	22.2	22.2	16.7	16.7	16.7	22.2	16.7	16.7	0	0	0	0	0	13548000	0	0	0	0	0	1916800	1112300	2475800
P01601	P01601	Ig kappa chain V-I region HK101	IGKV1D-16	2	18.8	12.799	18.8	18.8	5.1	5.1	5.1	18.8	18.8	18.8	5.1	5.1	0	5.1	5.1	5.1	5.1	5.1	5.1	18.8	13.7	13.7	18.8	18.8	18.8	18.8	18.8	18.8	18.8	5.1	18.8	40942000	67292000	0	0	0	66632000	50086000	93053000	0	0	0	0	0	0
P01602	P01602	Ig kappa chain V-I region HK102	IGKV1-5	4	34.2	12.768	20.5	18.8	5.1	5.1	5.1	20.5	34.2	20.5	5.1	5.1	0	5.1	5.1	5.1	5.1	5.1	5.1	20.5	15.4	15.4	20.5	20.5	20.5	5.1	5.1	5.1	34.2	34.2	34.2	0	38096000	0	0	0	0	4664100	0	0	0	0	0	0	0
P01603	P01603	Ig kappa chain V-I region Ka	IGKV1-33	2	31.5	11.285	14.8	31.5	0	0	0	0	0	0	0	0	0	0	0	0	0	0	0	0	0	0	0	0	0	0	0	0	16.7	0	31.5	39701000	103040000	0	0	0	0	0	0	0	0	0	0	0	0
P01604	P01604	Ig kappa chain V-I region Kue	IGKV1-5	3	32.4	12.126	5.6	32.4	5.6	15.7	15.7	15.7	15.7	15.7	5.6	5.6	0	15.7	15.7	15.7	5.6	5.6	5.6	15.7	10.2	10.2	5.6	15.7	15.7	15.7	15.7	15.7	15.7	15.7	15.7	0	38985000	0	586110	11579000	55701000	50801000	95809000	0	0	0	16293000	20192000	30550000
P01605	P01605	Ig kappa chain V-I region Lay	IGKV1D-33	3	31.5	11.834	25	31.5	8.3	16.7	25	25	25	25	8.3	8.3	8.3	8.3	8.3	8.3	0	8.3	0	25	25	25	25	25	25	8.3	8.3	25	25	25	25	37770000	131970000	0	6856800	12371000	0	32641000	16763000	0	0	0	0	0	0
P01608	P01608	Ig kappa chain V-I region Roy	IGKV1D-33	3	31.5	11.782	31.5	31.5	16.7	16.7	16.7	16.7	16.7	24.1	16.7	16.7	16.7	24.1	24.1	24.1	16.7	16.7	16.7	16.7	31.5	16.7	24.1	16.7	24.1	16.7	24.1	16.7	16.7	16.7	16.7	16718000	3324500	0	0	0	0	0	0	0	0	0	18029000	20774000	22435000
P01609	P01609	Ig kappa chain V-I region Scw	IGKV1D-33	2	27.8	11.764	27.8	27.8	27.8	27.8	27.8	27.8	16.7	27.8	27.8	27.8	16.7	27.8	27.8	27.8	16.7	16.7	16.7	27.8	27.8	27.8	27.8	27.8	27.8	27.8	27.8	27.8	27.8	27.8	27.8	50387000	231150000	12864000	24774000	11052000	16773000	0	94063000	20417000	25800000	0	6338800	15426000	16101000
P01610	P01610	Ig kappa chain V-I region WEA	IGKV1-17	3	36.1	11.84	36.1	36.1	22.2	22.2	36.1	36.1	36.1	36.1	22.2	22.2	16.7	22.2	22.2	22.2	22.2	22.2	22.2	22.2	16.7	16.7	36.1	36.1	36.1	22.2	22.2	22.2	22.2	22.2	22.2	10404000	23975000	0	0	0	10869000	13151000	11798000	0	0	0	0	0	0
P01611	P01611	Ig kappa chain V-I region Wes	IGKV1D-12	3	37	11.608	37	37	22.2	22.2	22.2	37	37	37	22.2	5.6	31.5	22.2	22.2	22.2	22.2	5.6	5.6	22.2	31.5	31.5	37	37	37	22.2	37	37	37	37	37	311830000	1216000000	45113000	48569000	48730000	256560000	229430000	166070000	58277000	0	35760000	28036000	36742000	16142000
P01612	P01612	Ig kappa chain V-I region Mev	IGKV1-39	3	36.7	11.87	31.2	31.2	22	31.2	22	20.2	36.7	31.2	31.2	31.2	16.5	5.5	22	5.5	0	0	0	36.7	31.2	14.7	36.7	36.7	36.7	5.5	20.2	36.7	36.7	36.7	36.7	97270000	348090000	5909900	20912000	11176000	111450000	162190000	69212000	23790000	39146000	37111000	17679000	29476000	12545000
P01613	P01613	Ig kappa chain V-I region Ni	IGKV1D-33	2	30.4	11.745	30.4	30.4	30.4	30.4	30.4	30.4	30.4	30.4	30.4	14.3	30.4	30.4	30.4	30.4	14.3	14.3	14.3	30.4	30.4	30.4	30.4	30.4	30.4	30.4	30.4	30.4	30.4	30.4	30.4	85997000	537960000	17070000	20139000	31131000	47228000	119360000	91199000	14156000	0	24383000	14684000	18345000	26749000
P01615	P01615	Ig kappa chain V-II region FR	IGKV2D-28	1	11.5	12.059	11.5	11.5	0	0	0	11.5	11.5	0	0	0	0	0	11.5	0	11.5	0	0	11.5	0	0	11.5	0	11.5	0	11.5	0	0	11.5	11.5	24232000	142810000	0	0	0	168030000	228130000	0	0	0	0	0	14642000	0
P01616	P01616	Ig kappa chain V-II region MIL	IGKV2D-28	1	21.4	10.825	21.4	21.4	0	21.4	0	21.4	21.4	21.4	21.4	21.4	21.4	21.4	21.4	0	0	0	0	21.4	21.4	21.4	21.4	21.4	21.4	21.4	21.4	21.4	21.4	21.4	21.4	29934000	147590000	0	1660000	0	38309000	50743000	39628000	5027600	5135300	11558000	6431800	4171700	0
P01619	P01619	Ig kappa chain V-III region B6	IGKV3-20	3	41.7	11.12	21.3	21.3	6.5	6.5	6.5	21.3	21.3	14.8	6.5	6.5	14.8	21.3	6.5	21.3	6.5	6.5	6.5	21.3	14.8	14.8	21.3	21.3	21.3	6.5	6.5	6.5	21.3	41.7	21.3	58451000	141810000	0	0	0	166100000	148880000	63103000	0	0	6283200	12482000	0	30339000
P01620;P01623	P01620;P01623	Ig kappa chain V-III region SIE	IGKV3-20	6;5	66.1	11.775	66.1	66.1	45.9	45.9	45.9	66.1	66.1	59.6	45.9	66.1	39.4	45.9	45.9	45.9	37.6	37.6	45.9	66.1	59.6	59.6	66.1	66.1	66.1	66.1	45.9	66.1	66.1	66.1	66.1	2992200000	6051100000	206420000	230590000	205500000	1891100000	3445800000	2655100000	1047000000	742930000	1310100000	697810000	659040000	816290000
P01621	P01621	Ig kappa chain V-III region NG9	IGKV3-20	5	54	10.729	54	54	48	32	29	54	54	47	16	32	25	54	45	29	16	32	16	38	31	47	54	54	38	38	54	54	54	54	54	357640000	1344200000	13323000	120360000	0	526520000	191990000	389760000	114210000	147720000	114810000	44050000	7342600	0
P01622	P01622	Ig kappa chain V-III region Ti	IGKV3-20	6	66.1	11.788	45.9	45.9	37.6	45.9	45.9	45.9	66.1	59.6	37.6	37.6	39.4	37.6	45.9	45.9	37.6	37.6	37.6	45.9	39.4	39.4	45.9	45.9	45.9	45.9	45.9	45.9	66.1	45.9	45.9	8848000	105830000	0	6363800	5717100	202500000	249380000	188840000	0	0	55757000	0	6144300	9834900
P01624	P01624	Ig kappa chain V-III region POM	IGKV3-15	2	24.8	11.922	24.8	24.8	8.3	0	8.3	8.3	8.3	8.3	8.3	8.3	8.3	8.3	8.3	8.3	0	8.3	0	8.3	8.3	24.8	24.8	24.8	24.8	8.3	8.3	8.3	24.8	24.8	24.8	2387300	35165000	0	0	0	0	0	0	0	0	0	0	0	0
P01625	P01625	Ig kappa chain V-IV region Len	IGKV4-1	5	43	12.64	43	43	28.9	15.8	23.7	36.8	36.8	36.8	28.9	36.8	36.8	28.9	36.8	36.8	13.2	15.8	15.8	28.9	36.8	28.9	28.9	35.1	36.8	28.9	36.8	36.8	36.8	36.8	36.8	1186300000	2353200000	78598000	104910000	107100000	1634000000	1704300000	1313500000	126170000	186210000	182690000	227610000	177410000	154530000
P01699	P01699	Ig lambda chain V-I region VOR	IGLV1-44	3	34.2	11.514	23.4	23.4	15.3	23.4	23.4	34.2	34.2	34.2	15.3	15.3	15.3	23.4	23.4	23.4	15.3	15.3	15.3	34.2	34.2	34.2	23.4	23.4	34.2	23.4	23.4	23.4	23.4	34.2	23.4	30021000	149850000	0	13953000	19350000	48669000	9735100	27547000	0	0	0	21120000	22298000	27086000
P01700	P01700	Ig lambda chain V-I region HA	IGLV1-47	4	33.9	11.896	18.8	33.9	18.8	7.1	18.8	26.8	26.8	26.8	11.6	26.8	11.6	33.9	18.8	18.8	18.8	18.8	11.6	26.8	26.8	26.8	33.9	33.9	18.8	18.8	18.8	18.8	22.3	33.9	22.3	0	49812000	0	0	0	20799000	19843000	15701000	0	5848900	0	7682200	0	0
P01701	P01701	Ig lambda chain V-I region NEW	IGLV1-51	4	34.2	11.453	34.2	34.2	34.2	22.5	34.2	34.2	34.2	27	22.5	22.5	27	22.5	22.5	22.5	0	7.2	7.2	33.3	27	27	22.5	34.2	22.5	22.5	22.5	22.5	22.5	34.2	34.2	57041000	365310000	13111000	13966000	6473400	165070000	181790000	155390000	27938000	32251000	38195000	23173000	13805000	11057000
P01703	P01703	Ig lambda chain V-I region NEWM	IGLV1-40	1	16.5	10.904	16.5	16.5	16.5	0	16.5	16.5	16.5	16.5	16.5	16.5	16.5	16.5	16.5	16.5	0	16.5	0	16.5	16.5	16.5	16.5	16.5	16.5	16.5	16.5	16.5	16.5	16.5	16.5	73711000	365740000	18768000	0	13877000	253390000	246280000	207050000	32872000	40431000	17950000	0	14561000	19168000
P01707	P01707	Ig lambda chain V-II region TRO	IGLV2-11	4	26.1	11.561	18.9	18.9	7.2	18.9	7.2	0	0	0	0	0	0	18.9	18.9	18.9	7.2	7.2	0	11.7	11.7	11.7	7.2	18.9	18.9	7.2	7.2	7.2	26.1	18.9	18.9	1819400	102890000	0	5484500	0	0	0	0	0	0	0	6271000	9112800	7205300
P01708;P01713;P01706	P01708	Ig lambda chain V-II region BUR	IGLV2-11	4;1;1	32.1	11.506	24.8	24.8	10.1	8.3	0	18.3	18.3	10.1	10.1	10.1	0	6.4	6.4	6.4	0	0	0	10.1	10.1	18.3	16.5	24.8	10.1	24.8	10.1	10.1	25.7	18.3	10.1	8472900	54307000	838480	2530800	0	168730000	254310000	184320000	15335000	27658000	0	0	0	0
P01714	P01714	Ig lambda chain V-III region SH	IGLV3-19	4	34.3	11.392	34.3	25	34.3	34.3	34.3	16.7	25.9	25.9	25	34.3	16.7	34.3	34.3	34.3	16.7	16.7	16.7	31.5	25	25	34.3	34.3	34.3	34.3	34.3	34.3	34.3	34.3	34.3	215370000	879140000	25729000	36984000	41014000	199410000	225990000	160890000	56242000	85451000	66820000	31201000	41094000	28047000
P01717	P01717	Ig lambda chain V-IV region Hil	IGLV3-25	1	17.8	11.517	17.8	17.8	17.8	17.8	17.8	17.8	17.8	17.8	17.8	17.8	17.8	17.8	17.8	17.8	17.8	17.8	17.8	17.8	17.8	17.8	17.8	17.8	17.8	17.8	17.8	17.8	17.8	17.8	17.8	143850000	869680000	24132000	23715000	26330000	402240000	554020000	460380000	122700000	178690000	121640000	73520000	81015000	84117000
P01719	P01719	Ig lambda chain V-V region DEL	IGLV3-21	3	38.9	11.342	31.5	14.8	0	0	7.4	22.2	14.8	14.8	0	0	0	0	0	0	0	0	0	0	0	0	22.2	22.2	22.2	7.4	7.4	7.4	22.2	38.9	22.2	21684000	45525000	0	0	0	22592000	39287000	0	0	0	0	0	0	0
P01742;P01761;P06326	P01742;P01761;P06326	Ig heavy chain V-I region EU	IGHV1-69	1;1;1	10.3	12.472	10.3	10.3	10.3	10.3	10.3	10.3	10.3	10.3	10.3	10.3	10.3	10.3	10.3	10.3	10.3	10.3	0	10.3	10.3	10.3	10.3	10.3	10.3	10.3	10.3	10.3	10.3	10.3	10.3	32237000	402090000	12204000	10585000	6580300	53378000	60876000	33336000	8700600	12242000	12560000	27982000	36511000	24482000
P01743	P01743	Ig heavy chain V-I region HG3	IGHV1-46	3	31.6	12.946	22.2	22.2	9.4	9.4	9.4	22.2	22.2	31.6	22.2	22.2	9.4	22.2	22.2	22.2	0	9.4	9.4	22.2	22.2	9.4	22.2	22.2	22.2	22.2	22.2	22.2	22.2	22.2	22.2	54396000	81291000	0	0	0	48060000	75855000	0	24024000	13728000	0	8334800	12300000	11293000
P01762	P01762	Ig heavy chain V-III region TRO	IGHV3-11	1	9	12.027	9	9	9	9	0	9	9	0	0	0	0	0	0	9	0	0	0	0	9	9	0	0	0	0	0	0	9	9	9	15028000	1341300000	110910000	91892000	0	28505000	32458000	0	0	0	0	0	0	8562100
P01763	P01763	Ig heavy chain V-III region WEA	IGHV3-48	3	36	12.141	19.3	36	36	36	19.3	9.6	19.3	36	9.6	9.6	9.6	26.3	9.6	9.6	9.6	9.6	9.6	9.6	9.6	9.6	36	36	36	26.3	9.6	9.6	36	36	36	7907600	100000000	150620000	234380000	13713000	0	38205000	175830000	0	0	0	12147000	0	0
P01765;P01774	P01765	Ig heavy chain V-III region TIL	IGHV3-23	3;1	33.9	11.612	33.9	33.9	26.1	26.1	26.1	26.1	26.1	26.1	26.1	26.1	26.1	26.1	33.9	33.9	26.1	26.1	26.1	33.9	26.1	26.1	33.9	33.9	26.1	26.1	26.1	26.1	33.9	26.1	26.1	3247600000	7914000000	620050000	625190000	465460000	1212300000	1395900000	1393200000	641350000	1147300000	957390000	877050000	789900000	1038200000
P01767	P01767	Ig heavy chain V-III region BUT	IGHV3-53	2	26.1	11.906	26.1	26.1	26.1	26.1	26.1	26.1	26.1	26.1	26.1	9.6	26.1	26.1	26.1	26.1	26.1	26.1	26.1	26.1	26.1	26.1	26.1	26.1	26.1	26.1	26.1	26.1	26.1	26.1	26.1	162940000	972230000	33471000	30145000	32749000	52231000	68659000	75960000	14058000	0	96000000	12657000	21733000	15736000
P01770	P01770	Ig heavy chain V-III region NIE	IGHV3-30	4	42	12.898	10.1	23.5	0	0	10.1	10.1	10.1	10.1	10.1	10.1	10.1	10.1	10.1	10.1	0	0	0	10.1	28.6	10.1	19.3	19.3	19.3	10.1	19.3	10.1	10.1	10.1	10.1	180630000	612870000	0	0	23973000	347870000	376780000	320080000	47963000	45564000	80755000	32731000	35323000	47617000
P01772	P01772	Ig heavy chain V-III region KOL	IGHV3-33	3	28.6	13.718	21.4	21.4	21.4	12.7	0	21.4	21.4	21.4	21.4	21.4	12.7	21.4	12.7	21.4	0	0	0	21.4	8.7	8.7	28.6	28.6	28.6	21.4	21.4	21.4	15.9	21.4	21.4	168370000	464420000	19572000	13886000	0	188590000	207920000	259840000	33442000	22434000	28976000	67980000	66566000	73209000
P01773	P01773	Ig heavy chain V-III region BUR	IGHV3-30	1	9.2	12.265	0	9.2	0	9.2	9.2	0	9.2	9.2	0	0	9.2	9.2	9.2	9.2	0	0	0	9.2	9.2	9.2	9.2	9.2	9.2	9.2	9.2	9.2	9.2	9.2	9.2	0	3217600	0	8112100	7355400	0	68313000	34924000	0	0	38964000	12545000	16290000	23232000
P01775	P01775	Ig heavy chain V-III region LAY	IGHV3-23	1	16	12.729	16	16	16	16	16	16	16	16	16	16	0	16	16	16	0	0	0	16	16	16	16	16	16	16	16	16	16	16	16	19538000	133770000	23176000	7127200	12628000	55196000	40130000	27269000	6769900	3361600	0	4864700	4520700	6265100
P01776	P01776	Ig heavy chain V-III region WAS	IGHV3-23	2	23.9	12.847	16.2	16.2	16.2	16.2	16.2	16.2	16.2	23.9	16.2	16.2	16.2	16.2	16.2	16.2	16.2	16.2	16.2	16.2	16.2	16.2	16.2	16.2	23.9	16.2	16.2	16.2	16.2	16.2	16.2	0	0	0	0	0	0	0	7197500	0	0	0	0	0	0
P01778	P01778	Ig heavy chain V-III region ZAP	IGHV3-23	1	16.4	12.339	16.4	16.4	16.4	16.4	16.4	0	0	16.4	0	0	16.4	16.4	16.4	16.4	0	0	0	16.4	16.4	16.4	16.4	16.4	16.4	16.4	16.4	16.4	16.4	16.4	16.4	39268000	121730000	10970000	12230000	26314000	0	0	5204900	0	0	14543000	3377900	3792200	7095800
P01780	P01780	Ig heavy chain V-III region JON	IGHV3-7	2	16.5	12.32	16.5	16.5	16.5	0	16.5	16.5	16.5	16.5	16.5	16.5	16.5	16.5	16.5	16.5	0	0	0	16.5	16.5	16.5	16.5	16.5	16.5	16.5	16.5	16.5	16.5	16.5	16.5	107450000	434490000	6981500	0	3274000	101020000	163600000	74540000	20847000	42503000	50398000	18580000	22894000	30569000
P01781;P01782	P01781	Ig heavy chain V-III region GAL	IGHV3-7	4;1	40.5	11.771	32.8	32.8	32.8	19	40.5	40.5	32.8	32.8	32.8	23.3	23.3	40.5	40.5	40.5	9.5	9.5	9.5	40.5	40.5	32.8	40.5	40.5	40.5	40.5	40.5	40.5	40.5	40.5	40.5	97064000	550170000	31219000	3182400	29039000	81364000	51986000	118760000	54329000	16851000	25870000	69605000	86184000	130630000
P01824	P01824	Ig heavy chain V-II region WAH	IGHV4-39	2	13.2	14.117	13.2	13.2	0	6.2	6.2	13.2	13.2	13.2	6.2	0	6.2	7	6.2	6.2	7	0	6.2	13.2	6.2	7	13.2	6.2	13.2	13.2	6.2	6.2	13.2	13.2	13.2	149100000	325180000	0	45026000	66600000	193380000	208870000	125960000	0	0	26335000	2119500	6569600	8983600
P01825	P01825	Ig heavy chain V-II region NEWM	IGHV4-59	3	29.9	12.79	13.7	24.8	18.8	18.8	18.8	29.9	29.9	29.9	5.1	5.1	16.2	18.8	18.8	18.8	18.8	18.8	18.8	18.8	29.9	29.9	29.9	29.9	18.8	18.8	18.8	18.8	18.8	18.8	18.8	0	66429000	71019000	118290000	125000000	861570000	925070000	517540000	173380000	195540000	91557000	88395000	80775000	184700000
P01833	P01833	Polymeric immunoglobulin receptor	PIGR	42	54.8	83.283	43.5	45.4	35.6	35.7	35.6	44.2	43.2	44.4	51.2	49.7	47.3	44	43.7	45.3	52.6	49.5	49.5	37.7	36.6	35.1	23.8	25.3	26.7	46.7	43.8	45.3	42.3	41.5	41.5	16192000000	63828000000	5559900000	5146100000	4465300000	16938000000	17557000000	16604000000	114680000000	133380000000	159150000000	7450400000	8859800000	10373000000
P01859	P01859	Ig gamma-2 chain C region	IGHG2	20	70.2	35.9	66.6	67.5	40.8	58.3	50.9	60.4	58.6	58.6	51.2	53.7	55.8	57.1	58.3	67.8	51.2	51.2	51.2	62.3	69	69	69	69	66.6	59.8	59.8	63.5	66.6	67.8	70.2	19245000000	42956000000	2665800000	2243300000	5526600000	51008000000	49168000000	42457000000	7822500000	7729400000	11182000000	8513000000	9123300000	6939900000
P01861	P01861	Ig gamma-4 chain C region	IGHG4	18	71.3	35.94	56.9	57.8	50.2	50.2	56.9	58.7	52.9	57.8	55.4	45.3	40.1	49.5	42.8	51.1	42.8	47.7	60.2	62.1	68.8	66.4	68.8	68.8	67.6	67.9	68.8	67.9	56.9	67.9	56.9	1560700000	4901100000	729560000	1112000000	951220000	7374900000	6889100000	3417500000	1117000000	1434800000	1523600000	2066000000	1699700000	2857700000
P01876	P01876	Ig alpha-1 chain C region	IGHA1	26	84.1	37.654	63.5	57.2	65.7	43.3	55	59.8	59.8	59.8	62.6	56.4	52.4	57.2	57.2	57.2	54.4	54.4	54.4	61.2	58.6	61.5	75.9	67.1	77.9	54.4	56.9	55	64	66	57.8	37962000000	83008000000	12908000000	14068000000	15807000000	80093000000	75993000000	74829000000	22504000000	29944000000	33979000000	21029000000	19843000000	26423000000
P01877	P01877	Ig alpha-2 chain C region	IGHA2	20	74.4	36.526	70.6	64.1	54.4	52.4	54.4	66.8	66.8	66.8	63.2	63.2	59.1	64.1	64.1	64.1	61.2	61.2	61.2	61.8	59.1	62.1	65.9	67.9	67.9	61.2	63.8	61.8	64.7	66.8	64.7	4291500000	6524500000	1273200000	1211000000	1143700000	3850200000	3459600000	4158000000	1680500000	2113200000	1698400000	1116300000	1092900000	1204200000
P01892;P10316;P01891;P16188;Q5SRN7;A7MAP4;Q5SRN5;P13746;P04439;P13746-2;P30455;P30443	P01892;P10316;P01891;P16188;Q5SRN7;A7MAP4;Q5SRN5;P13746;P04439;P13746-2	HLA class I histocompatibility antigen, A-2 alpha chain	HLA-A	8;7;6;5;4;4;4;4;4;4;3;3	33.4	40.921	9	14.5	22.7	12.3	15.1	0	0	0	7.9	7.9	7.4	11.2	2.5	13.7	4.7	4.7	7.9	19.5	8.2	12.9	30.1	23.6	26.3	15.6	15.3	21.9	2.5	7.1	4.7	1022300	83111000	94282000	38712000	75762000	0	0	0	14273000	11683000	47578000	25173000	25274000	47443000
P01903;Q30118;F5GZ59;P01906	P01903;Q30118	HLA class II histocompatibility antigen, DR alpha chain	HLA-DRA	6;5;2;1	25.2	28.607	22.8	24.8	18.1	15.7	18.1	0	0	6.7	0	0	0	0	0	0	0	0	0	0	0	0	18.5	13.8	13.8	15.7	15.7	22.8	0	0	0	46592000	179190000	51734000	28939000	42535000	0	0	1944200	0	0	0	0	0	0
P02008	P02008	Hemoglobin subunit zeta	HBZ	3	26.8	15.637	15.5	26.8	4.9	4.9	4.9	4.9	4.9	4.9	4.9	4.9	4.9	4.9	4.9	4.9	4.9	4.9	4.9	4.9	4.9	4.9	16.2	4.9	4.9	16.2	16.2	16.2	4.9	4.9	4.9	1291200	9928100	0	0	0	0	0	0	0	0	0	0	0	0
P02042;E9PFT6;E9PEW8;C9JRG0;A8MUF7	P02042;E9PFT6;E9PEW8	Hemoglobin subunit delta	HBD	19;15;12;4;1	93.2	16.055	93.2	93.2	92.5	84.4	93.2	41.5	41.5	32.7	93.2	85	84.4	93.2	93.2	93.2	85	85	85	70.1	70.1	70.1	85	93.2	93.2	93.2	93.2	93.2	84.4	84.4	92.5	9768600000	26176000000	7262500000	6653500000	7786800000	5102500	9019000	0	4080500000	4314900000	6643200000	33267000000	34532000000	42119000000
P02452;CON__Q862S4;I3L3H7;P02458	P02452	Collagen alpha-1(I) chain	COL1A1	14;4;4;1	10.6	138.94	7.6	6.8	0	0.8	0.8	8.1	7.4	7.7	8.5	9.6	6.6	0	0	0	0	0	0	3.3	2.7	1.5	0	0	0	8.7	8.9	9.7	4.4	5.7	5	94963000	640530000	0	9311900	7250600	2693600000	2945200000	2456200000	1212400000	1588600000	2268300000	0	0	0
P02461-2;P02461	P02461-2;P02461	Collagen alpha-1(III) chain	COL3A1	9;9	10.1	111.91	3.4	3.4	0	0	0	7.2	8.1	7.5	3.4	4.9	3.9	1	1.9	0.9	0	0	0	1.1	0	1.7	2.1	0	0	4.2	5.7	5.7	4.7	3.9	4	23946000	58592000	0	0	0	596220000	620120000	366580000	119690000	227100000	256190000	3027500	60611000	50150000
P02462-2;P02462;P29400;P29400-2	P02462-2;P02462;P29400;P29400-2	Collagen alpha-1(IV) chain	COL4A1	3;3;2;2	3	127.98	0	0.8	3	2.2	3	1.9	1.9	1.9	1.1	1.1	1.9	0	0	0	0	0	0	0	0	0	0	0	0	1.1	1.1	1.1	0	0	0.8	0	343350	140490000	33047000	139730000	107220000	128770000	137550000	23384000	26865000	117230000	0	0	0
P02545;P02545-3;P02545-6;P02545-2;P02545-5;P02545-4;Q5TCI8;H0YAB0	P02545;P02545-3;P02545-6;P02545-2;P02545-5;P02545-4;Q5TCI8	Prelamin-A/C	LMNA	41;40;39;38;33;33;30;13	58.6	74.139	32.1	37.5	40.7	40.7	39.8	1.7	6.6	3	27.9	24.5	15.8	41.4	46.8	42.6	56.8	54.2	52.1	17.9	22.3	14.2	36.4	41.7	40.8	17.2	10.8	19.6	15.5	19.1	15.1	679780000	1759100000	2401500000	2611500000	2597800000	42955000	124320000	35072000	513810000	625820000	405290000	1029700000	1148600000	1302500000
P02647;F8W696;CON__P15497	P02647;F8W696	Apolipoprotein A-I	APOA1	42;35;2	81.6	30.777	79.8	79	48.3	26.6	41.6	74.9	74.9	70.8	74.2	71.5	66.7	71.5	70.8	70.8	74.9	71.5	74.9	75.7	74.9	74.9	74.2	76.8	74.9	74.2	71.5	74.9	77.5	75.7	78.3	31248000000	95663000000	350340000	309030000	329890000	15115000000	18693000000	16245000000	14045000000	13320000000	12033000000	6724000000	6141900000	7751100000
P02649;H0Y7L5;E9PEV4;E7ERP7;CON__Q03247	P02649;H0Y7L5;E9PEV4;E7ERP7	Apolipoprotein E	APOE	23;14;12;12;4	71	36.154	62.5	62.5	17.7	10.7	7.9	47	46.7	54.3	46.4	42	51.4	42	42	33.4	19.2	2.5	0	64	61.8	61.8	47.3	52.7	52.7	55.5	53	55.5	48.9	48.9	51.7	2240200000	6753700000	50512000	44527000	43892000	608630000	851290000	773300000	1327200000	1455000000	938140000	175560000	195560000	230060000
V9GYM3;P02652;V9GYE3;V9GYG9;V9GYC1;V9GYS1	V9GYM3;P02652;V9GYE3;V9GYG9	Apolipoprotein A-II	APOA2	10;10;8;8;4;4	51.9	14.914	51.9	34.6	15.8	8.3	8.3	51.1	51.1	34.6	31.6	35.3	34.6	34.6	34.6	34.6	34.6	34.6	34.6	51.9	51.9	51.9	51.9	51.9	51.9	35.3	35.3	35.3	35.3	35.3	35.3	3532200000	8615400000	24288000	2746200	14822000	1765500000	1707900000	997950000	1135100000	1245400000	1282200000	549030000	496450000	534020000
P02671;P02671-2;A0A087WUA0;CON__P02672;REV__Q9UKV0-10;REV__Q9UKV0-3;REV__Q9UKV0-4;REV__Q9UKV0-2;REV__Q86YH7;REV__Q9UKV0;REV__Q9UQL6-2;REV__Q9UKV0-5;REV__Q9UKV0-7;REV__P56524;REV__Q9UQL6;REV__Q9UQL6-3	P02671;P02671-2	Fibrinogen alpha chain	FGA	41;38;17;2;1;1;1;1;1;1;1;1;1;1;1;1	51.7	94.972	23.8	25.9	8.4	8.4	9.7	15.8	14.9	10.7	28.2	29.9	27.1	34.6	32.1	24.9	14.3	8.4	8.7	34.2	34.3	32.7	31.9	32.2	34.1	26	26.6	24.5	27.1	27.8	29.1	2159800000	6103000000	2234700000	2236700000	3225600000	2200100000	1794300000	880990000	1314900000	1636800000	2450900000	1864700000	1683800000	1919100000
P02675;D6REL8	P02675;D6REL8	Fibrinogen beta chain	FGB	46;30	75.2	55.928	67	62.9	56.8	48.1	63.7	48.5	54.2	57	46	46.4	56	52.5	49.7	51.9	16.9	18.7	21	74.9	73.7	74.7	59.7	60.9	67	68.4	68	68.2	72.3	68.8	71.5	4517500000	12928000000	3507800000	3682800000	4727800000	2359100000	2713400000	2246200000	1000800000	1204600000	1473200000	1457200000	1846200000	1873000000
P02679-2;P02679;C9JEU5;C9JC84;C9JPQ9;C9JU00	P02679-2;P02679;C9JEU5;C9JC84	Fibrinogen gamma chain	FGG	34;34;31;31;16;16	68.9	49.496	59.7	62.9	55.1	51.7	57.7	37.3	41.2	45.1	45.3	43.7	35.9	45.1	45.1	42.8	31.4	27	35	55.4	51.5	51	56.8	52.6	52.6	62	52.6	56.3	68.4	65	65	7983900000	21261000000	3719400000	4207600000	5318000000	2780600000	3250800000	3992200000	1392300000	1415000000	1855100000	1622800000	1801500000	2175100000
P02730	P02730	Band 3 anion transport protein	SLC4A1	19	27.6	101.79	18.3	25.7	8.1	7.4	11.3	0	0	0	8.3	8.6	7.7	23.7	22.8	26.1	6.1	4.5	4.8	5.6	7	7	13.5	5.5	12.3	12.3	13.3	11.6	7.4	9.4	7.9	250120000	917170000	61570000	65745000	94094000	0	0	0	81659000	182040000	91135000	583510000	639800000	862830000
P02741;Q5VVP7;P02741-2	P02741;Q5VVP7;P02741-2	C-reactive protein	CRP	4;2;2	17.4	25.038	4.5	9.8	12.1	3.1	8.9	4.5	0	5.4	4.5	8.9	4.5	0	0	4.5	4.5	0	4.5	5.4	0	0	4.5	4.5	0	7.6	8.9	8.9	8.9	4.5	14.3	1270000	25092000	92435000	21201000	149910000	11236000	0	6441400	70032000	80317000	23900000	0	0	7405300
P02743	P02743	Serum amyloid P-component	APCS	10	42.6	25.387	34.5	37.7	30.9	30.9	30.9	23.3	23.3	18.8	20.2	30.9	17.9	35.9	29.1	35.9	9.9	12.6	20.6	17.9	16.6	10.8	27.4	29.1	30.9	26.5	26.5	31.4	35.9	35.9	27.4	446670000	1237600000	407120000	435370000	606340000	442840000	1081600000	120910000	105990000	814210000	144100000	202310000	218460000	301950000
P02745;X6RLJ0	P02745;X6RLJ0	Complement C1q subcomponent subunit A	C1QA	6;4	18.4	26.016	9.4	18	2.9	2.9	2.9	4.5	0	4.5	12.2	12.2	13.9	12.2	18	12.2	9.4	0	0	18.4	18.4	18.4	18	16.7	18	18.4	18.4	18	18.4	18.4	13.9	7705300	78632000	14213000	13290000	12484000	34957000	0	6711900	133580000	154080000	164240000	71738000	89755000	89476000
P02747	P02747	Complement C1q subcomponent subunit C	C1QC	5	25.3	25.773	20.4	25.3	14.3	16.3	21.6	12.2	12.2	12.2	25.3	25.3	21.2	18	25.3	25.3	4.1	9.4	4.9	21.6	21.6	21.6	14.3	18	25.3	25.3	25.3	25.3	25.3	25.3	21.6	412850000	553420000	50678000	85208000	79513000	34535000	46249000	47627000	841940000	846320000	607340000	134210000	193790000	198730000
P02748;CON__Q3MHN2;REV__Q4AC99;Q96BY6-2;Q96BY6-3;Q96BY6	P02748	Complement component C9	C9	23;2;2;2;2;2	39.9	63.173	27.4	35.4	14.8	20	20.4	24.7	24.5	25.9	29.7	25.4	23.8	29.2	28.1	29.7	8.6	9.8	10.7	32.2	32.2	34.2	25.6	30.1	24	31.5	37.9	33.5	29.9	35.2	27.7	522480000	2086100000	165880000	180270000	189260000	606010000	359730000	410000000	733200000	811390000	602980000	397070000	446540000	603360000
P02749;J3QLI0;J3QRN2;J3KS17;CON__P17690	P02749;J3QLI0	Beta-2-glycoprotein 1	APOH	18;9;8;6;2	55.4	38.298	38.8	48.1	15.4	11.3	8.7	55.1	55.1	52.5	47.2	55.1	45.5	46.1	48.4	53.3	34.8	36.8	34.2	50.4	55.1	55.1	54.2	45.8	45.8	55.4	55.4	55.4	48.7	55.4	45.8	824530000	2910600000	52236000	49345000	58474000	4239000000	6481200000	5942100000	2509300000	3221900000	3276800000	483820000	569040000	660540000
P02750;CON__Q2KIF2;REV__Q5TBA9	P02750	Leucine-rich alpha-2-glycoprotein	LRG1	16;1;1	54.8	38.177	45.2	47.6	39.5	37.2	34.6	47.6	47	40.3	46.4	46.4	42.7	32.9	31.1	32.9	31.7	35.4	32.9	47.3	49	49	37.8	41.2	43.8	46.1	44.4	46.1	46.7	42.9	49.3	1184100000	6563600000	325530000	328500000	465690000	1683500000	1805500000	1062800000	2516400000	2201200000	2881300000	221630000	219810000	249730000
P02751;P02751-8;P02751-3;P02751-14;P02751-17;P02751-9;P02751-6;P02751-4;P02751-12;H0Y7Z1;P02751-16;P02751-2;H0Y4K8	P02751;P02751-8;P02751-3;P02751-14;P02751-17;P02751-9;P02751-6;P02751-4;P02751-12;H0Y7Z1	Fibronectin	FN1	102;100;100;98;98;96;95;88;84;51;25;23;12	57.3	262.62	40.2	41.8	23.1	18.2	17.6	40.2	41.4	38.2	50.3	53.1	48.2	9.3	9.4	8.7	7.9	9.3	10.6	47.2	44.3	44.5	25.5	23.7	26.9	44.7	42.1	39.2	36	34.9	36.3	6607100000	20511000000	1330000000	1229900000	1269600000	17333000000	21055000000	18037000000	51823000000	61393000000	69472000000	144610000	142590000	155740000
P02751-10	P02751-10	Fibronectin	FN1	97	59.3	239.62	45.3	45.1	25.3	20	19.3	44.1	45.4	41.9	54	57	51.2	10.2	10.3	9.6	8.7	9.6	11.6	49.8	47.4	46.8	27.9	26	29.5	48.8	45.3	42.9	41.3	38.2	39.8	20358000	34502000	0	0	0	0	0	0	82999000	73902000	207150000	0	0	0
P02751-15;P02751-7;P02751-11	P02751-15;P02751-7;P02751-11	Fibronectin	FN1	101;99;97	55.6	272.32	39.2	40.7	21.3	16.6	16.1	37.8	39	35.9	47.5	50.2	46.9	8.9	8.2	7.5	6.7	8	9.3	44.6	41.7	41.9	23.6	21.9	25	42.1	39.6	36.9	33.8	32.7	34.1	11962000	15462000	0	0	0	0	0	0	0	0	6570900	0	0	0
Q5VY30;P02753	Q5VY30;P02753	Retinol-binding protein 4	RBP4	10;10	72.4	22.974	57.8	66.8	32.2	32.2	21.1	72.4	72.4	57.8	40.7	40.7	46.2	28.6	5	19.6	20.6	29.6	21.1	24.6	46.2	24.6	14.1	19.1	24.1	24.6	24.1	40.7	46.2	40.7	40.7	396630000	808840000	263750000	150480000	97055000	3934300000	4084600000	3739400000	862200000	915820000	620640000	69760000	75323000	104780000
P02760;S4R3Y4;S4R471;CON__P00978	P02760	Protein AMBP	AMBP	17;8;6;1	53.4	38.999	34.4	42.6	32.1	33.8	21.9	49.1	49.1	44.9	34.7	38.6	40.6	30.7	30.7	33.8	30.4	36.1	21.9	40.6	33.8	42.6	40.3	40.1	36.1	25.6	31	31.2	25.6	25.6	22.4	1203800000	4064000000	216770000	180620000	142650000	13379000000	16462000000	16855000000	3546000000	3613000000	3916500000	655890000	735620000	828230000
P02763	P02763	Alpha-1-acid glycoprotein 1	ORM1	15	58.2	23.511	48.3	49.3	45.3	46.8	46.8	51.7	51.7	54.2	46.8	46.8	42.8	45.3	41.3	45.3	45.3	45.3	41.3	42.8	42.8	42.8	46.8	45.3	42.8	46.8	46.8	46.8	46.8	42.8	46.8	16891000000	57817000000	4932400000	7607600000	6098500000	31018000000	30539000000	42444000000	19755000000	21802000000	27781000000	2907500000	2917100000	2940600000
P02765;C9JV77;CON__P12763	P02765;C9JV77	Alpha-2-HS-glycoprotein	AHSG	15;13;5	53.4	39.324	47.1	50.7	29.2	17.7	18.5	50.7	50.7	49	50.7	50.7	50.7	45.2	52.3	39	45.2	45.2	47.1	49	50.7	51.8	52.3	52.3	50.7	45	43.3	43.3	43.3	37.6	39.5	2789500000	5608600000	395680000	409100000	304470000	2219100000	2753300000	2744900000	6499600000	10183000000	11868000000	1062200000	1149800000	1144800000
P02766;A0A087WT59;A0A087WV45	P02766;A0A087WT59;A0A087WV45	Transthyretin	TTR	16;14;12	77.6	15.887	69.4	69.4	72.8	72.8	68	77.6	77.6	77.6	77.6	77.6	69.4	73.5	73.5	73.5	59.9	72.8	63.9	73.5	73.5	69.4	73.5	73.5	77.6	73.5	77.6	77.6	77.6	76.9	68	11043000000	29899000000	3724100000	3579000000	4385700000	11516000000	15070000000	10932000000	7609800000	9129800000	8473700000	1487400000	1714300000	1832000000
P02774;P02774-3;P02774-2	P02774;P02774-3;P02774-2	Vitamin D-binding protein	GC	42;42;33	78.7	52.963	60.3	70.7	52.7	53	48.1	65.8	66.7	62.7	68.8	68.8	64.1	62.4	59.5	67.9	48.7	53.4	52.1	75.5	73.8	71.5	68.1	67.7	68.6	64.3	70	68.8	69.8	70.7	70.5	16486000000	20840000000	3157600000	3000000000	3930500000	12801000000	14094000000	10130000000	39646000000	41662000000	36528000000	3269600000	4024200000	4816000000
P02775	P02775	Platelet basic protein	PPBP	2	18	13.894	10.9	10.9	0	0	0	0	0	0	0	7	0	0	0	0	0	0	0	0	0	0	0	0	0	0	0	0	0	0	0	4989100	19934000	0	0	0	0	0	0	0	32517000	0	0	0	0
P02776;P10720	P02776;P10720	Platelet factor 4	PF4	1;1	14.9	10.845	0	14.9	0	0	0	0	0	0	0	0	0	0	0	0	0	0	0	0	0	0	14.9	0	14.9	0	0	14.9	0	0	0	0	11545000	0	0	0	0	0	0	0	0	0	0	0	0
P02787;H7C5E8;F8WCI6;C9JVG0;F8WEK9;CON__Q2HJF0;F8WC57	P02787	Serotransferrin	TF	84;12;9;9;6;3;2	81.1	77.063	68.3	72.3	66	66.6	61.7	79.7	80.4	78.1	71.9	71.9	69.6	69.8	67.5	66.8	69.2	67.2	64.2	75.9	75.6	73.8	68.1	71.9	69.6	70.1	69.8	71.6	69.1	70.1	69.8	56852000000	139790000000	16837000000	15831000000	17792000000	340720000000	366440000000	325620000000	165810000000	199510000000	222880000000	30448000000	29540000000	37040000000
P02788;E7ER44;E7EQB2;P02788-2;C9JCF5	P02788;E7ER44;E7EQB2;P02788-2	Lactotransferrin	LTF	72;71;70;69;16	85.9	78.181	76.2	76.8	34.4	34.5	31.7	80.8	83.1	83.4	10.1	3.5	9.9	51.5	32.8	40.7	17.2	17.9	14.8	76.9	71.5	75.6	44.5	42.5	36.2	52.4	53.2	52.4	81.8	78.2	78.9	8136100000	29811000000	694750000	762090000	826400000	120000000000	123030000000	100780000000	45325000	69862000	41866000	476520000	420320000	556750000
P02790;Q9BS19;CON__Q3SZV7	P02790;Q9BS19	Hemopexin	HPX	38;23;1	73.2	51.676	63.4	64.1	45	40.3	46.8	70.1	72.5	71.4	67.1	68.4	64.3	65.8	67.1	64.9	52.2	59.3	55.6	68	69.3	67.7	59.5	60	60.8	65.2	62.3	62.3	69.9	69	69	20135000000	63560000000	4901500000	4825600000	5278100000	40155000000	42425000000	33157000000	23225000000	30810000000	26305000000	6515100000	6665200000	7583700000
P02792;A0A087X1B9	P02792;A0A087X1B9	Ferritin light chain	FTL	10;9	58.9	20.019	58.9	58.3	49.7	45.7	49.7	54.9	54.9	54.9	50.3	50.3	40	50.9	46.9	50.9	0	0	0	46.9	46.9	37.1	38.9	46.9	46.9	58.9	58.9	58.9	42.3	42.9	54.3	4011300000	16801000000	431610000	445180000	422950000	4625200000	5740200000	4826700000	198810000	311490000	338260000	258720000	211720000	275690000
P02794;G3V192;G3V1D1;E9PRK8;E9PKY7;E9PPQ4;E9PQR3;E9PKM5;E9PK45	P02794;G3V192;G3V1D1	Ferritin heavy chain	FTH1	13;11;9;5;5;3;2;2;2	69.4	21.225	63.9	61.2	54.6	49.7	49.7	64.5	64.5	64.5	36.6	35.5	16.9	35.5	47.5	30.1	0	5.5	0	37.7	32.2	32.2	59	38.8	45.9	60.7	48.6	48.6	68.9	68.9	57.4	395380000	2097500000	1082600000	934180000	854130000	3339800000	3629700000	3313900000	74776000	125130000	88243000	189860000	255080000	284050000
P03950	P03950	Angiogenin	ANG	8	57.1	16.55	22.4	37.4	6.8	0	0	13.6	13.6	13.6	36.1	36.1	45.6	29.3	30.6	38.1	48.3	48.3	57.1	32	24.5	24.5	42.2	40.8	29.3	48.3	42.9	42.9	36.7	31.3	38.1	5789400	10794000	3314000	0	0	6565800	10002000	10586000	380670000	560760000	904670000	26869000	104460000	149980000
P03951-2;P03951;D6RB32;H0Y596;X6R3B1	P03951-2;P03951;D6RB32	Coagulation factor XI	F11	6;6;3;2;1	15.6	63.84	2.1	4.9	0	0	0	0	0	0	0	0	0	0	0	4.9	3	0	0	8.9	13.7	13.7	0	0	0	0	0	0	0	1.8	0	374000	5936200	0	0	0	0	0	0	0	0	0	0	0	5687300
P03956	P03956	Interstitial collagenase	MMP1	25	57.1	54.006	38.2	50.1	3	0	0	49	42.6	42.9	53.1	54.6	52.5	15.6	10.7	10.7	29.6	29.6	35	0	3.4	8.3	2.3	1.9	0	23	26.9	26.4	8.5	10.7	10.4	823310000	1689800000	2462700	0	0	2137300000	2433000000	1606400000	8386400000	13469000000	9159100000	88987000	89143000	79699000
P03973	P03973	Antileukoproteinase	SLPI	4	33.3	14.326	9.1	20.5	9.1	9.1	0	9.1	9.1	0	15.9	27.3	9.1	15.9	15.9	15.9	33.3	33.3	33.3	9.1	9.1	9.1	15.9	27.3	27.3	6.8	15.9	15.9	15.9	6.8	9.1	6386900	29226000	5228400	4229800	0	21324000	0	0	162540000	158740000	96122000	15754000	18721000	21835000
P04003;A6PVY5;F2Z2V7;CON__Q28065	P04003	C4b-binding protein alpha chain	C4BPA	25;2;1;1	52.9	67.033	36.5	39	17.4	16.6	20.8	9	9	15.6	36.7	31.5	32	33	42	49.7	7	10.9	9.7	46.9	45.2	45.2	31.2	25.6	14.6	45.4	45.4	39.2	49.9	48.6	44.4	346810000	1074300000	192220000	175110000	175910000	366070000	512710000	481590000	370320000	389040000	896510000	467900000	535970000	684330000
P04004;CON__Q3ZBS7;F5GX75;H0YJW9	P04004	Vitronectin	VTN	17;4;2;2	47.9	54.305	23.4	35.8	12.3	9.2	8.8	14.9	14.9	14.6	18.4	12.1	11.1	14.9	23.4	23.4	9	11.3	14.6	18.8	18.8	16.7	20.5	19.2	19.9	39.1	38.5	32.8	22.8	22.8	19.9	662410000	2294800000	269480000	354090000	93629000	413400000	372270000	517760000	322090000	226370000	395910000	231770000	243230000	251720000
P04040	P04040	Catalase	CAT	31	63.6	59.755	54.3	54.1	56.7	51.4	53.9	54.5	56.2	55.4	41.9	41	38.5	63.6	63.6	57.1	28.7	31.1	25.6	51	49.5	48.6	54.3	60.2	62.8	51.2	46.9	51.4	57.1	57.1	55.8	1836200000	7917500000	3474400000	3564700000	4004000000	1962100000	2701400000	1869300000	526570000	554820000	659540000	5809800000	5957400000	6984300000
P04054;F8W062;Q9BS22	P04054;F8W062	Phospholipase A2	PLA2G1B	8;7;2	66.9	16.36	66.2	66.2	66.2	66.9	66.2	31.1	29.7	35.1	66.2	66.2	57.4	66.9	66.9	66.9	66.9	66.9	66.9	0	0	0	23	27	18.2	66.2	66.2	66.2	43.9	66.2	66.2	2936100000	5013400000	4471300000	4866000000	3803500000	103520000	118190000	124150000	966150000	983790000	728420000	6298500000	6064900000	10982000000
P04062-4;P04062-2;P04062;P04062-5	P04062-4;P04062-2;P04062;P04062-5	Glucosylceramidase	GBA	2;2;2;1	6	50.316	2.9	6	2.9	6	3.1	0	0	0	0	0	0	0	0	0	3.1	6	0	0	0	0	0	0	0	0	0	0	0	0	0	2244400	20765000	3924900	14294000	4815600	0	0	0	0	0	0	0	0	0
P04066	P04066	Tissue alpha-L-fucosidase	FUCA1	9	22.1	53.688	17.2	17.2	16.3	18.5	12.7	6	3.6	4.5	17	17	17	12.4	12.4	17	16.1	13.9	15.2	2.4	4.7	2.4	14.4	17	17	12.4	12.4	17	9.9	12.4	8.4	108930000	644690000	95948000	119400000	160440000	2028300	3876600	4750000	172100000	153570000	255280000	46475000	47798000	57340000
P04075;P04075-2;J3KPS3;H3BQN4;H3BPS8;H3BUH7;H3BR04;H3BMQ8;H3BU78;H3BR68	P04075;P04075-2;J3KPS3;H3BQN4;H3BPS8;H3BUH7	Fructose-bisphosphate aldolase A	ALDOA	32;31;30;29;20;16;15;14;12;10	84.6	39.42	70.3	82.4	70.9	70.9	82.7	38.2	34.9	30.2	57.7	73.4	66.5	78.3	70.9	78.6	70.3	78.3	78.6	62.1	53.8	69	84.6	84.6	82.7	59.3	61.8	53.8	66.8	69	65.9	1974900000	9248200000	8471700000	7499700000	7567900000	397950000	320280000	197200000	2033300000	2597200000	2743100000	5673700000	6427500000	8723000000
P04080	P04080	Cystatin-B	CSTB	4	70.4	11.139	70.4	70.4	70.4	70.4	70.4	33.7	33.7	33.7	33.7	12.2	21.4	33.7	58.2	33.7	36.7	33.7	33.7	0	0	33.7	21.4	21.4	33.7	45.9	45.9	70.4	33.7	33.7	21.4	389330000	1897800000	589720000	763360000	949650000	86109000	100370000	30752000	39562000	34811000	23772000	193740000	234970000	246360000
P04083;Q5T3N1;Q5T3N0	P04083	Annexin A1	ANXA1	24;11;6	65	38.714	36.1	56.6	39.6	41.6	46	15.9	16.2	22.3	28.9	17.3	23.1	36.7	28.9	33.5	2.3	7.2	8.1	55.2	57.8	56.6	19.1	25.7	22.8	28.3	28.3	34.4	53.5	53.5	50	285240000	1323200000	226350000	327710000	310070000	96790000	94577000	70128000	98623000	77400000	128390000	141750000	141280000	155320000
P04114	P04114	Apolipoprotein B-100	APOB	261	59.7	515.6	46.6	50.3	14.1	12.5	13.7	40.4	41.7	37.1	6.7	5	3.4	34.1	34.3	33.2	4.2	4.4	3.9	52.3	48	48.4	37.1	38.5	38.1	45.8	45	46.4	46	45.3	45.1	10039000000	35285000000	1300000000	1301400000	891840000	20890000000	21776000000	16646000000	142130000	111730000	286860000	2951900000	3373700000	3680800000
P04118;A0A087WZW1;A0A087X0Q7	P04118;A0A087WZW1	Colipase	CLPS	7;6;3	73.2	11.954	73.2	73.2	58.9	42	66.1	12.5	0	24.1	25	25	53.6	49.1	66.1	49.1	73.2	73.2	73.2	0	0	0	49.1	49.1	25	32.1	32.1	32.1	49.1	49.1	32.1	1449900000	7269000000	370430000	319670000	457230000	5191900	0	35939000	83392000	79549000	121140000	1887800000	2428700000	2366200000
P04155	P04155	Trefoil factor 1	TFF1	3	32.1	9.1494	32.1	32.1	32.1	32.1	32.1	32.1	32.1	32.1	32.1	32.1	32.1	32.1	32.1	32.1	32.1	32.1	32.1	32.1	32.1	32.1	0	0	29.8	29.8	29.8	10.7	32.1	32.1	32.1	280400000	1119100000	505620000	504370000	514480000	2840200000	3372300000	1989200000	556190000	996940000	1200200000	73322000	67012000	80846000
P04179-4;P04179;P04179-2;F5H3C5;F5H4R2;F5GYZ5;G8JLJ2;P04179-3;G5E9P6;F5GXZ9	P04179-4;P04179;P04179-2;F5H3C5;F5H4R2;F5GYZ5;G8JLJ2;P04179-3	Superoxide dismutase [Mn], mitochondrial	SOD2	10;10;9;8;8;8;7;6;3;3	43.2	19.73	33.5	39.2	43.2	43.2	43.2	0	0	5.1	33.5	43.2	26.1	38.6	33.5	33.5	38.6	43.2	24.4	30.7	30.7	17.6	38.6	38.6	32.4	34.7	38.6	38.6	38.6	38.1	36.9	404600000	733650000	999960000	1094600000	1369300000	0	0	13191000	265900000	402310000	229390000	90948000	95374000	98207000
P04180;J3QSE5;I3L1Q6;J3QKT0	P04180;J3QSE5	Phosphatidylcholine-sterol acyltransferase	LCAT	6;3;2;2	22.7	49.577	2.5	10.7	2.5	2.5	2.5	0	0	0	0	0	0	2.5	0	2.5	6.4	6.4	0	17	11.4	11.4	5	2.5	2.5	0	0	0	2.5	7.5	2.5	15062000	106480000	7034000	9289500	17133000	0	0	0	0	0	0	6348600	0	15370000
P04181;P04181-2	P04181;P04181-2	Ornithine aminotransferase, mitochondrial	OAT	14;8	40.5	48.534	26	21.4	36	28.7	32.3	0	3.4	0	0	0	0	4.6	7.7	3.6	17.8	21.9	25.5	2.3	0	0	35.8	35.8	25.1	0	0	0	3.6	7.1	3.6	57839000	120650000	384860000	391690000	374660000	0	9213400	0	0	0	0	1294600	4108400	4375500
P04196	P04196	Histidine-rich glycoprotein	HRG	19	34.7	59.578	32.6	32.6	15.2	13	13	29.9	30.3	30.7	25.1	23.8	17.7	24.6	23.8	21.5	17.9	17	14.5	29	27.4	26.1	20.6	23	26.3	26.9	26.9	25.5	25.1	25.1	25.1	2453700000	5570000000	156670000	97620000	105060000	4242400000	4581700000	3960400000	1740300000	1629100000	1861700000	380810000	286990000	435820000
P04206	P04206	Ig kappa chain V-III region GOL	IGKV3-20	5	55	11.83	55	55	37.6	37.6	37.6	55	55	48.6	37.6	37.6	31.2	37.6	37.6	37.6	37.6	37.6	37.6	55	31.2	48.6	55	55	55	37.6	37.6	37.6	55	55	55	11837000	42485000	0	0	0	87277000	83977000	64575000	0	0	0	0	0	0
P04207	P04207	Ig kappa chain V-III region CLL	IGKV3-15	3	31	14.275	19.4	19.4	19.4	12.4	19.4	19.4	19.4	19.4	7	19.4	7	19.4	19.4	19.4	0	7	12.4	19.4	19.4	19.4	19.4	19.4	31	19.4	19.4	19.4	19.4	19.4	19.4	173580000	429630000	13486000	6567700	15903000	118720000	156100000	72911000	0	6834600	0	45631000	71846000	58433000
P04208;P01710;P06887	P04208	Ig lambda chain V-I region WAH	IGLV1-47	5;1;1	50.5	11.725	37.6	37.6	37.6	25.7	37.6	37.6	50.5	40.4	37.6	37.6	27.5	37.6	37.6	37.6	27.5	27.5	37.6	37.6	37.6	27.5	37.6	37.6	37.6	37.6	37.6	37.6	38.5	50.5	25.7	546000000	2264100000	88677000	71151000	99904000	809230000	959120000	532790000	285570000	216860000	155050000	131770000	144910000	177780000
P04209	P04209	Ig lambda chain V-II region NIG-84	IGLV2-14	2	14.3	11.581	14.3	14.3	0	0	0	0	14.3	14.3	0	0	0	0	0	0	0	0	0	0	0	0	14.3	14.3	14.3	0	0	0	0	0	0	12642000	137470000	0	0	0	0	79366000	56976000	0	0	0	0	0	0
P04211	P04211	Ig lambda chain V region 4A	IGLV7-43	3	21.4	12.38	7.7	7.7	13.7	13.7	7.7	13.7	15.4	7.7	7.7	7.7	7.7	13.7	13.7	7.7	0	0	7.7	7.7	7.7	7.7	13.7	13.7	13.7	13.7	13.7	21.4	13.7	13.7	7.7	7128500	72227000	107620000	85198000	32581000	318700000	474890000	755370000	84270000	83095000	101090000	85966000	104270000	41938000
P04217;P04217-2;M0R009;REV__E9PJW4;REV__E9PM62;CON__Q2KJF1	P04217;P04217-2;M0R009	Alpha-1B-glycoprotein	A1BG	17;12;10;1;1;1	58.4	54.253	46.5	56.6	26.7	26.7	25.5	53.9	38	38	50.5	31.3	42.4	46.9	47.7	34.7	26.7	20.6	21.2	58.4	58.4	58.4	51.3	45.3	50.5	58.4	58.4	58.4	58.4	58.4	58.4	2530600000	11718000000	605930000	544570000	560570000	3073300000	3390800000	3379000000	1977200000	2037400000	2328300000	739820000	717010000	780210000
P04229;Q29974;Q30134;Q95IE3;P20039;Q30154;Q9TQE0;P79483;P13761;REV__E5RFL3;Q30167;P13762	P04229;Q29974;Q30134	HLA class II histocompatibility antigen, DRB1-1 beta chain	HLA-DRB1	5;4;3;2;2;2;2;2;2;1;1;1	22.9	29.914	12.4	15.8	18.4	18.4	12.4	0	0	0	0	0	0	3.8	3.8	6.4	0	0	0	0	0	0	3.4	7.9	3.4	3.4	6	6	0	0	0	4311600	14938000	72118000	81878000	40456000	0	0	0	0	0	0	4593100	4195700	10740000
P04275;P04275-2	P04275	von Willebrand factor	VWF	14;1	7.4	309.26	0.5	4.1	0.3	0.4	0	0	0	0	0	0	0	0	0	0.4	0	0	0	5.5	3.6	4.4	0.6	0.5	0.9	0	0	0	0.5	1.9	1.9	7318100	90965000	2364400	6732200	0	0	0	0	0	0	0	0	0	5890000
P04350;M0R2D3;K7ESM5;Q9BUF5;M0QY85;M0QYM7;M0R0X0;M0QY37;M0QX14;M0R042;M0QZL7;M0R278;M0R2T4;M0R1I1;A0A075B724	P04350	Tubulin beta-4A chain	TUBB4A	20;8;8;8;5;5;4;4;4;4;4;4;2;1;1	63.3	49.585	32.7	40.8	7.4	8.6	6.5	0	0	0	41	41.2	41.9	44.1	44.1	50.2	50.2	50.2	50.2	14	17.1	15.5	59	59.5	50.2	21.8	26.1	26.4	2.7	2	6.5	0	0	0	0	0	0	0	0	0	0	0	0	0	0
P04406;P04406-2;E7EUT5;O14556	P04406;P04406-2;E7EUT5	Glyceraldehyde-3-phosphate dehydrogenase	GAPDH	20;19;17;1	76.4	36.053	64.2	51	67.8	49.6	54.3	34.3	27.5	36.1	62.4	62.4	49.9	68.1	71.3	68.4	64.5	68.1	56.7	52.8	54	51.6	68.4	74.6	76.4	65.7	48.7	64.8	65.1	64.8	63.6	3723200000	12916000000	6418600000	7042800000	7836600000	572570000	772910000	671230000	3719900000	3551100000	3440600000	3333800000	4712800000	6058800000
P04424;P04424-2;P04424-3;F8W943;H7C0S8	P04424;P04424-2;P04424-3;F8W943	Argininosuccinate lyase	ASL	20;19;18;13;6	40.3	51.657	18.3	20.3	15.5	14.9	17.2	0	3.2	0	8	15.3	8.4	21.1	24.4	20.3	7.8	12.7	13.4	10.1	12.7	11.6	32.5	35.8	36.6	0	1.7	4.1	1.7	1.7	1.7	78227000	290690000	383020000	288650000	212160000	0	20790000	0	33095000	71448000	52511000	77985000	186870000	132140000
P04430	P04430	Ig kappa chain V-I region BAN	IGKV1-16	2	22.2	11.84	22.2	22.2	22.2	22.2	22.2	5.6	5.6	5.6	5.6	5.6	0	22.2	22.2	22.2	22.2	22.2	22.2	22.2	0	0	22.2	22.2	22.2	22.2	22.2	5.6	5.6	22.2	22.2	238050000	663970000	21859000	28667000	24806000	0	0	0	0	0	0	21548000	23872000	25538000
P04431	P04431	Ig kappa chain V-I region Walker	IGKV1-39	3	18.6	14.069	18.6	4.7	4.7	4.7	4.7	4.7	4.7	4.7	4.7	4.7	14	4.7	4.7	4.7	4.7	4.7	4.7	4.7	11.6	14	16.3	16.3	18.6	4.7	4.7	4.7	4.7	16.3	18.6	12055000	0	0	0	0	0	0	0	0	0	11921000	0	0	0
P04632;K7ELJ7;K7EIV0;A0A075B7C0;U3KQE2;K7EKD8;U3KPR7;K7EM73;Q96L46;K7EMQ1	P04632;K7ELJ7;K7EIV0;A0A075B7C0;U3KQE2;K7EKD8	Calpain small subunit 1	CAPNS1	11;10;9;9;8;8;5;5;3;2	59.7	28.315	47.8	35.1	23.1	31.7	31.7	8.6	8.6	6	14.2	14.2	29.9	51.1	51.1	39.9	26.5	22	13.1	8.2	5.6	5.6	28.7	51.1	39.9	0	7.5	10.8	8.6	18.3	18.3	84837000	728820000	858270000	881410000	1115300000	66693000	75897000	51908000	64835000	77292000	167700000	169170000	240440000	222830000
P04745;Q5T085;Q5T084;C9J2Z5;C9JWK7	P04745	Alpha-amylase 1	AMY1A	37;18;8;7;5	73.6	57.767	73.2	68.3	64.8	68.9	59.3	52.4	50.7	49.1	59.9	64	59.3	71.8	72.6	72.2	67.9	67.1	69.9	25.4	17.4	22.9	52.3	54.8	51.1	64	64	64	61.4	58.5	62.8	479660000	11613000	0	2813000	0	0	0	0	0	0	0	33484000	48122000	30886000
P04746;P04746-2;H7BZQ8	P04746;P04746-2	Pancreatic alpha-amylase	AMY2A	43;24;14	81.8	57.706	79.5	76.5	75.7	77.1	74.4	66.1	64.4	58.5	66.5	74	67.1	80	80.8	80.4	76.1	75.3	78.1	41.9	31.3	41.1	61.6	63	58.5	69.7	74	69.7	74	71	68.5	408160000000	824790000000	135980000000	119970000000	112120000000	4462100000	5246300000	4423600000	38064000000	44122000000	38717000000	170350000000	174350000000	198960000000
P04792;F8WE04;C9J3N8	P04792;F8WE04	Heat shock protein beta-1	HSPB1	8;4;1	65.9	22.782	4.9	21	7.8	12.7	4.9	0	0	0	23.9	23.9	36.1	65.9	65.9	47.3	45.9	45.9	45.9	0	0	0	7.8	14.1	21	24.4	32.2	23.9	0	0	0	5600900	125740000	2537100	4744400	2169400	0	0	0	146250000	245640000	140730000	515900000	468740000	523050000
P04839	P04839	Cytochrome b-245 heavy chain	CYBB	5	9.6	65.335	4.7	4.7	0	0	0	1.8	1.8	1.8	1.9	0	0	0	0	0	0	0	0	4.6	4.6	4.7	0	0	0	1.8	3.7	3.7	1.9	1.9	3.7	15063000	50254000	0	0	0	15297000	23485000	16069000	9074900	0	0	0	0	0
P04843;B7Z4L4;F8WF32	P04843;B7Z4L4	Dolichyl-diphosphooligosaccharide--protein glycosyltransferase subunit 1	RPN1	14;11;2	29	68.569	15.3	21.6	18.6	19.6	19.3	0	2.8	0	5.3	2.8	0	5.4	7.1	9.9	9.4	12.4	13.7	0	0	0	0	0	0	4.1	4.1	6.1	0	5.8	2	47647000	160150000	653820000	908890000	1736000000	0	6500300	0	8111100	8789100	0	10822000	28356000	43623000
P04844-2;P04844;Q5JYR4;Q5JYR7;F2Z3K5;Q5JYR3;H0Y5M1	P04844-2;P04844	Dolichyl-diphosphooligosaccharide--protein glycosyltransferase subunit 2	RPN2	13;13;5;5;3;2;2	32.4	67.723	19.7	25.5	32.2	32.4	25.2	0	0	1.5	0	4.2	0	11.9	9.6	9.6	12.2	10.2	9.9	17.7	6.5	8.8	0	1.5	2	0	0	0	0	0	0	61286000	348390000	269310000	320410000	205400000	0	0	5774500	0	17252000	0	31871000	41169000	21069000
P04899;P04899-4;P04899-6;P04899-3;P04899-5;P04899-2;P63096;P63096-2;P09471-2;P11488;P09471;P19087;A8MTJ3;A0A087WTB6;A2A2R6;Q5JWD1;H0Y7E8;H3BTM2;A0A087WZE5;C9JPP4	P04899;P04899-4;P04899-6;P04899-3;P04899-5;P04899-2	Guanine nucleotide-binding protein G(i) subunit alpha-2	GNAI2	16;16;15;15;15;15;5;4;3;2;2;2;2;1;1;1;1;1;1;1	56.9	40.45	14.9	41.7	14.4	14.4	13	32.7	26.8	33.2	20.6	20	21.7	12.7	13.2	18	6.8	10.1	3.7	12.4	15.5	10.7	12.7	11.8	8.2	36.3	40	31	33.5	22.5	24.2	95564000	490410000	41247000	75221000	30348000	341490000	316230000	411290000	123130000	189970000	516390000	47420000	92054000	67621000
Q93077;Q7L7L0;P04908;Q96QV6;P16104;Q71UI9-5	Q93077;Q7L7L0;P04908;Q96QV6;P16104	Histone H2A type 1-C	HIST1H2AC	5;5;5;3;3;1	35.4	14.105	26.9	26.9	0	0	6.9	12.3	12.3	12.3	20	26.9	26.9	20	20	20	28.5	28.5	35.4	35.4	35.4	35.4	26.9	26.9	35.4	20	20	26.9	20.8	20.8	12.3	0	0	0	0	0	0	0	0	0	0	0	0	0	0
P05023-3;P05023-4;P05023;P05023-2;M0R116;P13637;P13637-2;P13637-3;B1AKY9;P50993;H0Y7C1;Q5TC01;M0QXF2;Q13733;E9PRA5;Q5TC02;Q5TC05;P20648;P54707;P54707-2	P05023-3;P05023-4;P05023;P05023-2	Sodium/potassium-transporting ATPase subunit alpha-1	ATP1A1	18;18;18;12;8;8;8;8;6;6;4;3;3;3;2;1;1;1;1;1	24.3	109.55	11.7	18.2	13.6	13.6	16.6	0	0	0	1.1	5.8	3.2	11.3	11.3	11.3	8.1	9.4	9.1	1.1	1.1	0	9.7	5.9	6.5	3.4	4.8	7.4	0	0	0	77040000	231810000	238420000	248040000	281110000	0	0	0	27185000	54393000	14212000	75934000	104940000	100520000
P05026-2;P05026;V9GYR2	P05026-2;P05026;V9GYR2	Sodium/potassium-transporting ATPase subunit beta-1	ATP1B1	7;7;4	27.9	34.893	17.3	17.9	21.6	17.3	25.2	0	0	0	9	4.7	4.7	9	9	9	16.3	16.3	12.6	9	9	9	15.3	11.6	15.3	12.6	9	9	0	0	0	67124000	109150000	320620000	210920000	272200000	0	0	0	34816000	11987000	16477000	18497000	25570000	29292000
P05062;A0A087WXX2;Q5T7D5	P05062;A0A087WXX2;Q5T7D5	Fructose-bisphosphate aldolase B	ALDOB	7;6;4	25.3	39.473	6.6	21.7	14	18.1	14	5.5	1.9	1.9	11	11	11	21.7	25.3	25.3	5.5	5.5	5.5	1.9	5.5	1.9	1.9	4.9	4.9	0	9.1	4.9	3	10.4	8.5	26135000	78817000	134230000	214140000	158980000	14782000	0	0	24763000	37090000	51225000	165370000	178340000	142020000
P05089;P05089-2;P05089-3	P05089;P05089-2;P05089-3	Arginase-1	ARG1	7;7;5	37.3	34.735	2.5	18.6	0	0	0	0	0	0	0	0	0	0	0	0	0	6.2	6.2	0	0	0	0	0	0	0	0	0	14.9	21.1	28.3	0	34586000	0	0	0	0	0	0	0	0	0	0	0	0
P05091;P05091-2;F8VP50;S4R3S4	P05091;P05091-2	Aldehyde dehydrogenase, mitochondrial	ALDH2	29;24;10;9	55.5	56.381	38.3	49.5	55.3	45.3	49.1	0	0	0	3.5	3.5	8.3	26.3	25.5	31.1	32.7	26.3	32.3	5	2.9	2.9	54	50.1	47.8	11.6	20.9	19.1	3.3	0	1.4	450530000	1094200000	2084900000	2809500000	2381600000	0	0	0	0	0	35791000	145560000	121410000	165980000
P05107;J3KNI6;E7EVZ9	P05107	Integrin beta-2	ITGB2	17;5;2	26.9	84.781	6.1	12.1	0	0	1.8	16.8	15.5	11.2	0	0	0	0	0	0	1.7	0	0	13.3	15.1	11.4	1.3	1.3	0	14.8	15.6	13.8	12	14.4	13.1	15142000	126690000	0	0	2018400	558950000	572060000	510020000	0	0	0	0	0	0
P05109	P05109	Protein S100-A8	S100A8	17	90.3	10.834	54.8	82.8	53.8	75.3	76.3	90.3	90.3	90.3	71	75.3	38.7	75.3	52.7	52.7	40.9	54.8	46.2	54.8	54.8	54.8	53.8	52.7	75.3	45.2	48.4	67.7	90.3	90.3	67.7	11159000000	32527000000	5319700000	4713400000	4802600000	39418000000	46393000000	32657000000	837820000	1356800000	534210000	1155200000	1234900000	1425400000
P05120;E9PDK7;E7ERB5;E7EPJ9	P05120	Plasminogen activator inhibitor 2	SERPINB2	4;1;1;1	12	46.596	0	8	4.3	8.4	8.4	2.4	0	0	6	6	0	0	0	4.1	4.1	0	0	0	0	0	0	0	0	0	0	0	0	0	0	0	11169000	13108000	22295000	20169000	4566800	0	0	26996000	19135000	0	0	0	10426000
P05121;P05121-2	P05121;P05121-2	Plasminogen activator inhibitor 1	SERPINE1	17;16	53	45.059	19.2	41.3	2.5	2.5	5	27.9	32.1	27.1	34.3	36.3	40.5	0	1.7	2.5	0	0	2.5	0	7.7	0	10	4.2	2.5	2.5	4.2	8.5	1.7	1.7	2.5	18087000	486640000	5741100	5398900	143740000	445960000	495390000	328280000	1917400000	2420300000	1712500000	0	2745600	2861700
P05141;P12236;I7HJJ0;P12235;V9GYG0;Q9H0C2	P05141;P12236;I7HJJ0;P12235	ADP/ATP translocase 2	SLC25A5	5;4;3;3;2;1	16.4	32.852	10.4	13.8	6.7	4	7	0	0	0	0	0	0	0	3.4	7.4	4	0	7	0	0	0	3	0	0	7.4	7	10.4	0	0	0	18421000	60594000	10087000	12825000	30562000	0	0	0	0	0	0	0	2810100	7063800
P05154;G3V5Q9;G3V2M1;G3V264;G3V482;G3V265;G3V5I3;G3V4B4;G3V3F5	P05154;G3V5Q9	Plasma serine protease inhibitor	SERPINA5	15;11;7;5;4;4;2;2;2	36.7	45.674	25.9	33	32.3	30.3	32.3	33	30.5	30.3	33.3	33.3	28.3	20	20	21.9	9.9	16	16	34.5	31.8	31.8	11.6	14	14.3	21.9	28.6	28.6	20.2	24.6	22.7	651530000	2812400000	760360000	763310000	722510000	1061400000	1175600000	937540000	938670000	1247200000	1074100000	151640000	175580000	219710000
P05155-2;P05155;P05155-3;E9PGN7;H9KV48;H0YCA1;CON__P50448	P05155-2;P05155;P05155-3;E9PGN7;H9KV48	Plasma protease C1 inhibitor	SERPING1	21;21;21;20;19;6;2	37.5	49.757	34.8	35.3	32.1	32.1	29.2	33	36.2	34.6	30.6	32.1	31.9	34.8	34.8	32.1	25.9	30.8	26.8	33.5	28.6	28.6	30.6	30.6	27	29.9	29.7	28.6	32.1	32.1	33.5	6783900000	26803000000	4226200000	5263400000	3857800000	15826000000	16983000000	14830000000	26005000000	29425000000	32266000000	2425800000	2639000000	2912400000
P05160	P05160	Coagulation factor XIII B chain	F13B	7	16.5	75.51	8.3	4.7	2.4	2.4	0	0	0	0	0	0	2.4	2.3	3.6	2.3	0	1.7	2.4	6.8	8.6	8.8	0	0	2.3	4.7	4.5	4.5	5.9	8.2	8.8	12103000	24942000	34501000	9753500	0	0	0	0	0	0	27629000	14325000	15305000	11752000
P05161;A0A096LNZ9;A0A096LPJ4	P05161;A0A096LNZ9;A0A096LPJ4	Ubiquitin-like protein ISG15	ISG15	6;5;5	39.4	17.887	25.5	29.7	5.5	5.5	5.5	0	0	0	0	0	0	18.8	10.9	23	0	0	0	0	0	0	39.4	39.4	35.2	5.5	0	0	0	0	0	73981000	199510000	1107100	3302400	3027800	0	0	0	0	0	0	26227000	31929000	56989000
P05164-2;P05164;P05164-3;J3QSF7;F5H386;P22079-2;P22079	P05164-2;P05164;P05164-3	Myeloperoxidase	MPO	46;46;45;7;1;1;1	67.1	73.853	52.3	60	28.9	23.4	30.3	62.8	58.6	59.2	9.4	6.9	5.4	18.2	20.8	17.4	8.2	9.2	4.5	65.1	63.5	63.7	24.3	26.8	23.8	30.6	43.4	40	64.9	64	60	4507200000	14808000000	489350000	542440000	597080000	18683000000	17822000000	12671000000	27010000	26031000	70226000	135240000	155690000	157650000
P05165-2;P05165;P05165-3;H0Y5U0;Q5JTW6;Q5JVH2	P05165-2;P05165;P05165-3	Propionyl-CoA carboxylase alpha chain, mitochondrial	PCCA	14;14;13;4;2;1	21.9	77.047	10	13.4	5.3	8.4	9.3	0	0	0	0	0	3.1	2.7	5.6	5.7	0	0	0	0	0	0	19.2	19.2	18.1	0	0	0	0	0	0	18412000	96008000	56852000	120410000	100220000	0	0	0	0	0	43561000	12136000	11707000	15471000
P05198;H0YJS4;G3V4T5	P05198;H0YJS4;G3V4T5	Eukaryotic translation initiation factor 2 subunit 1	EIF2S1	17;15;15	55.6	36.112	11.7	25.1	14	21.3	24.1	0	0	0	0	3.8	3.2	20.3	11.4	20.3	9.5	6.3	14	0	3.2	3.2	47.6	37.8	48.6	0	3.5	0	2.5	2.5	6	6420300	50261000	26871000	33373000	41253000	0	0	0	0	7665400	14617000	34131000	36596000	59816000
P05362;K7EKL8;E7ESS4	P05362;K7EKL8	Intercellular adhesion molecule 1	ICAM1	7;4;1	15.6	57.825	6	13.7	6.8	6.8	0	0	0	0	11.3	13	8.3	0	3	0	1.9	0	0	0	0	0	1.7	4.7	1.7	5.1	3	4.9	0	3	0	18600000	135540000	54863000	52517000	0	0	0	0	106420000	196660000	150020000	0	8267600	0
P05386	P05386	60S acidic ribosomal protein P1	RPLP1	4	79.8	11.514	36.8	36.8	14	36.8	14	0	0	0	14	14	0	51.8	51.8	51.8	51.8	51.8	79.8	0	0	0	37.7	79.8	42.1	14	14	14	0	14	14	126460000	110900000	53308000	66386000	40108000	0	0	0	30605000	30262000	0	91285000	76190000	71092000
P05387;H0YDD8	P05387;H0YDD8	60S acidic ribosomal protein P2	RPLP2	6;3	73.9	11.665	25.2	31.3	25.2	31.3	24.3	13.9	13.9	13.9	13.9	13.9	42.6	70.4	53	73	30.4	60	73.9	0	13.9	0	47	56.5	56.5	0	28.7	0	13.9	13.9	13.9	64467000	275320000	173090000	166660000	239480000	33499000	32903000	17743000	13317000	16019000	40009000	242100000	244110000	191320000
P05388;F8VWS0;F8VU65;P05388-2;F8VW21;G3V210;F8VZS0;Q8NHW5;F8VQY6;F8VPE8;F8VRK7;F8VS58;F8VWV4;F8W1K8;F8VYN4	P05388;F8VWS0;F8VU65;P05388-2;F8VW21;G3V210;F8VZS0;Q8NHW5;F8VQY6;F8VPE8;F8VRK7;F8VS58	60S acidic ribosomal protein P0	RPLP0	13;12;11;11;10;9;9;9;8;8;8;7;5;2;1	49.2	34.273	26.5	28.7	25.9	28.1	25.2	0	0	0	33.1	24	16.7	40.4	36.9	35.3	41.3	47.3	44.2	0	6.9	6.9	47.3	41.3	41.3	28.1	23.7	24	5	5	5	69981000	349690000	119020000	163100000	202200000	0	0	0	115030000	107210000	31189000	256930000	264440000	360800000
P05451	P05451	Lithostathine-1-alpha	REG1A	15	77.1	18.731	76.5	55.4	55.4	55.4	55.4	56	77.1	56	55.4	56	55.4	55.4	55.4	76.5	77.1	76.5	56	56	56	56	56	55.4	55.4	77.1	56	55.4	55.4	55.4	56	25958000000	64010000000	14598000000	14523000000	16372000000	30202000000	36016000000	36227000000	22705000000	23639000000	28421000000	14512000000	14789000000	17696000000
P05455;E7ERC4;E9PGX9;E9PFL9	P05455;E7ERC4	Lupus La protein	SSB	13;7;6;4	37	46.836	19.9	26.5	17.9	19.9	19.4	0	2.7	0	10	8.3	3.9	19.1	20.3	11.5	14	18.4	11	3.9	0	2.7	25.2	26.5	31.9	0	0	0	0	2.7	2.5	61054000	214610000	89007000	132800000	125700000	0	19109000	0	32949000	22920000	14405000	90573000	116000000	125360000
P05543;CON__Q9TT36	P05543	Thyroxine-binding globulin	SERPINA7	18;4	47	46.324	25.3	39.3	16.9	11.3	15.4	22.7	23.1	19	29.4	32	27.7	16.9	18.1	21.2	9.4	2.4	4.3	35.7	33	37.3	32	23.9	25.1	22.9	29.4	23.9	27.2	26.7	26.3	329000000	1060200000	148550000	179080000	255280000	436370000	518750000	215380000	464400000	564700000	550030000	64086000	78667000	110500000
P05546;CON__ENSEMBL:ENSBTAP00000018574	P05546	Heparin cofactor 2	SERPIND1	22;4	47.1	57.07	19.2	35.1	16.8	19.4	18.4	8.6	11.8	8.2	17.2	17.4	22.6	21.2	21.2	25.5	10.8	10.8	9.8	43.5	38.7	40.5	27.1	29.5	27.9	31.1	26.1	31.3	27.3	30.7	27.9	798180000	2316000000	407310000	350360000	424090000	382720000	394880000	429570000	202840000	269950000	475480000	181710000	258460000	364400000
P05556-2;P05556;P05556-5;P05556-4;P05556-3;C9JPK5;Q5T3E6;E9PLR6;E7EUI6;E7EQW5;E7ERX5	P05556-2;P05556;P05556-5;P05556-4;P05556-3	Integrin beta-1	ITGB1	6;6;6;6;6;2;2;2;2;2;1	11.5	87.445	6.8	8.2	6.8	6	6.1	0	0	0	4.8	4.8	0	0	0	2.2	4.8	4.8	4.8	0	0	0	2.7	2.2	1.3	8.2	4.8	7	0	1.3	0	17674000	72100000	68865000	87153000	56357000	0	0	0	29152000	19896000	0	0	0	6940000
P05783;F8VZY9;CON__H-INV:HIT000015463;CON__Q92764;C4AM86;CON__Q497I4;Q92764;CON__Q14525;A0A087X2I6;CON__Q9UE12;CON__Q15323;CON__A2A5Y0;CON__Q14532;CON__A2AB72;CON__O76015;CON__O76013;CON__O76014;CON__REFSEQ:XP_986630;Q14525;Q15323;O76013-2;Q14532;O76014;O76015;O76013	P05783;F8VZY9	Keratin, type I cytoskeletal 18	KRT18	33;31;2;2;2;2;2;1;1;1;1;1;1;1;1;1;1;1;1;1;1;1;1;1;1	70.7	48.057	52.3	55.3	42.1	36.7	36.7	6	5.8	4.2	30.5	39.3	18.8	63	66	57.9	62.8	64.2	61.2	15.6	12.8	10.7	60.2	61.4	51.2	18.4	17.4	16.7	19.1	24.7	21.6	1901300000	2842000000	4520500000	4517000000	5373600000	137990000	122010000	84432000	816650000	1002400000	562270000	3884500000	4047400000	4867600000
P06132;H0Y5R6;Q5T446	P06132;H0Y5R6;Q5T446	Uroporphyrinogen decarboxylase	UROD	6;5;4	21.3	40.786	8.4	10.1	12.8	12.5	12.5	0	0	0	0	0	0	15	15	18.8	7.1	0	4.4	0	0	0	4.6	6.3	12.3	0	2.7	0	0	0	0	7612900	55127000	50886000	88924000	46387000	0	0	0	0	0	0	61774000	70963000	91281000
P06280	P06280	Alpha-galactosidase A	GLA	2	7	48.766	4.2	7	0	0	0	0	0	0	0	0	0	0	0	0	4.2	7	4.2	0	0	0	7	4.2	4.2	0	0	0	0	0	0	2200400	18165000	0	0	0	0	0	0	0	0	0	0	0	0
P06311	P06311	Ig kappa chain V-III region IARC/BL41	IGKV3-20	2	24.2	14.07	24.2	24.2	0	11.7	0	12.5	12.5	0	0	0	0	24.2	12.5	24.2	0	0	0	11.7	11.7	11.7	11.7	11.7	11.7	0	0	11.7	24.2	24.2	12.5	77505000	99823000	0	0	0	16232000	21264000	0	0	0	0	13250000	12908000	19769000
P06312;P06313	P06312;P06313	Ig kappa chain V-IV region	IGKV4-1	5;5	35.5	13.38	25.6	35.5	22.3	9.9	17.4	29.8	29.8	29.8	22.3	29.8	19.8	22.3	29.8	29.8	12.4	0	0	22.3	29.8	22.3	22.3	28.1	29.8	22.3	29.8	29.8	29.8	29.8	29.8	0	1293200	50269000	85983000	202880000	0	0	0	44091000	43279000	0	182870000	213620000	263260000
P06317	P06317	Ig lambda chain V-VI region SUT	IGLV6-57	3	24.3	12.247	13.5	6.3	7.2	0	0	17.1	17.1	17.1	0	0	0	6.3	6.3	6.3	0	0	7.2	0	0	0	13.5	6.3	0	13.5	0	0	7.2	7.2	0	3055900	0	1632900	0	0	44920000	52768000	57589000	0	0	0	0	0	0
P06331	P06331	Ig heavy chain V-II region ARH-77	IGHV4-34	2	17.1	16.228	17.1	17.1	17.1	17.1	17.1	17.1	17.1	17.1	6.2	6.2	0	17.1	17.1	17.1	17.1	11	11	17.1	17.1	17.1	17.1	17.1	17.1	17.1	17.1	17.1	17.1	17.1	17.1	425190000	1603400000	20509000	20349000	17836000	366170000	310350000	446950000	18636000	22868000	0	31544000	95826000	20713000
P06396;P06396-4;P06396-3;Q5T0H9;Q5T0H8;Q5T0H7;Q5T0I1;REV__H0YJM7;REV__Q6TDU7-4;REV__Q6TDU7-2;REV__Q6TDU7-3;REV__Q6TDU7;REV__F8W8F9	P06396;P06396-4;P06396-3;Q5T0H9	Gelsolin	GSN	50;47;47;27;15;13;9;1;1;1;1;1;1	66	85.696	54	52.9	33.5	35.3	30.6	42.5	44	35.9	60.2	60.4	53.3	53.6	54.1	58.1	65.3	62.8	65.6	52.3	49.7	50.4	58.4	61.3	54.3	60.4	57.3	55.8	54.2	49.2	45.4	3102000000	12366000000	2323900000	2520600000	3542300000	3307400000	3543200000	3066600000	29649000000	30239000000	34552000000	6453400000	6291700000	8339400000
P06396-2;Q5T0I0	P06396-2	Gelsolin	GSN	49;17	68	80.64	55	53.9	35.3	37.2	32.1	43.6	45.3	36.7	63.3	63.5	56	56.1	56.6	60.9	67.2	64.4	67.4	54.7	50.8	51.4	61.3	64.3	59.4	63.3	60.1	58.4	57.5	51.4	47.3	116970000	420890000	450620000	465970000	521430000	0	0	0	236780000	184600000	150330000	88200000	110660000	126250000
P06576;H0YH81;F8W079;H0YI37	P06576;H0YH81;F8W079	ATP synthase subunit beta, mitochondrial	ATP5B	27;21;14;7	73.9	56.559	30.6	44.4	13.8	21.4	21.4	0	3.6	0	21.2	17	9.1	53.3	53.3	57.8	54.8	56	62.8	24.4	21.9	25.9	72.2	67.1	73.9	29.1	44.4	34.4	0	0	3.4	194610000	599390000	55776000	73234000	70981000	0	31141000	0	38946000	105390000	43969000	544020000	645700000	711870000
P06681;P06681-3;B4DQI1;H0Y3H6;P06681-2;E9PDZ0;H0Y868;Q8N6L6	P06681;P06681-3;B4DQI1;H0Y3H6;P06681-2;E9PDZ0	Complement C2	C2	26;25;23;22;22;20;5;3	37.2	83.267	24.2	30.2	9.8	8.1	11.4	7	6.9	8.1	20.1	22.6	19.8	13.3	11.4	17.7	16.2	15.7	10	23.7	20.2	19.4	19.7	17.6	19.5	20.1	21	22.2	22.9	20.7	23.4	48511000	258140000	15898000	17904000	26784000	0	7332300	0	61055000	77161000	89370000	26415000	34345000	30552000
P06702	P06702	Protein S100-A9	S100A9	15	93.9	13.242	90.4	75.4	71.1	68.4	69.3	93.9	93.9	93.9	59.6	69.3	43.9	68.4	69.3	69.3	30.7	43.9	31.6	86	78.9	86	89.5	56.1	51.8	57	63.2	51.8	91.2	93.9	93.9	18134000000	58829000000	3392700000	3395700000	3929900000	80420000000	89211000000	74590000000	370150000	582760000	795920000	645430000	553420000	1089800000
R4GN98;P06703	R4GN98;P06703	Protein S100	S100A6	9;9	57.6	9.681	31.8	28.2	37.6	37.6	37.6	25.9	45.9	17.6	25.9	25.9	17.6	28.2	34.1	34.1	37.6	37.6	28.2	37.6	29.4	29.4	25.9	25.9	28.2	25.9	25.9	25.9	25.9	25.9	25.9	218870000	784650000	60619000000	54228000000	51441000000	951490000	693330000	1175300000	6486800000	4270600000	1703800000	7528400000	8865500000	7965800000
P06727;CON__Q32PJ2	P06727	Apolipoprotein A-IV	APOA4	31;2	64.1	45.398	61.1	59.8	1.5	3.8	4	60.1	59.3	57.6	57.6	55.3	51.3	56.8	44.2	57.3	45.2	46.7	43.4	63.4	61.9	55.1	54.5	63.4	53	53	55.8	50.5	18.9	29.5	20.2	1270600000	4665600000	10712000	9478100	13311000	4472100000	6047100000	3241900000	2253800000	2614900000	2480200000	484900000	528730000	662420000
P06730;P06730-2;D6RBW1;P06730-3;D6RFJ3	P06730;P06730-2;D6RBW1;P06730-3	Eukaryotic translation initiation factor 4E	EIF4E	4;4;3;3;1	31.3	25.097	0	24.9	19.8	19.8	19.8	0	0	0	0	0	0	3.7	10.1	26.3	8.8	8.8	8.8	0	0	0	22.6	26.3	22.6	0	0	0	0	0	0	0	42411000	48484000	80461000	34533000	0	0	0	0	0	0	49506000	73521000	100550000
P06731;P06731-2;A0A024R0K5;A0A087WYX0;T2HUW8;A0A087X013;M0QX98;M0QXV9;M0R3J1	P06731;P06731-2;A0A024R0K5;A0A087WYX0	Carcinoembryonic antigen-related cell adhesion molecule 5	CEACAM5	13;12;11;7;5;4;3;3;3	27.6	76.794	20.2	23.2	15.5	17	15.4	16.1	16.1	16.1	15	16.8	15.5	7.5	9.8	9.8	18.1	19.9	15.5	13.5	13.5	12.1	5	1.3	3.1	18.1	18.1	18.1	21.7	19.7	22.2	5132100000	11769000000	1144800000	1241200000	1245900000	5952400000	6943000000	4527400000	2461400000	3504600000	3306000000	242020000	287500000	305230000
P06733;K7EM90;P13929-3;P13929-2;P13929;E5RGZ4;E5RI09;E5RG95;K7EPM1;K7EKN2;K7ERS8	P06733	Alpha-enolase	ENO1	40;17;4;4;4;3;2;2;2;2;1	80	47.168	63.1	71	70.5	65.4	70	27	23.5	29.3	59.2	64.5	46.1	76	68.2	67.5	71.7	70	63.8	62.7	53.2	58.5	79.5	80	80	57.8	68.4	61.5	68.2	65.9	63.6	3786500000	11927000000	5223800000	5261200000	5926300000	174290000	174560000	161260000	2271000000	2937000000	2287400000	4356100000	4264000000	4917700000
P06733-2	P06733-2	Alpha-enolase	ENO1	28	79.5	36.928	61.9	70.1	72.4	66	70.7	22.6	22	25.5	56.9	63.6	40.2	72.1	61.6	60.7	69.8	68.9	61	61.3	51.9	59.2	76	76.5	76.5	56.6	66.9	58.1	73.6	70.7	67.7	0	0	9369400	18368000	6044400	0	0	0	0	0	0	0	0	0
P06744;P06744-2;K7EQ48;K7EPY4;K7EP41;K7ENA0;K7ELR7;K7ERC6;K7ERK8;K7EIL4;K7ESF4;Q8N196	P06744;P06744-2;K7EQ48	Glucose-6-phosphate isomerase	GPI	33;31;29;15;14;11;10;10;8;7;3;1	61.5	63.146	48.2	52	40.7	40.9	43	40.5	34.2	29.7	24.2	29.9	29.2	50.2	41.4	38.7	37.6	43.2	38.9	50.5	48.9	48.4	58.6	61.5	58.6	35.8	23.5	27.1	57.7	57.3	55.2	2913300000	9621100000	5599800000	5441900000	5715900000	657290000	763750000	501580000	549560000	671740000	361590000	2055100000	2228700000	2506600000
P06748-2;P06748;P06748-3;E5RI98;E5RGW4	P06748-2;P06748;P06748-3	Nucleophosmin	NPM1	11;11;10;3;2	43	29.464	23.8	29.4	26	29.1	29.1	0	0	0	6	10.6	0	37.7	37.7	35.1	40.4	40.4	37	10.6	2.6	2.6	22.6	21.1	21.9	0	0	11.3	20	10.6	10.6	448720000	1358900000	1867900000	2119000000	2695400000	0	0	0	47945000	47106000	0	367790000	751200000	507060000
P06753-2;A0A087WWU8;Q5VU59;P06753-3;P06753-6;P06753-5;P06753-4;Q5VU61;D6R904;D6RFM2	P06753-2;A0A087WWU8;Q5VU59;P06753-3;P06753-6;P06753-5;P06753-4;Q5VU61	Tropomyosin alpha-3 chain	TPM3	32;30;30;30;30;28;26;25;15;6	75.4	29.032	35.1	46.8	37.5	44	27.8	0	0	0	33.5	34.3	28.6	72.6	68.1	65.3	63.3	72.6	61.7	43.5	52	56	71.8	75.4	62.9	46	28.2	41.9	23	17.7	10.9	372680000	1099300000	358970000	342740000	136630000	0	0	0	717610000	781550000	332930000	1680500000	2305200000	2796500000
P06756-3;P06756-2;P06756;H7BZG1	P06756-3;P06756-2;P06756	Integrin alpha-V	ITGAV	3;3;3;1	3.3	111.13	0	2.3	3.3	3.3	3.3	0	0	0	0	0	0	0	0	0	0	0	0	0	0	0	0	0	0	0	0	0	0	0	0	0	12963000	26179000	24931000	29126000	0	0	0	0	0	0	0	0	0
P06870;P06870-2	P06870;P06870-2	Kallikrein-1	KLK1	9;7	45.8	28.889	19.5	35.9	19.5	23.3	16	0	0	0	10.3	16	10.3	42	42	42	39.7	37.8	42	0	0	0	7.3	7.3	7.3	16	16	16	7.6	12.6	10.3	2250700000	8227000000	2570100000	2929500000	2876100000	0	0	0	254150000	300290000	258140000	1961900000	2130200000	2431000000
P06889	P06889	Ig lambda chain V-IV region MOL	IGLV3-1	1	23.6	11.143	23.6	23.6	0	0	23.6	0	0	23.6	0	23.6	0	0	0	0	0	0	0	23.6	23.6	23.6	23.6	23.6	23.6	0	23.6	23.6	23.6	23.6	23.6	36593000	91575000	0	0	4863700	0	0	25954000	0	7602600	0	0	0	0
P07093-2;P07093-3;C9JN98;P07093	P07093-2;P07093-3;C9JN98;P07093	Glia-derived nexin	SERPINE2	3;3;2;2	10.6	44	7.6	10.6	4.5	0	0	0	0	0	0	0	0	0	0	0	0	3	0	0	0	0	4.5	0	0	0	0	0	4.5	0	0	11731000	48117000	1409100	0	0	0	0	0	0	0	0	0	0	0
P07099;B1AQP9;B1AQP8	P07099	Epoxide hydrolase 1	EPHX1	11;3;2	35.6	52.948	7.5	27	18	25.1	22	0	0	0	4.4	0	0	12.1	12.1	16	4	4.4	8.4	0	0	0	8.4	10.3	8.4	0	0	0	0	0	0	18133000	169580000	131370000	169400000	156260000	0	0	0	2534700	0	0	39520000	42394000	52000000
P07108;P07108-3;P07108-2;P07108-4;P07108-5;P07108-6	P07108;P07108-3;P07108-2;P07108-4;P07108-5	Acyl-CoA-binding protein	DBI	5;4;4;4;4;2	70.1	10.044	27.6	62.1	50.6	35.6	39.1	0	0	0	8	26.4	18.4	31	49.4	49.4	8	8	31	0	0	0	19.5	42.5	19.5	8	8	8	8	31	0	33512000	276340000	188630000	376740000	374750000	0	0	0	35675000	85471000	34596000	129820000	215250000	362480000
P07195;A8MW50;C9J7H8;F5H793	P07195;A8MW50;C9J7H8	L-lactate dehydrogenase B chain	LDHB	22;14;12;9	54.8	36.638	45.2	46.1	40.4	44.9	46.4	7.8	4.2	9	38	32	32.9	49.1	49.7	43.1	39.2	43.1	41.9	30.5	31.7	31.1	54.8	54.8	53	36.2	37.7	41	24.6	35.3	19.5	786640000	4637700000	1689600000	1831300000	2000000000	9080000	7020100	13666000	390950000	339660000	378770000	909380000	823950000	1075200000
P07225;G5E9F8;H7BXT0;CON__P07224	P07225;G5E9F8	Vitamin K-dependent protein S	PROS1	20;17;3;1	31.4	75.122	20.7	22.2	4.7	4.7	5.2	10.2	10.4	9.6	20.9	15.7	18.6	7.4	4.3	4.7	16.9	21.6	15.4	24.7	24.4	25.9	2.7	1.2	7.4	19.1	13.8	13.8	18.6	21	18.3	426090000	1142000000	46387000	36040000	150760000	243420000	364130000	154200000	682380000	666870000	668290000	49260000	58025000	62257000
P07237;H7BZ94;F5H8J2;H0Y3Z3;I3L398;I3L312;I3L4M2;I3L0S0;I3NI03;I3L3U6;I3L3P5;I3L514;I3L1Y5;REV__H0YJG4;REV__Q9HCK8-2;REV__Q9HCK8	P07237;H7BZ94;F5H8J2;H0Y3Z3	Protein disulfide-isomerase	P4HB	39;35;34;20;18;17;10;10;10;8;6;4;2;1;1;1	70.5	57.116	63.8	65.7	66.3	66.5	62	10.4	8.9	3	43.1	41.1	37	65.2	65.2	63.6	63.6	63.6	64.2	56.5	49.6	56.7	68.9	67.7	64.8	41.7	53.9	36.2	34.6	40.4	31.1	2898600000	10511000000	13054000000	12930000000	13226000000	95167000	100290000	5164200	611280000	548260000	601500000	7133100000	7612400000	9104700000
P07305;P07305-2	P07305;P07305-2	Histone H1.0	H1F0	5;4	27.3	20.863	9.3	4.1	0	0	0	0	0	5.2	0	0	0	0	0	5.2	10.8	16	22.7	0	0	0	13.9	20.6	27.3	0	0	0	0	0	0	673980	12465000	0	0	0	0	0	17629000	0	0	0	0	0	26491000
P07327	P07327	Alcohol dehydrogenase 1A	ADH1A	16	43.2	39.858	18.7	28.8	26.9	25.1	25.1	0	0	2.1	30.7	26.7	26.1	38.9	35.7	38.9	22.7	19.7	19.7	0	0	2.4	16	21.6	19.2	4.5	4.5	4.5	0	0	0	0	0	0	0	0	0	0	0	15670000	0	0	0	4737200	6816800
P07339;C9JH19;F8WD96;H7C469;H7C1V0;F8W787	P07339;C9JH19;F8WD96	Cathepsin D	CTSD	17;11;9;8;7;6	53.2	44.552	44.9	53.2	35.7	40.3	37.6	29.1	29.9	21.8	43	40.3	41	36.7	39.3	34.7	39.3	35.2	35.4	17	24	12.6	44.7	44.7	40.3	43	41	27.7	23.8	13.8	14.8	1731800000	6122200000	740330000	1183100000	1146100000	405610000	399910000	340370000	1422000000	1469800000	1557000000	418660000	511690000	486920000
P07355;P07355-2;H0YN42;H0YMD0;H0YMU9;H0YM50;A6NMY6;H0YKS4;H0YNP5;H0YN28;H0YL33;H0YMM1;H0YKZ7;H0YLV6;H0YMT9;H0YKX9;H0YKL9;H0YMW4;H0YNA0;H0YKV8;H0YN52;H0YMD9;H0YNB8;H0YKN4;H0YLE2	P07355;P07355-2;H0YN42;H0YMD0;H0YMU9;H0YM50;A6NMY6;H0YKS4;H0YNP5	Annexin A2	ANXA2	32;31;26;24;24;22;22;18;16;15;15;13;11;11;11;11;10;10;9;8;7;7;5;5;2	79.1	38.604	64	70.2	56	59.9	54.3	56.6	59	62.2	58.7	55.2	55.5	62.2	62.2	56.6	47.5	54.6	50.4	63.7	59.9	49.3	64.6	64.6	61.4	72.3	65.5	61.9	46	46.9	41.6	794310000	3672500000	1664500000	1734500000	2309000000	971370000	1034700000	1043800000	1123400000	1218400000	1682000000	1234100000	1510900000	1590100000
P07357	P07357	Complement component C8 alpha chain	C8A	17	31	65.163	11.8	16.3	0	0	1.7	10.6	2.9	2.9	16.6	17	12.8	12.3	15.8	7.5	4.6	4.6	6.2	23.6	26	21.2	10.4	10.8	12.3	21.1	18.3	19.5	15.4	11	17.6	47141000	165550000	0	0	10064000	105010000	18793000	42242000	340420000	319760000	138820000	91595000	92422000	92234000
P07358;F5GY80;F5H7G1	P07358;F5GY80;F5H7G1	Complement component C8 beta chain	C8B	24;23;23	53.3	67.046	23.5	22.7	5.1	0	5.6	4.7	6.9	0	10.7	12.9	12.2	8.6	12	8.8	4.4	1.9	1.2	38.7	49.4	41.3	9	11.3	14	26.6	29.6	25.5	16.1	12.2	15.4	162580000	535570000	13203000	0	3808100	22092000	42738000	0	62571000	92477000	68594000	24453000	34928000	47290000
P07360;Q5SQ08	P07360;Q5SQ08	Complement component C8 gamma chain	C8G	10;6	57.9	22.277	40.1	40.1	26.7	10.9	16.8	54	51	53.5	45.5	49.5	42.6	25.2	25.2	21.3	7.9	0	0	53.5	54	54	13.4	32.7	43.1	38.6	44.1	36.6	52	52	48	116390000	430060000	18132000	12865000	37422000	599210000	624860000	671480000	244730000	219270000	325670000	42544000	47986000	40614000
P07384;E9PRM1;E9PLX0;E9PJJ3;E9PLC9;E9PMC6;E9PJA6;E9PSA6;E9PQB3;E9PL37;E9PIA9	P07384	Calpain-1 catalytic subunit	CAPN1	32;6;5;5;5;5;5;5;5;4;1	44.3	81.889	26.9	33.3	35.7	33.2	31.1	12.5	9	10.4	24.2	21.8	16	36.8	33.3	33.1	16.1	17.4	21.1	8	6.7	5.5	35.6	33.8	33.1	8.1	8.5	13.3	23.1	28.3	26.1	575920000	1539800000	2337800000	2642100000	3205300000	145780000	143200000	102590000	257370000	285540000	366930000	502710000	489290000	542890000
Q5JP53;P07437;Q5ST81;I3L2F9;A6NNZ2;G3V2A3;Q9H4B7;G3V5W4;G3V2R8;G3V3R4;G3V2N6	Q5JP53;P07437;Q5ST81	Tubulin beta chain	TUBB	23;23;20;8;8;5;5;1;1;1;1	73.5	47.766	41.1	60.8	14.8	15.3	9.6	2.8	0	0	47.7	48.1	43.2	54.5	57.7	54.2	64.3	64.1	64.3	14.1	20.7	16.2	73.5	73.5	64.3	43	35.7	43.4	2.8	2.1	13.1	86306000	339220000	0	3562300	0	0	0	0	137660000	162090000	136460000	204870000	289920000	259540000
P07451	P07451	Carbonic anhydrase 3	CA3	4	20	29.557	4.2	15.8	4.6	8.8	4.6	0	0	0	0	0	0	20	20	20	0	0	0	0	0	0	15.8	4.2	4.2	0	0	0	0	0	0	1795700	10718000	15211000	16627000	23350000	0	0	0	0	0	0	35669000	61020000	54968000
P07585;F8VXZ8;F8VUF6;F8VWU0;F8VX58;P07585-4;P07585-2;P07585-3;F8VNV6;H0YIH3;H0YI87;F8VNW0;F8VU58;F8VSI3;P07585-5	P07585;F8VXZ8;F8VUF6;F8VWU0;F8VX58;P07585-4	Decorin	DCN	12;8;8;8;6;6;5;4;3;2;1;1;1;1;1	37	39.746	17.5	24	19.2	24.5	23.7	3.9	3.9	0	25.6	27.3	23.4	22.3	5.8	11.1	0	0	3.1	0	0	0	7	2.5	0	3.1	11.1	11.7	0	0	0	56194000	219550000	125570000	214400000	136550000	12396000	23851000	0	423120000	639500000	558620000	47260000	41470000	104270000
P07686;Q5URX0;H0YA83;H0Y9B6;H0Y9M3;REV__E5RI09;REV__E5RG95;REV__K7EPM1;REV__K7EKN2;REV__E5RGZ4;REV__P06733-2;REV__P13929-3;REV__P13929-2;REV__P13929	P07686;Q5URX0	Beta-hexosaminidase subunit beta	HEXB	19;15;7;6;1;1;1;1;1;1;1;1;1;1	38.3	63.111	31.5	28.2	30.6	29	24.8	21	24.3	22.5	25.9	22.8	21.2	22.5	25	28.8	26.3	21.2	30.6	16	15.5	19.2	23.4	21.6	24.6	21.2	25.4	25.5	18.7	14	15.3	412380000	1257300000	689930000	673260000	664860000	208450000	309660000	184130000	446610000	446660000	543320000	191170000	234450000	264810000
P07711	P07711	Cathepsin L1	CTSL	1	4.2	37.564	0	0	0	0	0	0	0	0	0	4.2	0	0	0	0	0	0	0	4.2	0	0	0	0	0	0	0	0	0	0	0	0	0	0	0	0	0	0	0	0	0	0	0	0	0
P07737;K7EJ44;CON__P02584;I3L3D5	P07737;K7EJ44	Profilin-1	PFN1	11;7;4;4	83.6	15.054	73.6	72.1	44.3	44.3	37.1	35	45.7	30	73.6	83.6	65.7	37.1	48.6	57.1	45.7	63.6	55	65.7	65	58.6	73.6	63.6	62.9	30.7	30	47.9	63.6	73.6	73.6	793320000	1341000000	1907900000	1875900000	2565700000	516080000	640980000	35062000	1378700000	1874500000	444540000	414060000	420760000	681760000
P07738;C9JH23	P07738	Bisphosphoglycerate mutase	BPGM	13;2	51.7	30.005	33.6	35.5	11.6	13.9	18.5	0	4.2	0	23.2	11.6	28.6	44	44	48.6	12.4	7.3	11.6	9.7	5	0	40.9	40.9	41.7	35.1	28.6	31.7	14.3	13.5	16.6	79863000	332010000	39867000	63766000	33951000	0	10070000	0	87528000	22034000	98305000	1004700000	1183400000	1436300000
P07741;H3BQZ9;P07741-2;H3BQB1;H3BQF1;H3BSW3	P07741;H3BQZ9;P07741-2;H3BQB1;H3BQF1	Adenine phosphoribosyltransferase	APRT	13;10;10;9;7;4	88.9	19.608	41.7	45.6	20	28.3	37.8	0	7.2	7.2	33.3	32.2	10	46.1	46.1	41.7	31.7	28.9	35	0	0	0	88.9	76.1	78.9	21.7	20.6	14.4	0	0	0	114630000	528380000	111140000	156160000	132880000	0	4656600	3015500	110190000	131900000	51646000	308520000	232820000	245620000
P07814;V9GYZ6;V9GZ76	P07814;V9GYZ6	Bifunctional glutamate/proline--tRNA ligase	EPRS	51;29;2	47.2	170.59	15.7	22.9	9.3	7.3	6.6	0	0	0	4.6	2.6	3.6	23.6	23.1	19.1	22.7	20.8	22.3	0	0	0	39.6	39.2	39.4	1.1	1.1	1.1	1.3	0	0	102820000	295140000	130220000	145490000	223940000	0	0	0	55752000	25442000	39105000	363080000	375870000	434370000
P07858;E9PR54;E9PJ67;E9PCB3;E9PKQ7;E9PNL5;E9PHZ5;E9PLY3;E9PSG5;E9PQM1;E9PS78;E9PIS1;E9PL32;E9PKX0;R4GMQ5	P07858	Cathepsin B	CTSB	16;7;7;7;7;7;7;7;7;7;6;3;3;3;2	48.1	37.821	26.5	38.9	5.6	19.5	10.6	11.5	21.2	14.7	36.6	36.6	36.3	15.9	16.8	7.4	15.6	20.9	9.1	5	7.4	5	21.8	18.3	20.1	30.7	37.5	37.5	8.3	8.3	8.3	285920000	945090000	31499000	72956000	54900000	177500000	210180000	121040000	599660000	586890000	843490000	90484000	80203000	67436000
P07900;P07900-2;G3V2J8;Q58FG0;Q14568;Q58FG1;REV__H3BMH3;Q92538	P07900;P07900-2	Heat shock protein HSP 90-alpha	HSP90AA1	58;58;16;8;7;2;1;1	60.5	84.659	52.7	53.3	48.2	48.9	47.7	3.6	1.8	3.7	40.3	38.9	34.7	51.9	51.2	50.8	48.5	49.7	41.9	35.7	34.2	29.8	59.3	55.6	55.5	32	32	34.8	37.8	36.1	36.2	4513200000	12233000000	10310000000	10867000000	13197000000	8545600	6704700	10457000	2426400000	2770400000	2506900000	4203700000	5148600000	5416200000
P07902;G3V3U5;G3V223;F2Z2X9;G3V4G9;P07902-2	P07902;G3V3U5;G3V223;F2Z2X9;G3V4G9;P07902-2	Galactose-1-phosphate uridylyltransferase	GALT	2;1;1;1;1;1	6.6	43.363	0	0	0	0	0	0	0	0	0	0	0	0	4	4	0	0	0	0	0	0	6.6	6.6	4	0	0	0	0	0	0	0	0	0	0	0	0	0	0	0	0	0	0	5753400	4558700
P07948-2;P07948;C9JM54;C9J6K3;Q9HC52	P07948-2;P07948	Tyrosine-protein kinase Lyn	LYN	6;5;1;1;1	12.8	56.033	2.9	10.2	0	0	2	0	0	0	3.1	0	0	2	2	2	3.1	0	0	0	0	0	3.5	0	0	10.6	10.6	7.5	3.5	3.1	0	3641500	41595000	0	0	10456000	0	0	0	3354400	0	0	10321000	12133000	9641500
P07954-2;P07954	P07954-2;P07954	Fumarate hydratase, mitochondrial	FH	16;16	49.3	50.212	38.1	32.1	40.9	49.3	39.6	0	4.9	4.9	10.3	14.6	7.9	25.9	28.9	28.9	17.1	20.1	23.8	0	11.8	16.3	31	30.4	24.6	4.9	4.9	4.9	2.6	0	0	126490000	670650000	1182900000	1485200000	986780000	0	15140000	11173000	52057000	78547000	67026000	222530000	236860000	253640000
P07998;G3V357	P07998;G3V357	Ribonuclease pancreatic	RNASE1	5;4	55.1	17.644	21.8	21.8	11.5	26.3	4.5	55.1	55.1	35.3	55.1	39.7	35.3	39.7	39.7	39.7	55.1	55.1	55.1	15.4	15.4	15.4	4.5	41.7	26.3	26.3	39.7	39.7	4.5	19.2	19.2	35013000	202620000	28760000	48813000	22128000	1270000000	1433700000	558650000	2250100000	2642200000	935160000	892680000	815200000	854740000
P08107;P08107-2;V9GZ37	P08107;P08107-2;V9GZ37	Heat shock 70 kDa protein 1A	HSPA1A	40;34;27	63.7	70.051	51.5	52.7	50.9	55.7	50.9	18.9	22.3	12.8	50.5	49.3	42.9	58.8	54.9	55.4	54.8	54.6	51.6	45.4	46	41.7	62.2	60.8	61	32.1	37.8	35.4	54.9	54.9	45.7	1289300000	4680800000	5332600000	5184500000	4965500000	100510000	157180000	88944000	1563800000	1834900000	1688100000	2226900000	2485900000	3159000000
P08118	P08118	Beta-microseminoprotein	MSMB	4	17.5	12.865	0	14	0	5.3	0	8.8	0	8.8	0	0	0	5.3	5.3	5.3	16.7	16.7	16.7	0	14	8.8	7.9	7.9	5.3	0	0	0	0	0	0	0	9274000	0	4404700	0	16497000	0	23052000	0	0	0	7346800	10386000	11208000
P08133-2;P08133;E5RK69;E7EMC6;E5RJF5;E5RK63;E5RI05	P08133-2;P08133;E5RK69	Annexin A6	ANXA6	28;28;14;12;8;8;5	56.6	72.423	29.6	41.2	23.7	18.9	22.6	10.3	8	2.5	1.9	0	0	10.5	14.2	14.2	17.3	15.3	12	43.1	40.4	38.2	38.7	48.4	42.4	5.8	12.3	7.5	12.5	12.3	13.7	1055400000	1631800000	7036500000	10120000000	11704000000	27574000	43142000	2891800	1047900000	0	0	22030000	55770000	46168000
Q5JR08;P08134;E9PQH6;Q5JR07;Q5JR05;U3KQA9;U3KQV3;Q5JR06;E9PN11;E9PLA2	Q5JR08;P08134;E9PQH6;Q5JR07;Q5JR05;U3KQA9;U3KQV3;Q5JR06;E9PN11	Rho-related GTP-binding protein RhoC	RHOC	9;9;8;7;7;6;6;5;5;4	54	21.58	30.2	50.3	6.3	9.5	6.3	28.6	28.6	28.6	13.8	13.8	19.6	18	32.3	27.5	19.6	19.6	22.8	9	5.8	14.8	29.1	27.5	32.3	34.9	27.5	30.7	13.2	25.9	24.3	0	29657000	0	0	0	73082000	78904000	48432000	0	0	24690000	0	39403000	21070000
P08183-2;P08183	P08183-2;P08183	Multidrug resistance protein 1	ABCB1	2;2	1.9	134.03	0.8	1.1	0	0	0	0	0	0	0	0	0	0	0	0	0	0	0	0	0	0	0	0	0	0	0	0	0	0	0	0	4030300	0	0	0	0	0	0	0	0	0	0	0	0
P08185;G3V350;G3V4V7	P08185	Corticosteroid-binding globulin	SERPINA6	9;4;3	29.9	45.14	29.9	29.9	12.1	14.1	26.2	27.9	24.2	24.2	26.2	21.2	21	14.8	18.8	18.8	17.3	18	21.2	29.9	27.9	27.9	21	13.6	18	24.9	24.7	24.9	29.9	21.2	24.2	1184800000	2976200000	199740000	213500000	263220000	1148200000	1491300000	1426700000	792390000	1198300000	825910000	110440000	168140000	201560000
P08217	P08217	Chymotrypsin-like elastase family member 2A	CELA2A	19	86.6	28.887	77	77	62.8	62.8	72.5	29	20.8	44.2	65.4	61	61	86.6	86.6	86.6	86.6	86.6	77	21.6	21.9	24.9	29	21.6	27.1	56.1	56.1	65.4	49.8	40.1	49.8	54141000000	118350000000	16222000000	12117000000	12313000000	445090000	391020000	724240000	4440800000	6042300000	9053200000	20521000000	23151000000	26233000000
P08218	P08218	Chymotrypsin-like elastase family member 2B	CELA2B	12	44.2	28.809	33.8	36.8	23	23	32.7	11.2	6.7	16.4	29.4	36.8	29.4	32.7	34.6	28.3	34.6	34.9	34.6	6.7	6.7	11.2	15.2	9.7	6.7	29.4	26.4	29.4	23.8	6.7	16.4	546540000	968220000	600400000	574940000	764340000	3784400	0	0	130740000	199420000	82046000	737740000	796490000	685510000
P08236-2;P08236;P08236-3;F8WBK6;F2Z3L6	P08236-2;P08236;P08236-3	Beta-glucuronidase	GUSB	11;11;9;3;3	18.7	69.141	13	15.5	9	6.3	6.2	5.5	0	0	5.5	7	4.8	6.2	10.7	10.7	10.7	11.7	11	7	9.8	9.5	7.3	8.5	7.7	10.8	9.7	12.2	8.5	8.5	8.5	54215000	352860000	87299000	53219000	83003000	68356000	0	0	32823000	41954000	24807000	53857000	84281000	77539000
P08237;P08237-3;P08237-2;F8VX13;F8VNX2;F8VZQ1;F8VSL1;F8VW30;F8VZI0;F8W1J8;F8VSF7;F8VUB8;F8VTQ3;F8VYK8;F8VP00;H0YHB8;F8VVE3	P08237;P08237-3;P08237-2	ATP-dependent 6-phosphofructokinase, muscle type	PFKM	22;22;19;7;7;7;6;4;4;3;3;3;3;3;3;2;2	36.9	85.182	8.5	6.8	0	0	0	0	0.9	0	2.8	0	0	2.9	6.7	4.1	0	0	0	0	3.7	3.7	29.7	29.1	33.2	0	0	0	0	0	0	19614000	62692000	0	0	0	0	59388000	0	4942400	0	0	9640500	20729000	15116000
P08238;Q58FF7;Q5T9W8	P08238	Heat shock protein HSP 90-beta	HSP90AB1	56;23;13	67	83.263	40.9	51.5	47.1	49	44.3	3.3	1.8	5.4	38.3	35.5	30	51.7	51.2	51.2	51.8	45.9	49	33.3	26.8	28.9	67	62	61.9	22.1	24.6	30.1	33	29.1	35.9	806190000	3066400000	2342600000	2443600000	3199900000	7562000	0	0	539670000	600050000	513190000	1477200000	1626000000	1887300000
P08243-3;P08243-2;P08243	P08243-3;P08243-2;P08243	Asparagine synthetase [glutamine-hydrolyzing]	ASNS	3;3;3	6.1	54.817	0	2.7	2.7	0	3.3	0	0	0	0	0	0	4.6	4.6	4.2	0	0	0	0	0	0	2.7	6.1	1.9	0	0	0	0	0	0	0	434970	6194700	0	5469100	0	0	0	0	0	0	19563000	18972000	47378000
P08246	P08246	Neutrophil elastase	ELANE	8	47.2	28.518	34.8	24.3	6.7	17.6	9.7	30.3	30.3	36.7	9.4	9.4	9.4	17.2	19.9	9.7	9.4	6.7	7.1	47.2	30.3	30.3	30.3	16.9	17.2	7.1	9.7	9.7	36.7	47.2	47.2	142010000	252290000	189490000	286630000	252660000	2865900000	3159000000	1931300000	117930000	111670000	84940000	197860000	209600000	203500000
P08253;P08253-2;P08253-3;H3BR66;H3BV48;H3BS34	P08253;P08253-2;P08253-3;H3BR66	72 kDa type IV collagenase	MMP2	18;17;17;9;5;5	39.5	73.881	7.6	24.8	4.7	4.7	5.8	19.1	22.4	20.8	14.7	17.3	17.9	0	0	0	3.2	3.2	8.8	6.7	2.1	3.9	3.9	0	0	19.1	12.4	15.2	5.8	5.8	7.1	10990000	164220000	4718600	7987900	210470000	498680000	485960000	267750000	3906700000	4870800000	5708200000	0	0	0
P08263	P08263	Glutathione S-transferase A1	GSTA1	11	44.1	25.631	25.2	35.1	44.1	41	40.1	3.6	7.7	0	23.4	25.7	8.1	32.4	35.6	35.6	18.5	15.3	15.3	9	4.1	4.1	24.3	25.2	22.5	9	5	13.1	7.7	12.6	15.8	475090	1092300	13681000	0	25936000	0	0	0	0	0	0	0	116220000	171460000
P08294;M0R1V4	P08294	Extracellular superoxide dismutase [Cu-Zn]	SOD3	8;1	56.7	25.851	17.1	27.1	27.9	17.1	22.9	13.3	13.3	17.1	50.8	33.8	50.8	6.7	12.1	6.7	28.8	28.8	22.5	0	0	0	0	0	0	12.1	23.8	17.1	13.3	13.3	13.3	16940000	168100000	67707000	45314000	37853000	47105000	50681000	29318000	295120000	414490000	658150000	14765000	39196000	16984000
P08311	P08311	Cathepsin G	CTSG	11	49.4	28.837	19.2	30.6	8.2	8.2	3.5	31.8	31.8	34.9	0	0	0	22.7	15.3	15.3	0	0	0	35.7	39.2	39.2	26.7	15.3	12.5	11.8	10.6	7.1	49.4	42	32.9	49015000	284150000	3722200	4299900	3927900	335050000	520510000	400720000	0	0	0	28432000	29924000	32457000
P08476	P08476	Inhibin beta A chain	INHBA	2	4	47.442	0	2.1	0	0	0	0	0	0	0	2.1	2.1	0	0	0	0	0	0	0	0	0	0	0	0	0	1.9	1.9	0	0	0	0	977040	0	0	0	0	0	0	0	57045000	78116000	0	0	0
P08519;A0A087WWY0	P08519;A0A087WWY0	Apolipoprotein(a)	LPA	6;4	35.6	501.31	8.6	15.4	8.3	8.3	0	25.3	18.5	18.5	7.2	0.4	8.6	15.1	15.1	15.1	0	0	0	18.9	25.4	8.7	0	8.3	8.3	8.6	8.3	8.7	15.1	25.3	15.4	20057000	17232000	4342600	5572800	0	641660000	504850000	402640000	8554000	0	12897000	46645000	62356000	129530000
P08559-3;P08559;P08559-4;P08559-2;Q5JPU0;Q5JPU1;Q5JPT9;Q5JPU3;Q5JPU2;P29803	P08559-3;P08559;P08559-4;P08559-2	Pyruvate dehydrogenase E1 component subunit alpha, somatic form, mitochondrial	PDHA1	9;9;9;8;3;3;2;1;1;1	29.5	40.188	3.6	8.1	0	3.6	0	0	0	0	2.5	0	3.6	4.7	2.2	5.8	6.1	3.6	5	3.6	3.6	3.6	19.8	19.8	15.6	0	0	0	0	0	2.2	3458800	23561000	0	3973600	0	0	0	0	3745900	0	14684000	15073000	3451700	17721000
P08567	P08567	Pleckstrin	PLEK	5	16.9	40.124	3.7	7.7	0	0	0	0	0	0	0	0	0	6.9	6.9	6.9	0	0	0	0	0	0	3.7	6.9	0	3.7	6.9	0	12.6	12.6	4	9098900	89344000	0	0	0	0	0	0	0	0	0	8611900	9182300	5673300
P08571;D6RFL4;E7EVL5	P08571;D6RFL4	Monocyte differentiation antigen CD14	CD14	13;8;1	47.7	40.076	33.1	45.6	22.4	25.1	25.1	19.7	19.5	30.9	38.7	38.7	30.4	23.2	23.2	17.3	14.7	30.4	16.8	16.8	33.6	28.8	30.4	22.4	14.9	30.4	36.5	28	26.9	24.5	27.7	884270000	3077400000	44610000	59233000	35715000	160080000	144650000	111120000	2640800000	2199100000	1909700000	39602000	52132000	30781000
P08572	P08572	Collagen alpha-2(IV) chain	COL4A2	1	0.9	167.55	0	0	0	0	0	0	0	0	0	0.9	0.9	0	0	0	0	0	0	0	0	0	0	0	0	0	0	0	0	0	0	0	0	0	0	0	0	0	0	0	0	64095000	0	0	0
X6R433;P08575-2;P08575;M3ZCP1;A0A075B788;E9PKH0	X6R433;P08575-2;P08575;M3ZCP1;A0A075B788;E9PKH0	Protein-tyrosine-phosphatase	PTPRC	7;7;7;5;5;4	7.6	131.13	2.4	1.7	0.8	2.3	0	0	0	0	0	0	0	0	0	0	0	0	0	2.7	2.7	1.3	0	0	0	1	1.9	1	3.4	5.5	6.3	2457500	1898600	3943400	6610900	0	0	0	0	0	0	0	0	0	0
P08581;P08581-2;P08581-3	P08581;P08581-2;P08581-3	Hepatocyte growth factor receptor	MET	4;4;3	3.7	155.54	0.6	1.6	0.6	0.6	0	0.6	0.6	0	3.7	3	1.4	0.6	0.6	0.6	0.6	0.6	0	0	0	0	0.6	0.6	0.6	0.6	0.6	0.6	0	0	0	0	6062400	0	0	0	0	0	0	39738000	28279000	12343000	0	0	0
P08582;P08582-2;C9JVN1	P08582	Melanotransferrin	MFI2	8;3;2	15.4	80.214	3.3	6.4	0	0	1.6	1.6	0	0	10.3	8.1	10.6	2.8	1.5	0	1.5	1.5	1.4	0	0	0	1.5	1.5	0	1.5	0	0	0	0	1.5	82899000	123890000	0	0	5230400	14045000	0	0	103270000	131070000	233540000	202530000	264320000	0
[truncated: 1,740 more rows]
[truncated: 83 more columns]
