# Supplementary material for: Quantitative proteomic analysis of pancreatic cyst fluid proteins associated with malignancy in intraductal papillary mucinous neoplasms
Source: Clin Proteomics. 2018 Apr 18;15:17. doi: 10.1186/s12014-018-9193-1 (PMC5907296; doi:10.1186/s12014-018-9193-1)
Supplement: Supplementary file 3 — Additional file 3. Table S2. The number of identified and quantified proteins in individual samples searched with and without the peptide library. The number of identified and quantified proteins increased by 129 and 83, respectively, on average per individual samples when searched with and without the peptide library. In the same manner, the number of identified peptides rose by 752 on average in individual samples with HGD1 presenting the greatest improvement of 2109. [file 12014_2018_9193_MOESM3_ESM.xlsx]

## Sheet: Sheet1
Additional file 3: Table S2
		Pancreatic cyst fluids
		LGD 1	LGD 2	LGD 3	HGD 1	HGD 2	HGD 3	Invasive IPMN 1	Invasive IPMN 2	Invasive IPMN 3
Identified proteins	without peptide library	2083	1208	1779	2073	2096	1384	2408	1702	1533
	with peptide library	2311	1254	1855	2330	2336	1387	2567	1788	1606
Quantified proteins	without peptide library	1703	819	1306	1746	1693	1010	2106	1300	1129
	with peptide library	1888	840	1358	1940	1781	996	2225	1353	1178
Identified peptides	without peptide library	11458	5519	9804	12203	12637	7573	17686	9356	8442
	with peptide library	13181	5719	10201	14312	13597	7439	18687	9643	8674
