# Supplementary material for: Quantitative proteomic analysis of pancreatic cyst fluid proteins associated with malignancy in intraductal papillary mucinous neoplasms
Source: Clin Proteomics. 2018 Apr 18;15:17. doi: 10.1186/s12014-018-9193-1 (PMC5907296; doi:10.1186/s12014-018-9193-1)
Supplement: Supplementary file 4 — Additional file 4. Table S3. Coefficient of variation (CV%) values of the sums of logarithm base two-transformed LFQ intensities of technical triplicates. The CV% values were calculated in each pancreatic cyst fluid sample (Technical replicate 1: TR1, Technical replicate 2: TR2, Technical replicate 3: TR3). [file 12014_2018_9193_MOESM4_ESM.xlsx]

## Sheet: Supplementary table S2
Additional file 4: Table S3
Individual samples	Pancreatic cyst fluids
	LGD1			LGD2			LGD3			HGD1			HGD2			HGD3			Invasive IPMN1			Invasive IPMN2			Invasive IPMN3
Technical replicate	TR1	TR2	TR3	TR1	TR2	TR3	TR1	TR2	TR3	TR1	TR2	TR3	TR1	TR2	TR3	TR1	TR2	TR3	TR1	TR2	TR3	TR1	TR2	TR3	TR1	TR2	TR3
Sum of Log2-transformed LFQ Intensities	48865.8	48989.5	48236.3	23646.5	23461.1	22243.5	37344.6	37216.7	33265.3	49767.5	50031.5	49745	46536.5	46308.8	46220.1	27202.1	27021.3	26120.2	57354.4	57480.2	55998.7	34789.3	35356	35288.3	31292.3	31334.8	30698.2
Average	48697.2			23117			35942.2			49848			46355.2			26781.2			56944.4			35144.5			31108.5
STDEV	403.865			762.196			2319.17			159.295			163.192			579.532			821.429			309.465			355.905
CV (%)	0.82934			3.29712			6.45249			0.319562			0.352047			2.16395			1.44251			0.88055			1.14408
