# Supplementary material for: Quantitative proteomic analysis of pancreatic cyst fluid proteins associated with malignancy in intraductal papillary mucinous neoplasms
Source: Clin Proteomics. 2018 Apr 18;15:17. doi: 10.1186/s12014-018-9193-1 (PMC5907296; doi:10.1186/s12014-018-9193-1)
Supplement: Supplementary file 5 — Additional file 5. Table S4. Results of the statistical analysis. Statistical significance, p values, and fold-changes for 1751 proteins by Student’s t test (Benjamini–Hochberg FDR = 0.05) in three comparison sets (comparison set 1, LGD versus HGD; comparison set 2, HGD versus invasive IPMN; comparison set 3, LGD versus Invasive IPMN). [file 12014_2018_9193_MOESM5_ESM.xlsx]

## Sheet: Supple table 3
Additional file 5: Table S4
Index	Exp. ( A vs B )	Protein IDs	Majority protein IDs	Protein Name	Gene Name	t-test Significance	adjusted p-value	Fold Change
Comparison set 1	LGD vs HGD	A0A024R571;Q9H4M9;C9JC03;C9J2Z4;C9JDQ8;C9JIJ3;C9IZH1	A0A024R571;Q9H4M9;C9JC03;C9J2Z4	EH domain-containing protein 1	EHD1	+	0.00594042	-15.4252
Comparison set 1	LGD vs HGD	A0A075B6H9;A0A075B6K6	A0A075B6H9	Immunoglobulin lambda variable 4-69	IGLV4-69		0.571424	1.95084
Comparison set 1	LGD vs HGD	A0A075B6I0	A0A075B6I0	Immunoglobulin lambda variable 8-61	IGLV8-61		0.354652	4.05772
Comparison set 1	LGD vs HGD	A0A075B6I2;P06318;P06319	A0A075B6I2	Immunoglobulin lambda variable 6-57	IGLV6-57		0.632728	-1.87854
Comparison set 1	LGD vs HGD	A0A075B6I5;P01702;P06316	A0A075B6I5;P01702;P06316	Ig lambda chain V-I region NIG-64	IGLV1-51		0.475675	-1.78991
Comparison set 1	LGD vs HGD	A0A075B6I8	A0A075B6I8	Immunoglobulin lambda variable 1-47	IGLV1-47		0.727672	-1.89372
Comparison set 1	LGD vs HGD	A0A075B6J0	A0A075B6J0	Immunoglobulin lambda variable 1-40	IGLV1-40		0.506696	-1.74215
Comparison set 1	LGD vs HGD	A0A075B6J4	A0A075B6J4	Immunoglobulin lambda variable 3-25	IGLV3-25		0.531034	-2.32722
Comparison set 1	LGD vs HGD	A0A075B6J7;A0A075B6K2;P01720	A0A075B6J7	Immunoglobulin lambda variable 3-21	IGLV3-21	+	0.00586276	-18.3489
Comparison set 1	LGD vs HGD	A0A075B6J8	A0A075B6J8	Immunoglobulin lambda variable 3-19	IGLV3-19		0.752675	1.92841
Comparison set 1	LGD vs HGD	A0A075B6J9	A0A075B6J9	Immunoglobulin lambda variable 2-18	IGLV2-18		0.966181	1.07991
Comparison set 1	LGD vs HGD	A0A075B6K3	A0A075B6K3	Immunoglobulin lambda variable 2-11	IGLV2-11		0.569143	1.83467
Comparison set 1	LGD vs HGD	A0A075B6K4;P01715	A0A075B6K4	Immunoglobulin lambda variable 3-10	IGLV3-10		0.963121	-1.12449
Comparison set 1	LGD vs HGD	A0A075B6K5	A0A075B6K5	Immunoglobulin lambda variable 3-9	IGLV3-9		0.232837	-3.10364
Comparison set 1	LGD vs HGD	A0A075B6L0;P0CG06	A0A075B6L0;P0CG06	Ig lambda-3 chain C regions	IGLC3		0.509829	-1.68252
Comparison set 1	LGD vs HGD	A0A075B6N7	A0A075B6N7	Immunoglobulin heavy constant alpha 2	IGHA2		0.232125	-16.5046
Comparison set 1	LGD vs HGD	A0A075B6Q5	A0A075B6Q5	Immunoglobulin heavy variable 3-64	IGHV3-64		0	1
Comparison set 1	LGD vs HGD	A0A075B6R2;A0A087WW49	A0A075B6R2;A0A087WW49	Immunoglobulin heavy variable 4-4	IGHV4-4		0.504695	2.69641
Comparison set 1	LGD vs HGD	A0A075B6R9	A0A075B6R9	Immunoglobulin kappa variable 2D-24	IGKV2D-24		0.755865	-1.54609
Comparison set 1	LGD vs HGD	A0A075B6S3;P06310;A0A075B6S6	A0A075B6S3;P06310;A0A075B6S6	Ig kappa chain V-II region RPMI 6410	IGKV2-30		0.747246	1.5738
Comparison set 1	LGD vs HGD	A0A075B6S8	A0A075B6S8	Immunoglobulin kappa variable 1-5	IGKV1-5		0.853923	-1.44422
Comparison set 1	LGD vs HGD	A0A075B7B8	A0A075B7B8	Immunoglobulin heavy variable 3/OR16-12	IGHV3OR16-12		0.929614	-1.23916
Comparison set 1	LGD vs HGD	A0A075B7D0	A0A075B7D0	Immunoglobulin heavy variable 1/OR15-1	IGHV1OR15-1		0	1
Comparison set 1	LGD vs HGD	A0A075B7D8	A0A075B7D8	Immunoglobulin heavy variable 3/OR15-7	IGHV3OR15-7		0.578438	-1.75004
Comparison set 1	LGD vs HGD	A0A075B7E8	A0A075B7E8	Immunoglobulin heavy variable 3/OR16-13	IGHV3OR16-13		0.335732	-2.09353
Comparison set 1	LGD vs HGD	V9HW75;A0A087WSV8;E9PKG6;P80303-2;P80303;Q2L696;E9PLR0;E9PLE9;E9PM22;E9PJP3;H0YD18;H0YEG8	V9HW75;A0A087WSV8;E9PKG6;P80303-2;P80303;Q2L696;E9PLR0;E9PLE9	Nucleobindin-2	NUCB2		0.303684	6.04038
Comparison set 1	LGD vs HGD	E9PIR7;F8W809;A0A087WSW9;E9PNQ6;A0A087WSY9;Q16881-5;Q16881-2;Q16881-4;Q16881-3;Q16881-6;Q16881;E2QRB9;Q16881-7;E9PKD3;E9PLT3;E9PKI4;E9PIZ5;E9PQI3	E9PIR7;F8W809;A0A087WSW9;E9PNQ6;A0A087WSY9;Q16881-5;Q16881-2;Q16881-4;Q16881-3;Q16881-6;Q16881;E2QRB9;Q16881-7	Thioredoxin reductase 1, cytoplasmic	TXNRD1		0.416227	-1.58325
Comparison set 1	LGD vs HGD	A0A087WSX0	A0A087WSX0	Immunoglobulin lambda variable 5-45	IGLV5-45		0.939773	-1.15348
Comparison set 1	LGD vs HGD	A0A087WSX3;P01764	A0A087WSX3;P01764	Ig heavy chain V-III region 23	IGHV3-23		0.478594	-1.83005
Comparison set 1	LGD vs HGD	A0A087WSY5;Q96IY4;Q96IY4-2	A0A087WSY5;Q96IY4;Q96IY4-2	Carboxypeptidase B2	CPB2		0.571379	2.10226
Comparison set 1	LGD vs HGD	A0A087WSY6	A0A087WSY6	Immunoglobulin kappa variable 3D-15	IGKV3D-15		0.903525	-1.25052
Comparison set 1	LGD vs HGD	A0A087WSY8	A0A087WSY8	Protein IGKV1D-39	IGKV1D-39		0.944291	1.06731
Comparison set 1	LGD vs HGD	K7ERP4;R4GNE4;K7ENB4;K7EKX7;A0A087X2I2;A0A087WT12;K7EJ20;P36969-2;P36969;A0A087X247	K7ERP4;R4GNE4;K7ENB4;K7EKX7;A0A087X2I2;A0A087WT12;K7EJ20;P36969-2;P36969;A0A087X247	Glutathione peroxidase	GPX4		0.723758	-1.66919
Comparison set 1	LGD vs HGD	A0A087WTA8;P08123	A0A087WTA8;P08123	Collagen alpha-2(I) chain	COL1A2		0.0983292	-8.31254
Comparison set 1	LGD vs HGD	A0A087WTK4;P80362;P01600;P01607;P01593	A0A087WTK4	Protein IGKV1-16	IGKV1-16		0.473002	-2.26737
Comparison set 1	LGD vs HGD	A0A087WTM7;A8MUN2;CON__ENSEMBL:ENSBTAP00000032840;G3V186;REV__H0YCZ2;E9PEW5;REV__Q8NG31-2;REV__Q8NG31;Q9ULK0	A0A087WTM7	Apolipoprotein B-100	APOB		0.618444	2.18422
Comparison set 1	LGD vs HGD	A0A087WTP3;Q92945;M0QXW7;M0QYH3;M0R0I5	A0A087WTP3;Q92945;M0QXW7;M0QYH3;M0R0I5	Far upstream element-binding protein 2	KHSRP		0.0840086	4.56619
Comparison set 1	LGD vs HGD	A0A087WTS0;P18283;H0YJK8;G3V4J6;G3V323	A0A087WTS0;P18283;H0YJK8	Glutathione peroxidase 2	GPX2		0.905994	-1.25793
Comparison set 1	LGD vs HGD	A0A087WTT1;P11940-2;P11940;E7EQV3;E7ERJ7;H0YAR2;Q9H361;H0YAP2;H0YBN4;E5RGH3;E5RJB9;H0YB86;E5RH24;Q4VXU2;E5RHG7;Q4VXU2-2;H0YC10;E5RGC4;E5RFD8;H0YAS7;H0YAS6;H0YB75;H0YAW6;Q5JQF8	A0A087WTT1;P11940-2;P11940;E7EQV3;E7ERJ7;H0YAR2;Q9H361	Polyadenylate-binding protein 1	PABPC1		0.35295	4.41098
Comparison set 1	LGD vs HGD	A0A087WTX5;P01834;A0A075B6H6;A0A075B7D4;A0A075B6S4;P01606;P04432	A0A087WTX5;P01834;A0A075B6H6	Ig kappa chain C region	IGKC		0.975643	1.05397
Comparison set 1	LGD vs HGD	A0A087WTZ5;E9PJ81;Q04323;Q04323-2;E9PS08;E9PRQ7	A0A087WTZ5;E9PJ81;Q04323;Q04323-2;E9PS08;E9PRQ7	UBX domain-containing protein 1	UBXN1		0.979046	-1.02953
Comparison set 1	LGD vs HGD	A0A087WU91	A0A087WU91	Protein IGHV3-49	IGHV3-49		0.73718	-1.39565
Comparison set 1	LGD vs HGD	E9PG46;A0A087WUK0;Q2M2I8-2;Q2M2I8	E9PG46;A0A087WUK0;Q2M2I8-2;Q2M2I8	AP2-associated protein kinase 1	AAK1		0.290985	1.80544
Comparison set 1	LGD vs HGD	A0A087WUL0;Q3LXA3;H0YCY6;Q3LXA3-2;E9PJG8;I3L252;E9PQR1	A0A087WUL0;Q3LXA3;H0YCY6;Q3LXA3-2	Bifunctional ATP-dependent dihydroxyacetone kinase/FAD-AMP lyase (cyclizing)	TKFC		0.910377	1.24361
Comparison set 1	LGD vs HGD	A0A087WUQ6;P07203;P07203-2	A0A087WUQ6;P07203	Glutathione peroxidase 1	GPX1		0.98221	-1.05541
Comparison set 1	LGD vs HGD	A0A087WUS7;P01880;P01880-2	A0A087WUS7;P01880;P01880-2	Ig delta chain C region	IGHD		0.474157	3.1321
Comparison set 1	LGD vs HGD	A0A087WV15;Q16787-1;Q16787;Q16787-4;Q16787-3;K7EIP4;K7ERM0	A0A087WV15;Q16787-1;Q16787;Q16787-4;Q16787-3;K7EIP4	Laminin subunit alpha-3	LAMA3		0.126874	-14.8008
Comparison set 1	LGD vs HGD	Q5T123;A0A087WV23;Q9H299	Q5T123;A0A087WV23;Q9H299	SH3 domain-binding glutamic acid-rich-like protein 3	SH3BGRL3		0.159984	5.54943
Comparison set 1	LGD vs HGD	A0A087WV47	A0A087WV47	Ig gamma-1 chain C region	IGHG1		0.639296	-1.47677
Comparison set 1	LGD vs HGD	J3KRY2;J3QKY0;A0A087WVA8;Q8IWB9;Q8IWB9-2	J3KRY2;J3QKY0;A0A087WVA8;Q8IWB9;Q8IWB9-2	Testis-expressed sequence 2 protein	TEX2		0.563134	-3.80467
Comparison set 1	LGD vs HGD	A0A087WVI4;Q7Z404-1;A0A087WT65;Q7Z404;C9JFU4;Q7Z404-3	A0A087WVI4;Q7Z404-1;A0A087WT65;Q7Z404	Transmembrane channel-like protein 4	TMC4	+	0.0021681	-25.3203
Comparison set 1	LGD vs HGD	A0A087WVJ0;A0A087X2A4;A0A087WWM1;P15941-7;P15941-17;P15941-11;P15941-8;P15941-4;P15941-3;P15941;P15941-2;B1AVQ7;A0A087X0L2;P15941-15;P15941-6;A6ZIE4;A6ZIE3;P15941-12;P15941-16;P15941-9;P15941-10;P15941-13;A0A087X061;A0A087WZZ6;Q7Z536	A0A087WVJ0;A0A087X2A4;A0A087WWM1;P15941-7;P15941-17;P15941-11;P15941-8;P15941-4;P15941-3;P15941;P15941-2;B1AVQ7;A0A087X0L2;P15941-15;P15941-6;A6ZIE4;A6ZIE3;P15941-12;P15941-16;P15941-9;P15941-10	Mucin-1	MUC1		0.0531114	-6.3312
Comparison set 1	LGD vs HGD	A0A087WVM2;Q8N6Q3;Q8N6Q3-2	A0A087WVM2;Q8N6Q3	CD177 antigen	CD177		0.719747	-1.9171
Comparison set 1	LGD vs HGD	A0A087WVN6;A0A075B6S5	A0A087WVN6;A0A075B6S5	Protein IGKV1-27	IGKV1-27		0.235533	-2.33078
Comparison set 1	LGD vs HGD	A0A087WVQ6;Q00610-2;Q00610;J3KS13;A0A087WX41;P53675-2;P53675;K7EJJ5;J3KSQ2;J3QL20;J3KRF5;F5H5N6	A0A087WVQ6;Q00610-2;Q00610	Clathrin heavy chain	CLTC		0.299892	3.96736
Comparison set 1	LGD vs HGD	A0A087WW55;Q8NHM4	A0A087WW55	Trypsin-1	PRSS1		0.883013	1.39336
Comparison set 1	LGD vs HGD	A0A087WW89	A0A087WW89	Immunoglobulin heavy variable 3-72	IGHV3-72		0.531256	-1.68053
Comparison set 1	LGD vs HGD	A0A087WWC9;A0A087WXC3;A0A087WWU7;A0A087WYN7;A0A087WWT5;A0A087WX49;A0A087WU42;A0A087X2A1;B9A064;A0A075B6K8;P0CG04;A0A075B6K7	A0A087WWC9;A0A087WXC3;A0A087WWU7;A0A087WYN7;A0A087WWT5;A0A087WX49;A0A087WU42;A0A087X2A1;B9A064;A0A075B6K8;P0CG04	Immunoglobulin lambda-like polypeptide 5	IGLL5		0.603195	-1.65975
Comparison set 1	LGD vs HGD	H0YMB3;H0YLV5;A0A087WWM4;F8WAN9;H0YNJ6;Q9P2T1;Q9P2T1-2;Q9P2T1-3;H0YNS9;H0YLB8;H0YNH0;H0YN22;H0YK13;H0YMW6;H0YMR9;H0YK71;H0YMV5;H0YL68;H0YKE1;H0YMG3;H0YKK3;H0YN74	H0YMB3;H0YLV5;A0A087WWM4;F8WAN9;H0YNJ6;Q9P2T1;Q9P2T1-2;Q9P2T1-3	GMP reductase 2	GMPR2		0.98868	-1.02297
Comparison set 1	LGD vs HGD	A0A087WXI1;Q6NVY1;Q6NVY1-2;F8W8A6;B9A058;B8ZZZ0;H7C1A5;H7C126;H7C400;H7BYI7	A0A087WXI1;Q6NVY1;Q6NVY1-2	3-hydroxyisobutyryl-CoA hydrolase, mitochondrial	HIBCH		0.924182	-1.21431
Comparison set 1	LGD vs HGD	A0A087WXL8;A0A075B6N8;A0A087WVW2;P01860;A0A087WYE8;A6NJS3	A0A087WXL8;A0A075B6N8;A0A087WVW2;P01860	Ig gamma-3 chain C region	IGHG3		0.853295	-1.22573
Comparison set 1	LGD vs HGD	F5H1Z6;F5H8H3;A0A087WXR2;Q9Y365;F5GY11;F5H8G1;F5H0V7;H0YFF3;F5GWK5;H0YH17;H0YGA9;F5GY07;F5H5A8;H0YGN8;F5H3G8;H0YIQ3;H0YDQ7;E7EQW1;C9JB18;C9JGN3;A0A087WWP6;A0A087WV59;A0A087WUS9;A0A087WT63;C9K082;F8VY45;F8VUA1;F5H4N5;E9PS57;I3L0I5;A6NJ64;O75200;E9PJ23;F8W1W9;E9PQR5;A6NHN6	F5H1Z6;F5H8H3;A0A087WXR2;Q9Y365;F5GY11;F5H8G1;F5H0V7;H0YFF3;F5GWK5;H0YH17;H0YGA9	PCTP-like protein	STARD10		0.504644	3.60121
Comparison set 1	LGD vs HGD	A0A087WXW9;H7BY82	A0A087WXW9	Collagen alpha-1(V) chain	COL5A1		0.0568939	-17.8009
Comparison set 1	LGD vs HGD	A0A087WY35;O95965;U3KPX5;A0A087WXI7;A0A087X1M3;O95965-2;O95965-3	A0A087WY35;O95965;U3KPX5;A0A087WXI7;A0A087X1M3;O95965-2;O95965-3	Integrin beta-like protein 1	ITGBL1		0.250172	-3.74488
Comparison set 1	LGD vs HGD	A0A087WY55;Q9NP79;Q5TGM0;Q9NP79-2	A0A087WY55;Q9NP79	Vacuolar protein sorting-associated protein VTA1 homolog	VTA1		0.812026	-1.26346
Comparison set 1	LGD vs HGD	A0A087WY71;E9PFW3;Q96CW1-2;Q96CW1;C9JTK4;C9JGT8;C9JJ47;C9JJD3;C9JPV8	A0A087WY71;E9PFW3;Q96CW1-2;Q96CW1;C9JTK4;C9JGT8;C9JJ47	AP-2 complex subunit mu	AP2M1		0.728228	1.50481
Comparison set 1	LGD vs HGD	A0A087WYC5;P01857;A0A087WSX2	A0A087WYC5;P01857	Ig gamma-1 chain C region	IGHG1		0.868277	1.19084
Comparison set 1	LGD vs HGD	A0A087WYE1	A0A087WYE1	Ig gamma-1 chain C region	IGHG1		0.934224	1.15707
Comparison set 1	LGD vs HGD	A0A087WYJ9;A0A075B6N9;P01871;P01871-2;P04220	A0A087WYJ9;A0A075B6N9;P01871;P01871-2;P04220	Ig mu chain C region	IGHM		0.899168	1.14421
Comparison set 1	LGD vs HGD	A0A087WYL9;A0A087WWV8	A0A087WYL9;A0A087WWV8	Ig kappa chain C region	IGKC		0.641127	-1.43341
Comparison set 1	LGD vs HGD	A0A087WYR4;A0A087WZW9;P01712;P01709	A0A087WYR4	Immunoglobulin lambda-like polypeptide 5	IGLL5		0.570444	-1.83029
Comparison set 1	LGD vs HGD	A0A087WYT3;Q15185-4;Q15185;Q15185-3;B4DDC6;Q15185-2	A0A087WYT3;Q15185-4;Q15185;Q15185-3	Prostaglandin E synthase 3	PTGES3		0.603307	2.23026
Comparison set 1	LGD vs HGD	A0A087WYU1;Q9Y5X1	A0A087WYU1;Q9Y5X1	Sorting nexin	SNX9		0.853375	-1.15329
Comparison set 1	LGD vs HGD	A0A087WYY1;Q9Y646;E5RH35;E5RJZ7;E5RJP8;E5RJA8	A0A087WYY1;Q9Y646;E5RH35;E5RJZ7;E5RJP8;E5RJA8	Carboxypeptidase Q	CPQ		0.628368	1.7839
Comparison set 1	LGD vs HGD	A0A087WZE4;P02549;P02549-2;V9GY79	A0A087WZE4;P02549;P02549-2	Spectrin alpha chain, erythrocytic 1	SPTA1		0.370555	4.29563
Comparison set 1	LGD vs HGD	A0A087WZH7;P29966	A0A087WZH7;P29966	Myristoylated alanine-rich C-kinase substrate	MARCKS		0.25585	3.58929
Comparison set 1	LGD vs HGD	A0A087WZH9	A0A087WZH9	Protein IGKV1-33	IGKV1D-33		0.705556	-1.42869
Comparison set 1	LGD vs HGD	A0A087X0T8;A0A087X105;A0A087WZW4;A0A087X1W8;A0A087WZR6;X5DQS5;Q9BY67-2;Q9BY67-5;Q9BY67;Q9BY67-4;Q9BY67-3;F5H8J9;F5H125;H0YG94	A0A087X0T8;A0A087X105;A0A087WZW4;A0A087X1W8;A0A087WZR6;X5DQS5;Q9BY67-2;Q9BY67-5;Q9BY67;Q9BY67-4;Q9BY67-3;F5H8J9;F5H125;H0YG94	Cell adhesion molecule 1	CADM1		0.571475	-1.74811
Comparison set 1	LGD vs HGD	D6R9P3;D6RD18;D6RBZ0;A0A087WZV1;Q99729-3;Q99729-2;Q99729-4;Q99729	D6R9P3;D6RD18;D6RBZ0;A0A087WZV1;Q99729-3;Q99729-2;Q99729-4;Q99729	Heterogeneous nuclear ribonucleoprotein A/B	HNRNPAB		0.0504916	7.23077
Comparison set 1	LGD vs HGD	A0A087WZW8;P04433;A0A087WUS2	A0A087WZW8	Protein IGKV3-11	IGKV3-11		0.942204	-1.09546
Comparison set 1	LGD vs HGD	A0A087X0C2;A0A087X009;P16442	A0A087X0C2;A0A087X009;P16442	Histo-blood group ABO system transferase	ABO		0.0571425	-5.69237
Comparison set 1	LGD vs HGD	A0A087X020;Q9Y3A5;F8WE72	A0A087X020;Q9Y3A5	Ribosome maturation protein SBDS	SBDS		0.0858936	5.9906
Comparison set 1	LGD vs HGD	A0A087X054;Q9Y4L1;E9PJ21;A0A087WWI4;K7EQK2;Q9Y4L1-2;J3KTF1;J3QL06;Q9BST8;J3QQH7;J3QLE9	A0A087X054;Q9Y4L1;E9PJ21;A0A087WWI4;K7EQK2;Q9Y4L1-2	Hypoxia up-regulated protein 1	HYOU1		0.130256	8.67456
Comparison set 1	LGD vs HGD	A0A087X0D5;P09668;E9PKT6	A0A087X0D5;P09668	Pro-cathepsin H	CTSH		0.330312	-3.56319
Comparison set 1	LGD vs HGD	A0A087X0K0;P39059	A0A087X0K0;P39059	Collagen alpha-1(XV) chain	COL15A1	+	5.99883e-06	-11.3713
Comparison set 1	LGD vs HGD	A0A087X0N5	A0A087X0N5	Protein IGKV1-17	IGKV1-17		0.0974924	-5.94386
Comparison set 1	LGD vs HGD	A0A087X0P6;A0A075B6S2	A0A087X0P6;A0A075B6S2	Protein IGKV2D-29	IGKV2D-29		0.550446	2.81993
Comparison set 1	LGD vs HGD	A0A087X0S5;P12109	A0A087X0S5;P12109	Collagen alpha-1(VI) chain	COL6A1	+	0.00223713	-22.7788
Comparison set 1	LGD vs HGD	M0R019;A0A087X0X3;P52272-2;P52272;M0R2T0;M0QYQ7;M0R0N3;M0R0Y6;M0QZM1	M0R019;A0A087X0X3;P52272-2;P52272;M0R2T0;M0QYQ7;M0R0N3	Heterogeneous nuclear ribonucleoprotein M	HNRNPM		0.478277	2.56991
Comparison set 1	LGD vs HGD	A0A087X130;A0A087WT11	A0A087X130	Ig kappa chain C region	IGKC		0.744929	-1.81311
Comparison set 1	LGD vs HGD	A0A087X142;A6NMH6;A6NFQ9;F8W8I8;Q92599-2;Q92599-4;Q92599;Q92599-3;C9J4G8;C9JV02	A0A087X142;A6NMH6;A6NFQ9;F8W8I8;Q92599-2;Q92599-4;Q92599;Q92599-3	Septin-8	SEPT8		0.310335	1.99249
Comparison set 1	LGD vs HGD	A0A087X1C7	A0A087X1C7	Ig gamma-1 chain C region	IGHG1		0.972451	1.06098
Comparison set 1	LGD vs HGD	H7C3I1;A0A087X1H6;P50502;F6VDH7;Q3KNR6;Q8NFI4	H7C3I1;A0A087X1H6;P50502;F6VDH7;Q3KNR6;Q8NFI4	Hsc70-interacting protein	ST13		0.506783	2.71805
Comparison set 1	LGD vs HGD	A0A087X1J7;P22352;H0YBE4;E5RG32;H0YC19	A0A087X1J7;P22352;H0YBE4	Glutathione peroxidase	GPX3		0.899667	1.16955
Comparison set 1	LGD vs HGD	A0A087X1K9;E5RGR0;O75608-2;O75608;B4DP64;E5RJ48;E5RI35	A0A087X1K9;E5RGR0;O75608-2;O75608;B4DP64	Acyl-protein thioesterase 1	LYPLA1		0.789052	1.62981
Comparison set 1	LGD vs HGD	A0A087X1V9;A0A075B6P5;P01617	A0A087X1V9;A0A075B6P5;P01617	Ig kappa chain V-II region TEW	IGKC		0.548349	-1.68556
Comparison set 1	LGD vs HGD	A0A087X1Z3;Q9UL46;H0YM70;H0YLG1;H0YLD2;H0YKU2	A0A087X1Z3;Q9UL46;H0YM70	Proteasome activator complex subunit 2	PSME2		0.976001	-1.04211
Comparison set 1	LGD vs HGD	K7ES69;A0A087X271;B4DDF4;B4DUT8;Q99439-2;Q99439;Q15417-3;Q15417	K7ES69;A0A087X271;B4DDF4;B4DUT8;Q99439-2;Q99439	Calponin	CNN2		0.726807	1.56776
Comparison set 1	LGD vs HGD	A0A087X2C0	A0A087X2C0	Ig mu chain C region	IGHM		0.4907	2.18062
Comparison set 1	LGD vs HGD	A0A087X2D0;P84103-2;P84103	A0A087X2D0;P84103-2;P84103	Serine/arginine-rich splicing factor 3	SRSF3		0.142571	5.42176
Comparison set 1	LGD vs HGD	A0A087X2D8;O60271-4;O60271-2;O60271;O60271-5;O60271-9;O60271-3;H0YBE9;H0YBS5;E9PFH7;A0A087WYG2;Q9UPT6-2;Q9UPT6	A0A087X2D8;O60271-4;O60271-2;O60271;O60271-5;O60271-9;O60271-3	C-Jun-amino-terminal kinase-interacting protein 4	SPAG9		0.755607	1.80952
Comparison set 1	LGD vs HGD	A0A087X2I1;P62333;H0YJC0;H0YJS8;H0YJX2;H0YJT1;H0YJE9	A0A087X2I1;P62333	26S protease regulatory subunit 10B	PSMC6		0.468387	2.26776
Comparison set 1	LGD vs HGD	A0A096LNH5;H7C2G3;A0A096LPI6;P30042;H7C1F6;P30042-2;A0A096LP73;A0A096LP12;F2Z2Q0;H7BYH1;A0A096LNJ1	A0A096LNH5;H7C2G3;A0A096LPI6;P30042;H7C1F6;P30042-2	ES1 protein homolog, mitochondrial	C21orf33		0.39925	2.7627
Comparison set 1	LGD vs HGD	A6XMV8;A0A096LNX4;A6XMV9;A0A096LP77;P07478	A6XMV8;A0A096LNX4;A6XMV9;A0A096LP77;P07478	Trypsin-2	PRSS2		0.842117	1.47665
Comparison set 1	LGD vs HGD	A0A096LPE2;P35542;A0A087X0E2	A0A096LPE2;P35542;A0A087X0E2	Serum amyloid A-4 protein	SAA4		0.0984778	11.7409
Comparison set 1	LGD vs HGD	A0A096LPH0	A0A096LPH0	Putative trypsin-6	PRSS3P2		0.92136	-1.21741
Comparison set 1	LGD vs HGD	A0A096LPK4	A0A096LPK4	Mucin-5AC	MUC5AC		0.172483	-3.04831
Comparison set 1	LGD vs HGD	A0MZ66-5;A0MZ66-6;A0MZ66;A0MZ66-3;A0MZ66-8;A0MZ66-4;A0MZ66-2;A0MZ66-7	A0MZ66-5;A0MZ66-6;A0MZ66;A0MZ66-3;A0MZ66-8;A0MZ66-4;A0MZ66-2	Shootin-1	KIAA1598		0.602562	2.34544
Comparison set 1	LGD vs HGD	A2A274;Q99798	A2A274;Q99798	Aconitate hydratase, mitochondrial	ACO2		0.247895	5.97455
Comparison set 1	LGD vs HGD	A6NFX8;Q9UKK9;A6NJU6;A6NCQ0;H0YEY4;C9JYY9	A6NFX8;Q9UKK9;A6NJU6	ADP-sugar pyrophosphatase	NUDT5		0.989519	-1.0285
Comparison set 1	LGD vs HGD	K7EIJ0;K7ENL2;A6NG10;K7EMC9;Q969T9;B4DFG2;K7EIN1;K7ESN4;K7EIK1	K7EIJ0;K7ENL2;A6NG10;K7EMC9;Q969T9;B4DFG2	WW domain-binding protein 2	WBP2		0.817573	-1.34856
Comparison set 1	LGD vs HGD	A6NLN1;P26599;P26599-2;P26599-3;K7EK45;K7EKJ7;A0A087WU68;A0A087WUW5;K7ELW5;K7ES59;Q9UKA9-5;Q9UKA9-6;Q9UKA9;Q9UKA9-2;Q9UKA9-4;Q9UKA9-3	A6NLN1;P26599;P26599-2;P26599-3;K7EK45	Polypyrimidine tract-binding protein 1	PTBP1		0.249859	9.22354
Comparison set 1	LGD vs HGD	Q9H205;A6NM03	Q9H205;A6NM03	Olfactory receptor 2AG1	OR2AG1		0.983565	-1.06491
Comparison set 1	LGD vs HGD	A6NMB1	A6NMB1	Sialic acid-binding Ig-like lectin 16	SIGLEC16		0.821863	1.51959
Comparison set 1	LGD vs HGD	E9PJK1;E9PRJ8;H0YDL9;H0YDJ9;E9PIF1;A6NMH8;P60033	E9PJK1;E9PRJ8;H0YDL9;H0YDJ9;E9PIF1;A6NMH8;P60033	Tetraspanin	CD81		0.151609	-4.73778
Comparison set 1	LGD vs HGD	A6NNI4;G8JLH6;P21926;F5GXT1;A0A087WZG3;A0A087WU13	A6NNI4;G8JLH6;P21926	Tetraspanin	CD9		0.230884	-5.21273
Comparison set 1	LGD vs HGD	A6PVN5;Q15257-2;Q15257;F6WIT2;Q15257-3;Q15257-4;Q5T949;Q5T948;A6PVN9;Q68CR8;A6PVN6;A6PVN8;B7ZBQ0;A6PVN7;C9IZ76;B7ZBP9;B7ZBP7;B4DDQ6;H0Y6E5	A6PVN5;Q15257-2;Q15257;F6WIT2;Q15257-3;Q15257-4;Q5T949;Q5T948;A6PVN9	Serine/threonine-protein phosphatase 2A activator	PPP2R4		0.886098	-1.33143
Comparison set 1	LGD vs HGD	A8K7I4	A8K7I4	Calcium-activated chloride channel regulator 1	CLCA1		0.0503674	280.254
Comparison set 1	LGD vs HGD	J3QLE5;A8MT02;P14678-2;P63162;P14678;P63162-2;P14678-3;J3KRY3;S4R3P3	J3QLE5;A8MT02;P14678-2;P63162;P14678;P63162-2;P14678-3	Small nuclear ribonucleoprotein-associated protein N	SNRPN		0.112916	3.44151
Comparison set 1	LGD vs HGD	A8MTF8;P58499;P58499-2;P58499-3	A8MTF8;P58499;P58499-2;P58499-3	Protein FAM3B	FAM3B		0.13818	4.73705
Comparison set 1	LGD vs HGD	A8MXQ1;P53801;A8MZH8	A8MXQ1;P53801;A8MZH8	Pituitary tumor-transforming gene 1 protein-interacting protein	PTTG1IP	+	0.0295398	-6.9048
Comparison set 1	LGD vs HGD	A8MXZ4;Q9NQ84;Q9NQ84-2;J9JIE0	A8MXZ4;Q9NQ84;Q9NQ84-2;J9JIE0	G-protein coupled receptor family C group 5 member C	GPRC5C		0.205338	-3.65441
Comparison set 1	LGD vs HGD	B0QY89;Q9Y262;Q9Y262-2;B0QY90;C9JHP4;C9K0Q7	B0QY89;Q9Y262;Q9Y262-2;B0QY90	Eukaryotic translation initiation factor 3 subunit L	EIF3L		0.742796	1.95894
Comparison set 1	LGD vs HGD	B0QYF8;P02144;Q8WVH6;F2Z2F1;B0QYF7;F2Z337	B0QYF8;P02144;Q8WVH6;F2Z2F1	Myoglobin	MB	+	0.00936308	4.97705
Comparison set 1	LGD vs HGD	B0QZK4;Q5SWC8;X6RGJ2;Q5SSJ5-3;Q5SSJ5-2;Q5SSJ5	B0QZK4;Q5SWC8;X6RGJ2;Q5SSJ5-3;Q5SSJ5-2;Q5SSJ5	Heterochromatin protein 1-binding protein 3	HP1BP3		0.112388	3.90878
Comparison set 1	LGD vs HGD	B0YIW2;P02656	B0YIW2;P02656	Apolipoprotein C-III	APOC3		0.3136	4.05249
Comparison set 1	LGD vs HGD	B1AKD8;Q5TZA2-2;Q5TZA2	B1AKD8;Q5TZA2-2;Q5TZA2	Rootletin	CROCC		0.935701	1.1793
Comparison set 1	LGD vs HGD	H3BLV0;B1AP13;H7BY55;P08174-4;P08174;P08174-3;P08174-5;P08174-2;P08174-6;P08174-7;B1AP15	H3BLV0;B1AP13;H7BY55;P08174-4;P08174;P08174-3;P08174-5;P08174-2;P08174-6;P08174-7;B1AP15	Complement decay-accelerating factor	CD55		0.985996	-1.02713
Comparison set 1	LGD vs HGD	C9JIZ6;B1AVU8;P07602;P07602-2;P07602-3;Q5BJH1	C9JIZ6;B1AVU8;P07602;P07602-2;P07602-3;Q5BJH1	Prosaposin	PSAP	+	0.0135316	-2.268
Comparison set 1	LGD vs HGD	H0YHC3;F8W020;F8W118;F8VXI6;F8VUX1;F8VY35;F8VV59;B7Z9C2;F8W0J6;F5H4R6;H0YIV4;B3KV44;P55209-2;P55209;H0YH88;F8W543;F8VRJ2;F8VVB5	H0YHC3;F8W020;F8W118;F8VXI6;F8VUX1;F8VY35;F8VV59;B7Z9C2;F8W0J6;F5H4R6;H0YIV4;B3KV44;P55209-2;P55209;H0YH88;F8W543;F8VRJ2	Nucleosome assembly protein 1-like 1	NAP1L1		0.654562	1.40087
Comparison set 1	LGD vs HGD	B4DGU4;P35222;P35222-2;C9IZ65;E9PDF9;E7EV28;E7EMJ5	B4DGU4;P35222	Catenin beta-1	CTNNB1		0.914883	1.35584
Comparison set 1	LGD vs HGD	B4DJV2;O75390;H0YIC4;F8VRI6;F8VPF9;F8VPA1;F8VTT8;F8W1S4;F8W4S1;H0YH82;F8W642;F8VZK9;F8VX07;F8VRP1;F8VX68;F8VWQ5;F8VR34;F8W0J2;F8VU34	B4DJV2;O75390	Citrate synthase	CS		0.355052	3.70099
Comparison set 1	LGD vs HGD	B4DKY1;P49589-2;P49589;P49589-3;C9JLN0;E9PRS8;E9PLP0	B4DKY1;P49589-2;P49589;P49589-3	Cysteine--tRNA ligase, cytoplasmic	CARS		0.634493	1.89779
Comparison set 1	LGD vs HGD	B4DPQ0;P00736;F5H2D0;F5H1V0;F5H6Y3;F5H3N3;F5H3A3;F5H1N6;F5GWL0	B4DPQ0;P00736;F5H2D0	Complement C1r subcomponent	C1R		0.599776	-3.45506
Comparison set 1	LGD vs HGD	E7EX17;B4DS13;P23588;F8VX11;F8W0K0;F8VRU1;F8VYE9;F8VSC7;F8VP89	E7EX17;B4DS13;P23588;F8VX11	Eukaryotic translation initiation factor 4B	EIF4B		0.10319	2.56635
Comparison set 1	LGD vs HGD	B4DUC8;Q13126-4;Q13126;Q13126-3;Q13126-2;J3QSB7;Q13126-7;Q13126-6;Q13126-5;F2Z2F3;F8WES2;J3KRN1	B4DUC8;Q13126-4;Q13126;Q13126-3;Q13126-2;J3QSB7;Q13126-7;Q13126-6;Q13126-5	S-methyl-5-thioadenosine phosphorylase	MTAP		0.818176	1.44555
Comparison set 1	LGD vs HGD	C9JEN3;C9IYT2;F8WDY4;C9IZ27;C9JW19;C9JWV9;B4DUD2;Q969X1;C9JAP5	C9JEN3;C9IYT2;F8WDY4;C9IZ27;C9JW19;C9JWV9;B4DUD2;Q969X1;C9JAP5	Protein lifeguard 3	TMBIM1		0.239969	-2.6825
Comparison set 1	LGD vs HGD	B4DUR8;P49368;P49368-2;Q5SZX6;E9PRC8;E9PQ35;Q5SZX9;Q5SZW8	B4DUR8;P49368;P49368-2	T-complex protein 1 subunit gamma	CCT3		0.231298	4.08597
Comparison set 1	LGD vs HGD	B4DUX5;P50579;F8VRR3;F8VQZ7;P50579-2;G3V1U3;F8VSC4;F8VY03	B4DUX5;P50579;F8VRR3;F8VQZ7;P50579-2;G3V1U3	Methionine aminopeptidase 2	METAP2		0.252037	2.65384
Comparison set 1	LGD vs HGD	J3QS39;J3QTR3;F5H6Q2;F5GYU3;F5H2Z3;F5H265;B4DV12;F5H388;F5H747;F5GXK7;J3QKN0;Q5PY61;Q96C32;P62987;P62979;P0CG47;P0CG48;M0R1V7;A0A087WV77;J3QSA3;F5GZ39;J3QLP7;J3QRK5;M0R1M6;M0R2S1;K7EMA8;J3KSM4	J3QS39;J3QTR3;F5H6Q2;F5GYU3;F5H2Z3;F5H265;B4DV12;F5H388;F5H747;F5GXK7;J3QKN0;Q5PY61;Q96C32;P62987;P62979;P0CG47;P0CG48;M0R1V7;A0A087WV77;J3QSA3;F5GZ39;J3QLP7;J3QRK5;M0R1M6;M0R2S1	Ubiquitin	UBB	+	0.00596289	-2.31099
Comparison set 1	LGD vs HGD	R4GNC0;B4DVL2;Q02083-2;Q02083;Q02083-3;H0Y988;D6R9S9	R4GNC0;B4DVL2;Q02083-2;Q02083;Q02083-3	N-acylethanolamine-hydrolyzing acid amidase	NAAA		0.691011	1.39853
Comparison set 1	LGD vs HGD	G3V4W0;B4DY08;G3V4C1;G3V2Q1;P07910-2;P07910;G3V576;P07910-3;P07910-4;G3V5V7;G3V2D6;P0DMR1;O60812;B7ZW38;B2RXH8;G3V5X6;G3V3K6;G3V251;B4DSU6;G3V555;G3V575;G3V4M8;G3V2H6	G3V4W0;B4DY08;G3V4C1;G3V2Q1;P07910-2;P07910;G3V576;P07910-3;P07910-4;G3V5V7;G3V2D6;P0DMR1;O60812;B7ZW38;B2RXH8	Heterogeneous nuclear ribonucleoproteins C1/C2	HNRNPC		0.0505206	7.15633
Comparison set 1	LGD vs HGD	B4DY09;Q12905;X6R6Z1	B4DY09;Q12905	Interleukin enhancer-binding factor 2	ILF2		0.853744	1.51567
Comparison set 1	LGD vs HGD	B4E0K5;Q16539-5;Q16539-3;Q16539-4;Q16539;E7EX54;B5TY33;Q16539-2;H7C4E2	B4E0K5;Q16539-5;Q16539-3;Q16539-4;Q16539;E7EX54;B5TY33;Q16539-2	Mitogen-activated protein kinase 14	MAPK14		0.302333	1.53452
Comparison set 1	LGD vs HGD	Q8NBY1;B4E0Y9;Q9P289-2;Q9P289;Q9P289-3;C9JDH9;C9J6L2;C9JCC0;C9J232;H7C279;O00506-3;O00506-2;O00506;C9JJV0	Q8NBY1;B4E0Y9;Q9P289-2;Q9P289;Q9P289-3;C9JDH9;C9J6L2;C9JCC0;C9J232;H7C279;O00506-3;O00506-2;O00506	Serine/threonine-protein kinase 26	STK26		0.304057	2.15941
Comparison set 1	LGD vs HGD	B4E1Z4;E7ETN3;P00751;H7C5H1;P00751-2;H7C526;C9JRT3;F2Z3N2;F8WCJ9;C9JYQ5;Q5ST52;A2ABG0	B4E1Z4;E7ETN3;P00751	Complement factor B	CFB		0.761191	-1.32656
Comparison set 1	LGD vs HGD	B5MBZ0;Q9HC35-2;Q9HC35	B5MBZ0;Q9HC35-2;Q9HC35	Echinoderm microtubule-associated protein-like 4	EML4		0.54498	2.85247
Comparison set 1	LGD vs HGD	B5MCA4;P16422;C9JKY3	B5MCA4;P16422	Epithelial cell adhesion molecule	EPCAM		0.596747	2.2647
Comparison set 1	LGD vs HGD	B5MDF5;P62826;J3KQE5;F5H018;B4DV51;H0YFC6;A0A087X0W0	B5MDF5;P62826;J3KQE5;F5H018;B4DV51	GTP-binding nuclear protein Ran	RAN		0.166199	9.27437
Comparison set 1	LGD vs HGD	Q99613-2;Q99613;B5ME19;H3BPE4	Q99613-2;Q99613;B5ME19	Eukaryotic translation initiation factor 3 subunit C	EIF3C		0.185664	4.7383
Comparison set 1	LGD vs HGD	M0R3F1;B7Z4B8;Q9BUJ2-4;Q9BUJ2-2;Q9BUJ2;Q9BUJ2-3;M0QYZ0;M0QYM5;M0QYI8	M0R3F1;B7Z4B8;Q9BUJ2-4;Q9BUJ2-2;Q9BUJ2;Q9BUJ2-3;M0QYZ0	Heterogeneous nuclear ribonucleoprotein U-like protein 1	HNRNPUL1		0.503448	2.34759
Comparison set 1	LGD vs HGD	B7Z4S1;Q15560-2;P23193-2;Q15560;P23193;Q5JRI7	B7Z4S1;Q15560-2;P23193-2;Q15560;P23193;Q5JRI7	Transcription elongation factor A protein 1	TCEA1		0.223953	3.31477
Comparison set 1	LGD vs HGD	E7EQ12;H0Y7F0;H0Y9H6;E9PDE4;E9PCH5;E7EVY3;B7Z574;E7ESM9;P20810-3;P20810-4;P20810-8;P20810-2;P20810;P20810-9;P20810-5;P20810-10;P20810-7;P20810-6;E7EQA0;H0YD33;E7ES10;D6RAA8;D6RC54;F8W7E0	E7EQ12;H0Y7F0;H0Y9H6;E9PDE4;E9PCH5;E7EVY3;B7Z574;E7ESM9;P20810-3;P20810-4;P20810-8;P20810-2;P20810;P20810-9;P20810-5;P20810-10;P20810-7;P20810-6;E7EQA0;H0YD33;E7ES10	Calpastatin	CAST		0.749666	1.66457
Comparison set 1	LGD vs HGD	B7Z9I1;Q5T4U5;P11310;P11310-2;E9PJM9;E9PRX4;H0YDT5	B7Z9I1;Q5T4U5;P11310;P11310-2	Medium-chain specific acyl-CoA dehydrogenase, mitochondrial	ACADM		0.630202	2.03845
Comparison set 1	LGD vs HGD	B7ZC39;B7ZC38;Q9NR46;Q9NR46-2;F8WFB9;H7C1Z6	B7ZC39;B7ZC38;Q9NR46;Q9NR46-2;F8WFB9	Endophilin-B2	SH3GLB2		0.186926	7.6464
Comparison set 1	LGD vs HGD	B7ZKJ8;Q14624;Q14624-3;Q14624-2;Q14624-4;H7C0L5;CON__Q3T052	B7ZKJ8;Q14624;Q14624-3;Q14624-2;Q14624-4;H7C0L5	Inter-alpha-trypsin inhibitor heavy chain H4	ITIH4		0.75642	1.38053
Comparison set 1	LGD vs HGD	B7ZL91;Q16819	B7ZL91;Q16819	Metalloendopeptidase	MEP1A		0.220276	4.39201
Comparison set 1	LGD vs HGD	B8ZZQ6;P06454-2;P06454;B8ZZA1;B8ZZW7;H7C2N1;A0A087WUT1	B8ZZQ6;P06454-2;P06454;B8ZZA1;B8ZZW7;H7C2N1;A0A087WUT1	Prothymosin alpha	PTMA		0.506203	4.50935
Comparison set 1	LGD vs HGD	C9J3L8;C9J5W0;E9PAL7;C9IZQ1;P43307;P43307-2	C9J3L8;C9J5W0;E9PAL7;C9IZQ1;P43307;P43307-2	Translocon-associated protein subunit alpha	SSR1		0.816899	-1.55399
Comparison set 1	LGD vs HGD	C9J0K6;P30626-3;P30626-2;P30626;B4DHQ6	C9J0K6;P30626-3;P30626-2;P30626;B4DHQ6	Sorcin	SRI		0.214979	1.37582
Comparison set 1	LGD vs HGD	C9J7K9;O15162-2;O15162;C9J0H3;C9J9P4;C9JE06;H7C5I5	C9J7K9;O15162-2;O15162;C9J0H3;C9J9P4;C9JE06	Phospholipid scramblase 1	PLSCR1	+	0.00300839	-8.8599
Comparison set 1	LGD vs HGD	C9J9K3;P08865;A6NE09;C9JQR9	C9J9K3;P08865;A6NE09	40S ribosomal protein SA	RPSA		0.231257	5.30863
Comparison set 1	LGD vs HGD	C9JAB2;Q16629-3;Q16629-2;Q16629-4;Q16629	C9JAB2;Q16629-3;Q16629-2;Q16629-4;Q16629	Serine/arginine-rich splicing factor 7	SRSF7		0.386769	2.45187
Comparison set 1	LGD vs HGD	C9JF17;P05090;C9JX71;F8WBT9	C9JF17;P05090	Apolipoprotein D	APOD		0.837763	1.36889
Comparison set 1	LGD vs HGD	C9JFE4;Q13098-5;Q13098;Q13098-7;A0A096LP07;A0A096LPJ3;A8K070;Q13098-6;J3QQX0;J3QS84;J3QS88;J3KTB0;J3QLE8;J3QLT0;J3QL53;J3KRE8;J3KSA5;J3KRJ4	C9JFE4;Q13098-5;Q13098;Q13098-7;A0A096LP07;A0A096LPJ3;A8K070;Q13098-6	COP9 signalosome complex subunit 1	GPS1		0.612945	1.82398
Comparison set 1	LGD vs HGD	C9JFR7;P99999;CON__P62894	C9JFR7;P99999	Cytochrome c	CYCS		0.618796	1.25836
Comparison set 1	LGD vs HGD	C9JIF9;P13798;H7C393;H7C1U0;C9JLK2;F8WEH5;H0YFE5	C9JIF9;P13798;H7C393	Acylamino-acid-releasing enzyme	APEH		0.397407	2.89815
Comparison set 1	LGD vs HGD	C9JIZ1;C9J5E5;C9JZI8;C9JHS7;C9JHZ8;C9JES8;C9JT62;C9JK79;C9JBS3;C9JEJ8;A0A088AWM1;C9JHN6	C9JIZ1;C9J5E5;C9JZI8;C9JHS7;C9JHZ8;C9JES8;C9JT62;C9JK79	Vigilin	HDLBP		0.458247	2.02036
Comparison set 1	LGD vs HGD	C9JUE0;C9JJP5;Q05BK6;K0J6K2;Q92734-2;Q92734;C9JTY3	C9JUE0;C9JJP5;Q05BK6;K0J6K2;Q92734-2;Q92734;C9JTY3	Protein TFG	TFG		0.748585	2.00616
Comparison set 1	LGD vs HGD	C9JKF7;C9JU59;E9PBD8;E7EMG9;P33241-2;P33241;P33241-3	C9JKF7;C9JU59;E9PBD8;E7EMG9;P33241-2;P33241;P33241-3	Lymphocyte-specific protein 1	LSP1		0.16045	2.2017
Comparison set 1	LGD vs HGD	C9JMK5;Q96FE7-4;Q96FE7-2;Q96FE7	C9JMK5;Q96FE7-4;Q96FE7-2;Q96FE7	Phosphoinositide-3-kinase-interacting protein 1	PIK3IP1	+	0.00707392	-7.40593
Comparison set 1	LGD vs HGD	C9JQ42;P46976-2;P46976;G5E9W8;P46976-3;C9J8R8;C9J7C7	C9JQ42;P46976-2;P46976;G5E9W8;P46976-3	Glycogenin-1	GYG1		0.4	2.25535
Comparison set 1	LGD vs HGD	C9JRZ8-2;C9JRZ8	C9JRZ8-2;C9JRZ8	Aldo-keto reductase family 1 member B15	AKR1B15		0.522038	-2.0658
Comparison set 1	LGD vs HGD	C9JVE2;Q96GG9;C9J8R4;C9JRU6;C9J0B2;C9JUW4	C9JVE2;Q96GG9;C9J8R4	DCN1-like protein	DCUN1D1		0.900574	1.29422
Comparison set 1	LGD vs HGD	C9JXI5;Q66K66	C9JXI5;Q66K66	Transmembrane protein 198	TMEM198		0.464309	-2.51532
Comparison set 1	LGD vs HGD	C9JZR2;O60716-32;O60716-31;O60716-29;O60716-27;O60716-30;O60716-28;O60716-26;O60716-25;O60716-24;O60716-23;O60716-21;O60716-19;O60716-22;O60716-20;O60716-16;O60716-18;O60716-15;O60716-17;O60716-13;O60716-11;O60716-14;O60716-12;O60716-10;O60716-8;O60716-9;O60716-7;O60716-5;O60716-3;O60716-6;O60716-4;O60716-2;O60716;H0YC95	C9JZR2;O60716-32;O60716-31;O60716-29;O60716-27;O60716-30;O60716-28;O60716-26;O60716-25;O60716-24;O60716-23;O60716-21;O60716-19;O60716-22;O60716-20;O60716-16;O60716-18;O60716-15;O60716-17;O60716-13;O60716-11;O60716-14;O60716-12;O60716-10;O60716-8;O60716-9;O60716-7;O60716-5;O60716-3;O60716-6;O60716-4;O60716-2;O60716	#VALUE!	#VALUE!		0.102039	3.31663
Comparison set 1	LGD vs HGD	D3DQH8;P09486;F5GY03;E5RK62	D3DQH8;P09486;F5GY03;E5RK62	SPARC	SPARC	+	0.0235411	-51.8481
Comparison set 1	LGD vs HGD	D3DSM0;A0A087WX36;E5RHT0;E5RFI0;E5RIE4;A8MVG7;E5RIG7;E5RK25	D3DSM0;A0A087WX36	Integrin beta	ITGB2		0.187119	4.18361
Comparison set 1	LGD vs HGD	D3YTG3;Q7Z7G0;H0Y897;Q7Z7G0-2;Q7Z7G0-3;Q7Z7G0-4;Q5JPC9;H7C4X4;H0YEA0;H7C556	D3YTG3;Q7Z7G0;H0Y897;Q7Z7G0-2;Q7Z7G0-3;Q7Z7G0-4	Target of Nesh-SH3	ABI3BP		0.578272	-2.70305
Comparison set 1	LGD vs HGD	D6R934;P02746;D6RGJ1	D6R934;P02746	Complement C1q subcomponent subunit B	C1QB		0.371109	4.0765
Comparison set 1	LGD vs HGD	D6R938;E9PBG7;E9PF82;Q13557-8;Q13557-12;Q13557-10;Q13557;Q13557-6;Q13557-11;Q13557-9;Q13557-5;Q13557-3;Q13557-4;H7BXS4;Q8WU40;Q5SWX3;Q13554-7;Q9UQM7;Q13554-4;Q9UQM7-2;Q13554-6;Q13555-10;Q13554-3;Q13554-8;Q13554-5;Q13555-3;Q13555-5;Q13555-4;Q13555-7;Q13555-9;Q13554-2;Q13555-2;Q13555-8;Q13555;Q13555-6;Q13554;D6RHX9;E9PBE8;E7EQE4;H0Y9J2;H0Y9C2;H0Y6G2	D6R938;E9PBG7;E9PF82;Q13557-8;Q13557-12;Q13557-10;Q13557;Q13557-6;Q13557-11;Q13557-9;Q13557-5;Q13557-3;Q13557-4	Calcium/calmodulin-dependent protein kinase type II subunit delta	CAMK2D		0.932135	1.1391
Comparison set 1	LGD vs HGD	D6RA24;Q9NZF1	D6RA24;Q9NZF1	Placenta-specific gene 8 protein	PLAC8		0.0823462	-7.05874
Comparison set 1	LGD vs HGD	D6RG13;D6RAT0;P61247;D6RB09;E9PFI5;D6RAS7;D6R9B6;H0Y8L7;H0Y9Y4;D6RED7;D6RGE0;D6RI02	D6RG13;D6RAT0;P61247;D6RB09;E9PFI5;D6RAS7;D6R9B6;H0Y8L7;H0Y9Y4	40S ribosomal protein S3a	RPS3A		0.226917	5.51806
Comparison set 1	LGD vs HGD	H0Y9Y1;D6RDG3;P20290-2;P20290	H0Y9Y1;D6RDG3;P20290-2;P20290	Transcription factor BTF3	BTF3	+	0.00453522	3.95898
Comparison set 1	LGD vs HGD	D6RGI3;D6RER5;Q9NVA2;Q9NVA2-2;H0Y961;D6RDU5;H0Y9G8;D6RDP1;D6R9Y6	D6RGI3;D6RER5;Q9NVA2;Q9NVA2-2;H0Y961;D6RDU5	Septin-11	SEPT11	+	0.0322045	11.7976
Comparison set 1	LGD vs HGD	D6REX3;O94979-6;O94979-3;O94979-10;O94979-4;O94979-9;O94979-2;O94979;O94979-8;H7BXG7;O94979-7;D6RHZ5;H0YAB3;O94979-5;H0Y8V7;H0Y9K1;H0Y8W8;H0Y9T9;D6RE64;D6RCQ9;H0YAF5;H0Y9V3	D6REX3;O94979-6;O94979-3;O94979-10;O94979-4;O94979-9;O94979-2;O94979;O94979-8;H7BXG7;O94979-7;D6RHZ5;H0YAB3	Protein transport protein Sec31A	SEC31A		0.323176	5.25329
Comparison set 1	LGD vs HGD	D6REX5;P49908;D6RIS9;R4GMT5	D6REX5;P49908;D6RIS9	Selenoprotein P	SEPP1		0.304754	2.30168
Comparison set 1	LGD vs HGD	D6RF35;D6RBJ7;D6RF20;CON__Q3MHN5;CON__ENSEMBL:ENSBTAP00000018229	D6RF35;D6RBJ7	Vitamin D-binding protein	GC	+	0.0128676	23.6456
Comparison set 1	LGD vs HGD	D6RGG3;Q99715-4;Q99715;A0A087X0A8;Q99715-2;H0Y4P7;H0Y5N9;H0Y991	D6RGG3;Q99715-4;Q99715;A0A087X0A8;Q99715-2	Collagen alpha-1(XII) chain	COL12A1		0.0836172	-12.6358
Comparison set 1	LGD vs HGD	D6RHI9;O00584;D6REQ6;A0A087WZM2;H0YAE9;J3QQ64;A0A087WWI1;O00584-2;Q07343-4;Q07343-2;Q07343-3;Q07343	D6RHI9;O00584;D6REQ6;A0A087WZM2	Ribonuclease T2	RNASET2		0.326827	1.8263
Comparison set 1	LGD vs HGD	E5RGN0;F8VXD2;K7ELV5;F8VYH9;F8VZZ0;E5RIU6;F8VTV8;F8VWX7;F8VZ51;A0A087WZZ9;H0YAZ9;A0A087WY43;Q9BVE2;E7EUK8;A0A087X209;A0A087WZU2;J3QSD7;P11802-2;Q00535-2;Q00535;P06493;P11802;Q00534;Q96Q40-2;P50750;Q96Q40-4;Q96Q40-3;O94921-3;Q96Q40-5;Q96Q40;O94921-2;O94921;Q07002;Q07002-2;P50750-2;Q00536;Q00536-3;Q07002-3;Q00536-2;Q9NYV4-3;Q14004-2;Q9NYV4-2;Q9NYV4;Q14004	E5RGN0;F8VXD2;K7ELV5;F8VYH9;F8VZZ0;E5RIU6;F8VTV8;F8VWX7;F8VZ51;A0A087WZZ9;H0YAZ9;A0A087WY43;Q9BVE2;E7EUK8;A0A087X209;A0A087WZU2;J3QSD7;P11802-2;Q00535-2;Q00535;P06493;P11802;Q00534;Q96Q40-2;P50750;Q96Q40-4;Q96Q40-3;O94921-3;Q96Q40-5;Q96Q40;O94921-2;O94921;Q07002;Q07002-2;P50750-2;Q00536;Q00536-3;Q07002-3;Q00536-2;Q9NYV4-3;Q14004-2;Q9NYV4-2;Q9NYV4;Q14004	#VALUE!	#VALUE!		0.132023	-3.20055
Comparison set 1	LGD vs HGD	E5RHG8;Q15369;R4GMY8;Q15369-2	E5RHG8;Q15369;R4GMY8;Q15369-2	Transcription elongation factor B polypeptide 1	TCEB1		0.404731	2.17112
Comparison set 1	LGD vs HGD	E5RIW3;E5RJD8;O75347;E5RHG6;O75347-2;E5RIX8	E5RIW3;E5RJD8;O75347;E5RHG6;O75347-2	Tubulin-specific chaperone A	TBCA	+	0.0107442	5.13143
Comparison set 1	LGD vs HGD	E7EM64;Q7L5N1;H7C3T0	E7EM64;Q7L5N1	COP9 signalosome complex subunit 6	COPS6		0.314718	2.96582
Comparison set 1	LGD vs HGD	E7EMM4;Q13510;Q13510-2;Q13510-3	E7EMM4;Q13510;Q13510-2;Q13510-3	Acid ceramidase	ASAH1		0.881638	1.08438
Comparison set 1	LGD vs HGD	G3V2V8;J3KMY5;G3V3E8;E7EMS2;G3V3D1;P61916-2;P61916;H0YIZ1	G3V2V8;J3KMY5;G3V3E8;E7EMS2;G3V3D1;P61916-2;P61916;H0YIZ1	Epididymal secretory protein E1	NPC2		0.11744	-2.22672
Comparison set 1	LGD vs HGD	E7ENC5;E9PDY6;Q99102-13;Q99102-10;Q99102;Q99102-12;E7EWN1;Q99102-3;Q99102-17;Q99102-16;E7EQT2;E7ETT5;Q99102-5;H0Y2Y1;E7EW47;E7ERK0;E7EUL9;Q99102-2;Q99102-8;Q99102-7	E7ENC5;E9PDY6;Q99102-13;Q99102-10;Q99102;Q99102-12;E7EWN1;Q99102-3;Q99102-17	Mucin-4	MUC4		0.231585	-2.46617
Comparison set 1	LGD vs HGD	E7EV99;E7ENY0;P35611-2;P35611-6;P35611;P35611-3;P35611-4;P35611-5;H0Y9H2;D6RF25;D6RJE2;H0YG19;D6RAH3	E7EV99;E7ENY0;P35611-2;P35611-6;P35611;P35611-3;P35611-4;P35611-5;H0Y9H2	Alpha-adducin	ADD1		0.912297	-1.23309
Comparison set 1	LGD vs HGD	E7EPB3;P50914	E7EPB3;P50914	60S ribosomal protein L14	RPL14		0.113189	4.32086
Comparison set 1	LGD vs HGD	E7ES33;E7EPK1;Q16181-2;Q16181;G3V1Q4;H0Y3Y4;Q5JXL7;Q6ZU15	E7ES33;E7EPK1;Q16181-2;Q16181;G3V1Q4;H0Y3Y4	Septin-7	SEPT7		0.674556	2.06085
Comparison set 1	LGD vs HGD	E7EPV7;P37840-2;P37840;D6RA31;H6UYS7;P37840-3	E7EPV7;P37840-2;P37840;D6RA31;H6UYS7;P37840-3	Alpha-synuclein	SNCA		0.560712	1.87952
Comparison set 1	LGD vs HGD	E7EQR4;P15311	E7EQR4;P15311	Ezrin	EZR	+	0.000240204	-2.48735
Comparison set 1	LGD vs HGD	E7EX53;E7EQV9;P61313;E7ENU7;P61313-2;E7ERA2	E7EX53;E7EQV9;P61313;E7ENU7;P61313-2	Ribosomal protein L15	RPL15		0.27287	3.48259
Comparison set 1	LGD vs HGD	E7ER45;O43451	E7ER45;O43451	Maltase-glucoamylase, intestinal	MGAM		0.148715	-6.75408
Comparison set 1	LGD vs HGD	E7ESM1;Q92597-3;Q92597-2;Q92597;E5RJY1	E7ESM1;Q92597-3;Q92597-2;Q92597;E5RJY1	Protein NDRG1	NDRG1	+	0.0186923	5.13075
Comparison set 1	LGD vs HGD	E7ESS6;O14815-2;O14815	E7ESS6;O14815-2;O14815	Calpain-9	CAPN9		0.766493	1.70263
Comparison set 1	LGD vs HGD	E7ETB3;Q9ULA0;E7EMB6;C9JBE1;B9ZVU2;F8WAN0;E7EPX3;E5RJ35;C9JRG3;C9J1E2	E7ETB3;Q9ULA0;E7EMB6;C9JBE1	Aspartyl aminopeptidase	DNPEP		0.858766	1.37927
Comparison set 1	LGD vs HGD	G3XAM2;E7ETH0;P05156;A0A087X0I2;D6R9Z8;CON__Q32PI4	G3XAM2;E7ETH0;P05156;A0A087X0I2	Complement factor I	CFI		0.310849	-2.60942
Comparison set 1	LGD vs HGD	E7EU96;Q5U5J2;Q8NEV1;P68400;A0A087WY74;P68400-2;V9GYA2;V9GY80;H3BNI9;H3BSA1;P19784	E7EU96;Q5U5J2;Q8NEV1;P68400	Casein kinase II subunit alpha	CSNK2A1		0.401467	2.2286
Comparison set 1	LGD vs HGD	E7EX73;E9PGM1;E7EUU4;Q04637-6;Q04637-7;Q04637-5;Q04637-4;Q04637-3;Q04637;Q04637-8;Q04637-9;C9JF13;C9J6B6;C9K073;H7C0V6;C9J2Z7;O43432-4;REV__Q8NEG2-2;REV__F5H7J8;H7C044;REV__Q8NEG2;REV__C9JQZ6;REV__J3KQX6	E7EX73;E9PGM1;E7EUU4;Q04637-6;Q04637-7;Q04637-5;Q04637-4;Q04637-3;Q04637;Q04637-8;Q04637-9	Eukaryotic translation initiation factor 4 gamma 1	EIF4G1		0.697724	-1.6719
Comparison set 1	LGD vs HGD	E7EUY3;E9PDR0;E7EX59;P05166;P05166-2;E7ETT1;C9JQS9;E7ETT4;E9PEC3;F8WBI9;E7ENC1;H7C5C9;C9JVW9;C9JVY9;C9JAW3	E7EUY3;E9PDR0;E7EX59;P05166;P05166-2;E7ETT1;C9JQS9;E7ETT4;E9PEC3;F8WBI9;E7ENC1	Propionyl-CoA carboxylase beta chain, mitochondrial	PCCB		0.533888	1.84596
Comparison set 1	LGD vs HGD	E7EV01;O15484;A0A087X0C8;K7EP62;E9PS73	E7EV01;O15484;A0A087X0C8	Calpain-5	CAPN5	+	0.00913433	-34.1307
Comparison set 1	LGD vs HGD	E7EV71;Q14766-3;Q14766-2;Q14766-5;Q14766;Q14766-4;C9JD84;H7C0I7;H7C2H7;H7BZ76	E7EV71;Q14766-3;Q14766-2;Q14766-5;Q14766;Q14766-4;C9JD84	Latent-transforming growth factor beta-binding protein 1	LTBP1		0.0538937	-7.67188
Comparison set 1	LGD vs HGD	E7EVA0;P27816-6;P27816;P27816-2;H7C4C5;B5MEG9;P27816-5;P27816-4	E7EVA0;P27816-6;P27816;P27816-2	Microtubule-associated protein	MAP4		0.241102	2.23264
Comparison set 1	LGD vs HGD	E7EVH9;Q08623-3;Q08623;Q08623-4;Q08623-2	E7EVH9;Q08623-3;Q08623;Q08623-4	Pseudouridine-5-phosphatase	HDHD1		0.462334	-2.54161
Comparison set 1	LGD vs HGD	H7C4E0;E7EWX8;Q99685;H7C599;Q99685-2	H7C4E0;E7EWX8;Q99685;H7C599;Q99685-2	Monoglyceride lipase	MGLL		0.904932	-1.18783
Comparison set 1	LGD vs HGD	E7EX90;Q14203-3;Q14203-4;Q14203-6;Q14203;Q14203-5;Q14203-2;Q6AWB1;E7EWF7;C9JZA4;C9JTE5;C9JJN7;C9JJD0;C9JKG6;E9PCY0;REV__H0Y8C5;REV__Q5VTR2	E7EX90;Q14203-3;Q14203-4;Q14203-6;Q14203;Q14203-5;Q14203-2;Q6AWB1	Dynactin subunit 1	DCTN1		0.615979	2.08924
Comparison set 1	LGD vs HGD	E9PAQ1;P27918;C9J7V5	E9PAQ1;P27918;C9J7V5	Properdin	CFP		0.818177	1.57436
Comparison set 1	LGD vs HGD	F8W1N5;F8VZJ2;F8VNW4;F8W0W4;H0YHX9;Q13765;E9PAV3-2;E9PAV3;F8VZ58;Q9BZK3	F8W1N5;F8VZJ2;F8VNW4;F8W0W4;H0YHX9;Q13765;E9PAV3-2;E9PAV3	Nascent polypeptide-associated complex subunit alpha	NACA		0.25026	3.57219
Comparison set 1	LGD vs HGD	E9PB18;Q6UXG2-3;Q6UXG2-2;Q6UXG2-4;Q6UXG2	E9PB18;Q6UXG2-3;Q6UXG2-2;Q6UXG2-4;Q6UXG2	UPF0577 protein KIAA1324	KIAA1324		0.0920633	4.27265
Comparison set 1	LGD vs HGD	E9PBT8;J3KQJ1;Q8NBJ7;F8WEX5;E9PG02;J3QT17;C9JL30;A8MXB9;C9J660;F8WA42;Q8NBJ7-2;Q8NBJ7-5;Q8NBJ7-3;F8WEV7;F8WES7;H7C3B2;Q8NBJ7-4	E9PBT8;J3KQJ1;Q8NBJ7;F8WEX5;E9PG02;J3QT17;C9JL30;A8MXB9;C9J660;F8WA42;Q8NBJ7-2;Q8NBJ7-5;Q8NBJ7-3	Sulfatase-modifying factor 2	SUMF2		0.111185	4.48933
Comparison set 1	LGD vs HGD	E9PCY7;G8JLB6;P31943;D6RBM0;E5RGV0;D6RIT2;D6RIU0;H0YB39;P55795;D6RAM1;D6R9T0;D6RFM3;E7EN40;D6RDU3;D6RJ04;D6RIH9;E5RGH4;E7EQJ0;H0YBG7;H0YBD7;D6RDL0;H0YAQ2;D6R9D3;D6RF17	E9PCY7;G8JLB6;P31943;D6RBM0;E5RGV0;D6RIT2;D6RIU0;H0YB39;P55795	Heterogeneous nuclear ribonucleoprotein H	HNRNPH1		0.112495	3.84171
Comparison set 1	LGD vs HGD	E9PDI4;O00515	E9PDI4;O00515	Ladinin-1	LAD1		0.0601537	2.71582
Comparison set 1	LGD vs HGD	E9PEB5;Q96AE4;Q96AE4-2;C9JSZ1	E9PEB5;Q96AE4;Q96AE4-2	Far upstream element-binding protein 1	FUBP1		0.35028	3.17822
Comparison set 1	LGD vs HGD	E9PEK4;P07333-2;P07333	E9PEK4;P07333-2;P07333	Macrophage colony-stimulating factor 1 receptor	CSF1R		0.40867	-1.86854
Comparison set 1	LGD vs HGD	E9PEP6;O14786;E7EX60;Q5T7F0;O14786-3;O14786-2;Q5JWQ4;Q5JWQ6;V9GYL7;H0Y4A0	E9PEP6;O14786;E7EX60;Q5T7F0;O14786-3;O14786-2;Q5JWQ4;Q5JWQ6	Neuropilin-1	NRP1		0.250433	-3.45039
Comparison set 1	LGD vs HGD	E9PHQ0;E9PEZ3;O60610-2;O60610-3;O60610;E7ERW8;H9KV28;E7EMV0;B4E2I7	E9PHQ0;E9PEZ3;O60610-2;O60610-3;O60610;E7ERW8;H9KV28;E7EMV0	Protein diaphanous homolog 1	DIAPH1		0.823972	1.43675
Comparison set 1	LGD vs HGD	E9PF18;Q16836;Q16836-3;Q16836-2	E9PF18;Q16836;Q16836-3;Q16836-2	Hydroxyacyl-coenzyme A dehydrogenase, mitochondrial	HADH		0.698138	2.25652
Comparison set 1	LGD vs HGD	H7C0V9;E9PG40;P05067-7;P05067-11;P05067-8;P05067-9;P05067;P05067-10;P05067-3;P05067-4;P05067-5;P05067-6;H7C2L2;P05067-2	H7C0V9;E9PG40;P05067-7;P05067-11;P05067-8;P05067-9;P05067;P05067-10;P05067-3;P05067-4;P05067-5;P05067-6	Amyloid beta A4 protein	APP		0.823781	-1.62995
Comparison set 1	LGD vs HGD	Q5TG12;E9PGC5;Q15262;Q15262-2;Q15262-3;Q15262-4;H0YDP9;E9PRW2	Q5TG12;E9PGC5;Q15262;Q15262-2;Q15262-3;Q15262-4	Protein-tyrosine-phosphatase	PTPRK		0.133855	-3.2637
Comparison set 1	LGD vs HGD	E9PGT1;Q15631;H7C1D4;Q15631-2	E9PGT1;Q15631;H7C1D4;Q15631-2	Translin	TSN		0.176925	-3.40631
Comparison set 1	LGD vs HGD	E9PHN6;F6XZQ7;P28161-2;P28161;E9PHN7;E9PLF1;E9PGV1;H3BQT3	E9PHN6;F6XZQ7;P28161-2;P28161;E9PHN7;E9PLF1	Glutathione S-transferase Mu 2	GSTM2		0.647902	-2.18503
Comparison set 1	LGD vs HGD	E9PPB6;E9PI46;G3V3W1;G3V4U7;O14678	E9PPB6;E9PI46;G3V3W1;G3V4U7;O14678	ATP-binding cassette sub-family D member 4	ABCD4		0.412939	2.85886
Comparison set 1	LGD vs HGD	E9PIM6;E9PNQ8;P04216;J3QRJ3	E9PIM6;E9PNQ8;P04216;J3QRJ3	Thy-1 membrane glycoprotein	THY1	+	0.0096587	-8.38703
Comparison set 1	LGD vs HGD	E9PK01;P29692;A0A087X1X7;E9PRY8;P29692-2;E9PPR1;E9PL12;E9PQ49;E9PI39;E9PMW7;E9PQZ1;P29692-4;E9PIZ1;H0YCK7;E9PK06;E9PQC9;H0YE58;H0YE72;E9PNW6;E9PKK3;E9PK72;E9PJD0	E9PK01;P29692;A0A087X1X7;E9PRY8;P29692-2;E9PPR1;E9PL12;E9PQ49;E9PI39;E9PMW7;E9PQZ1;P29692-4;E9PIZ1;H0YCK7	Elongation factor 1-delta	EEF1D		0.0807955	5.5835
Comparison set 1	LGD vs HGD	E9PKG1;H7C2I1;Q99873-3;Q99873-2;Q99873-4;Q99873;E9PIX6;E9PQ98;E9PNR9;H0YDE4;A0A087X1W2;E9PMW9;E9PI83	E9PKG1;H7C2I1;Q99873-3;Q99873-2;Q99873-4;Q99873;E9PIX6;E9PQ98;E9PNR9;H0YDE4	Protein arginine N-methyltransferase 1	PRMT1		0.304419	3.78504
Comparison set 1	LGD vs HGD	E9PL57;F8VSA6;E9PS38;S4R3E9;Q15843;Q86V88-3;Q86V88-2;Q86V88	E9PL57;F8VSA6;E9PS38;S4R3E9;Q15843;Q86V88-3;Q86V88-2;Q86V88	NEDD8	NEDD8		0.264859	2.56639
Comparison set 1	LGD vs HGD	E9PLE0	E9PLE0	Condensin-2 complex subunit D3	NCAPD3		0.617688	-3.28789
Comparison set 1	LGD vs HGD	E9PLK3;P55786;P55786-2;A6NEC2;H0YDG0;E9PP11;A6NEC2-2;H0YCQ5;E9PJY4;E9PPD4;E9PJ74;A6NEC2-3;E9PI82;E9PJF9;E9PRQ5;E9PPZ2	E9PLK3;P55786;P55786-2	Puromycin-sensitive aminopeptidase	NPEPPS		0.556039	2.83597
Comparison set 1	LGD vs HGD	E9PM69;R4GNH3;P17980;E9PKD5;E9PMD8;E9PN50;E9PLG2	E9PM69;R4GNH3;P17980;E9PKD5;E9PMD8;E9PN50	26S protease regulatory subunit 6A	PSMC3		0.200425	2.64075
Comparison set 1	LGD vs HGD	E9PNW4;E9PR17;P13987;H0YET2	E9PNW4;E9PR17;P13987;H0YET2	CD59 glycoprotein	CD59	+	0.00602123	-10.6643
Comparison set 1	LGD vs HGD	E9PQA6;Q96EY5-2;Q96EY5-3;Q96EY5;E9PLL0;E9PPW1;E9PJW8	E9PQA6;Q96EY5-2;Q96EY5-3;Q96EY5;E9PLL0;E9PPW1;E9PJW8	Multivesicular body subunit 12A	MVB12A		0.351659	-2.82543
Comparison set 1	LGD vs HGD	H7BYV1;E9PS44;E9PQN9;P13164;Q01629;Q01628	H7BYV1;E9PS44;E9PQN9;P13164;Q01629;Q01628	Interferon-induced transmembrane protein 2	IFITM2		0.957333	1.05356
Comparison set 1	LGD vs HGD	E9PQR7;Q9UK41;Q9UK41-2;E9PM90;E9PLM9;E9PR04	E9PQR7;Q9UK41;Q9UK41-2;E9PM90	Vacuolar protein sorting-associated protein 28 homolog	VPS28		0.101854	-3.73956
Comparison set 1	LGD vs HGD	F1T0J2;Q14789;Q14789-2;E7EU81	F1T0J2;Q14789;Q14789-2	Golgin subfamily B member 1	GOLGB1		0.617482	1.58759
Comparison set 1	LGD vs HGD	F2Z357;J3KPC5;X6R8W7;P47736;P47736-2;P47736-4;P47736-3	F2Z357;J3KPC5;X6R8W7;P47736;P47736-2;P47736-4;P47736-3	Rap1 GTPase-activating protein 1	RAP1GAP		0.18324	2.81606
Comparison set 1	LGD vs HGD	F5GWE5;Q00169;I3L4H1;I3L471;I3L4C0;I3L4U7;I3L459;I3L2X8;I3L3W1;I3NI10	F5GWE5;Q00169;I3L4H1;I3L471;I3L4C0;I3L4U7;I3L459	Phosphatidylinositol transfer protein alpha isoform	PITPNA		0.11765	3.69576
Comparison set 1	LGD vs HGD	F5GX07;H0YG83;H0YGR4;H0YG54;Q9Y3B8-2;Q9Y3B8-3;Q9Y3B8;F5GYG5	F5GX07;H0YG83;H0YGR4;H0YG54;Q9Y3B8-2;Q9Y3B8-3;Q9Y3B8;F5GYG5	Oligoribonuclease, mitochondrial	REXO2		0.939212	1.08649
Comparison set 1	LGD vs HGD	F5GXJ9;Q13740-2;Q13740;H7C543;Q13740-4	F5GXJ9;Q13740-2;Q13740;H7C543;Q13740-4	CD166 antigen	ALCAM		0.70947	-1.34003
Comparison set 1	LGD vs HGD	F5GYN4;J3KR44;Q96FW1;F5H6Q1;F5GYJ8;F5H3F0;Q96FW1-2	F5GYN4;J3KR44;Q96FW1;F5H6Q1;F5GYJ8	Ubiquitin thioesterase OTUB1	OTUB1		0.582493	2.46306
Comparison set 1	LGD vs HGD	F5H0U5;Q9NZD2;F5GZ49;H0YFS9	F5H0U5;Q9NZD2;F5GZ49	Glycolipid transfer protein	GLTP	+	0.0480659	7.58748
Comparison set 1	LGD vs HGD	F5H283;Q92563	F5H283;Q92563	Testican-2	SPOCK2	+	0.0199918	18.6704
Comparison set 1	LGD vs HGD	F5H2F4;P11586;V9GYY3	F5H2F4;P11586	C-1-tetrahydrofolate synthase, cytoplasmic	MTHFD1	+	0.0136104	15.0194
Comparison set 1	LGD vs HGD	F5H442;Q99816;Q99816-2;J3QRU6;J3QKS4	F5H442;Q99816	Tumor susceptibility gene 101 protein	TSG101		0.226345	-3.01223
Comparison set 1	LGD vs HGD	F5H4M0;Q9H9H4;F5H1F6	F5H4M0;Q9H9H4;F5H1F6	Vacuolar protein sorting-associated protein 37B	VPS37B	+	0.0134966	-6.77655
Comparison set 1	LGD vs HGD	F5H6E2;O00159-2;O00159-3;O00159;I3L4D4;I3L501;I3L3Y6;I3L204;I3L168;I3L3F5	F5H6E2;O00159-2;O00159-3;O00159	Unconventional myosin-Ic	MYO1C		0.117676	-3.68885
Comparison set 1	LGD vs HGD	F5H6P7;P61326;Q96A72;P61326-2;F5H3U9;F5H6N1	F5H6P7;P61326;Q96A72;P61326-2	Protein mago nashi homolog 2	MAGOHB		0.983248	1.03611
Comparison set 1	LGD vs HGD	F5H796;Q9NR28-2;Q9NR28;F5GYH3;F5GX50;F5GXT8;Q9NR28-3;F5H0Q4;H7BZK7;H7BZQ7	F5H796;Q9NR28-2;Q9NR28;F5GYH3;F5GX50;F5GXT8;Q9NR28-3;F5H0Q4;H7BZK7	Diablo homolog, mitochondrial	DIABLO		0.603544	1.87965
Comparison set 1	LGD vs HGD	H7C3P4;F6S8M0;P15586-2;P15586;F5H4C6;H0YFA9	H7C3P4;F6S8M0;P15586-2;P15586;F5H4C6;H0YFA9	N-acetylglucosamine-6-sulfatase	GNS		0.421379	-1.90655
Comparison set 1	LGD vs HGD	F6TLX2;Q9HC38-2;I3L3Q4;Q9HC38;Q9HC38-3;I3L1F4;I3L1I0	F6TLX2;Q9HC38-2;I3L3Q4;Q9HC38;Q9HC38-3	Glyoxalase domain-containing protein 4	GLOD4		0.612753	2.0194
Comparison set 1	LGD vs HGD	F6U211;S4R435;P46783	F6U211;S4R435;P46783	40S ribosomal protein S10	RPS10		0.456766	1.99354
Comparison set 1	LGD vs HGD	F8VS07;F8VQE1;Q9UHB6-3;Q9UHB6-2;Q9UHB6-5;Q9UHB6;Q9UHB6-4;F8VRN8	F8VS07;F8VQE1;Q9UHB6-3;Q9UHB6-2;Q9UHB6-5;Q9UHB6;Q9UHB6-4	LIM domain and actin-binding protein 1	LIMA1		0.230473	2.56927
Comparison set 1	LGD vs HGD	F8VUJ3;Q8N4A0;Q8N4A0-2;Q8IXK2	F8VUJ3;Q8N4A0;Q8N4A0-2	Polypeptide N-acetylgalactosaminyltransferase 4	GALNT4		0.62659	-2.28189
Comparison set 1	LGD vs HGD	F8VV04;Q15020;B7ZKM0;Q15020-2;F8VVK9;F8VZM2;F8W667	F8VV04;Q15020;B7ZKM0;Q15020-2	Squamous cell carcinoma antigen recognized by T-cells 3	SART3		0.617057	1.61795
Comparison set 1	LGD vs HGD	F8VV56;F8W022;F8VWK8;P08962-3;P08962-2;P08962;F8VNT9	F8VV56;F8W022;F8VWK8;P08962-3;P08962-2;P08962;F8VNT9	Tetraspanin	CD63		0.322888	-2.05301
Comparison set 1	LGD vs HGD	F8VVA7;P61923;P61923-4;F8VXB1;F8W156;F8W651;F8VYZ4;P61923-5;F8VUC5;F8VXR1;P61923-3;F8VYK5;P61923-2;F8VYE0	F8VVA7;P61923;P61923-4;F8VXB1;F8W156;F8W651;F8VYZ4;P61923-5;F8VUC5;F8VXR1;P61923-3	Coatomer subunit zeta-1	COPZ1		0.822307	1.54216
Comparison set 1	LGD vs HGD	F8VVL1;O43583	F8VVL1;O43583	Density-regulated protein	DENR		0.247036	3.14008
Comparison set 1	LGD vs HGD	F8VXU5;Q9UBQ0;Q9UBQ0-2;Q05DG7	F8VXU5;Q9UBQ0;Q9UBQ0-2	Vacuolar protein sorting-associated protein 29	VPS29		0.973463	1.08442
Comparison set 1	LGD vs HGD	F8VYE8;P36873;P36873-2;F8VR82;F8W0W8;A0A087WYY5;H0Y3Y6;F8WE71;F8W1A0;F8W0V8	F8VYE8;P36873;P36873-2;F8VR82;F8W0W8;A0A087WYY5	Serine/threonine-protein phosphatase	PPP1CC		0.498389	2.45833
Comparison set 1	LGD vs HGD	F8W031;F8VXJ7;Q9Y2B0;F8W1K5;F8VP03;H0YIH9;F8W1U5;Q9Y2B0-2	F8W031;F8VXJ7;Q9Y2B0;F8W1K5;F8VP03	Protein canopy homolog 2	CNPY2	+	0.0106828	4.51927
Comparison set 1	LGD vs HGD	F8W1A4;P54819-2;P54819;P54819-6;P54819-3;P54819-5;F8VZG5;F8VY04;P54819-4;G3V213;F8VPP1	F8W1A4;P54819-2;P54819;P54819-6;P54819-3;P54819-5;F8VZG5;F8VY04;P54819-4;G3V213	Adenylate kinase 2, mitochondrial	AK2		0.397367	2.45374
Comparison set 1	LGD vs HGD	F8W1R7;G3V1V0;P60660-2;P60660;J3KND3;G8JLA2;B7Z6Z4;G3V1Y7;F8VPF3;F8VZU9;F8W180;H0YI43;F8W1I5;P14649;F8VXL3	F8W1R7;G3V1V0;P60660-2;P60660;J3KND3;G8JLA2;B7Z6Z4;G3V1Y7;F8VPF3;F8VZU9;F8W180	Myosin light polypeptide 6	MYL6		0.464644	2.51046
Comparison set 1	LGD vs HGD	F8W6G1;Q9UHY1;C9JHZ6	F8W6G1;Q9UHY1	Nuclear receptor-binding protein	NRBP1	+	0.0148999	2.40856
Comparison set 1	LGD vs HGD	F8W6I7;P09651-3;P09651-2;P09651;F8VTQ5;F8VZ49;Q32P51;F8W646;H0YH80;F8VYN5	F8W6I7;P09651-3;P09651-2;P09651;F8VTQ5;F8VZ49;Q32P51	Heterogeneous nuclear ribonucleoprotein A1	HNRNPA1		0.630462	2.33369
Comparison set 1	LGD vs HGD	J3KQ45;F8W8W7;O43493-2;O43493-5;O43493-3;O43493;O43493-4;O43493-6	J3KQ45;F8W8W7;O43493-2;O43493-5;O43493-3;O43493;O43493-4	Trans-Golgi network integral membrane protein 2	TGOLN2		0.393479	3.03269
Comparison set 1	LGD vs HGD	F8WF27;F8WBG6;Q8NE91;P30408	F8WF27;F8WBG6;Q8NE91;P30408	Transmembrane 4 L6 family member 1	TM4SF1		0.226567	-9.04688
Comparison set 1	LGD vs HGD	F8WCF6;P59998;P59998-3;F8WDD7;P59998-2;R4GN08;H7C0A3;P59998-4;F8WDW3;F8WE39	F8WCF6;P59998;P59998-3;F8WDD7;P59998-2;R4GN08;H7C0A3;P59998-4	Actin-related protein 2/3 complex subunit 4	;ARPC4		0.463337	3.026
Comparison set 1	LGD vs HGD	G3V158;Q9Y315;E9PPM8;E9PMH9;E9PML7;E9PPK3	G3V158;Q9Y315;E9PPM8;E9PMH9;E9PML7	Deoxyribose-phosphate aldolase	DERA		0.989727	-1.01503
Comparison set 1	LGD vs HGD	G3V1D3;G3V180;Q9NY33;Q9NY33-4;Q9NY33-2;E9PQ14;E9PPK9;E9PKK8;E9PNX5;E9PQF2	G3V1D3;G3V180;Q9NY33;Q9NY33-4	Dipeptidyl peptidase 3	DPP3		0.883068	-1.31743
Comparison set 1	LGD vs HGD	G3V1B3;M0R181;P46778	G3V1B3;M0R181;P46778	60S ribosomal protein L21	RPL21		0.054139	3.39022
Comparison set 1	LGD vs HGD	G3V1C3;Q9BZZ5-3;Q9BZZ5-2;Q9BZZ5;Q9BZZ5-5;Q9BZZ5-1;B4E283;H0YER7;E9PQK6	G3V1C3;Q9BZZ5-3;Q9BZZ5-2;Q9BZZ5;Q9BZZ5-5;Q9BZZ5-1;B4E283	Apoptosis inhibitor 5	API5		0.0543668	4.92946
Comparison set 1	LGD vs HGD	G3V1N2	G3V1N2	HCG1745306, isoform CRA_a	HBA2		0.845251	-1.47817
Comparison set 1	LGD vs HGD	G3V511;G3V3X5;Q14767	G3V511;G3V3X5;Q14767	Latent-transforming growth factor beta-binding protein 2	LTBP2	+	0.0129487	-30.4734
Comparison set 1	LGD vs HGD	G3V5H8;G3V4S9;Q9UN36-2;Q9UN36-3;Q9UN36;G3V2I9;Q9UN36-4;Q9UN36-5;Q9UN36-6;G3V271;G3V5B7;G3V383;G3V5L7;G3V5S0;G3V392;G3V5G0;G3V578;H0YJT9;G3V5B5;G3V239;G3V5P9;G3V5D7;G3V2S0;G3V3C3;G3V2Y3;G3V5G7;A0A088AWQ3;G3V552;G3V3X3;G3V3P6;H0YJ56;G3V4T9;G3V2T2;G3V5A6;G3V280;G3V3P1;G3V5V9;G3V3D5;G3V3X2;G3V285;G3V4S2;G3V2A6;G3V358;H7C0X0;G3V4X3;G3V420;G3V237;G3V3L1	G3V5H8;G3V4S9;Q9UN36-2;Q9UN36-3;Q9UN36;G3V2I9;Q9UN36-4;Q9UN36-5;Q9UN36-6;G3V271;G3V5B7;G3V383;G3V5L7;G3V5S0;G3V392;G3V5G0;G3V578;H0YJT9	Protein NDRG2	NDRG2		0.457491	2.92019
Comparison set 1	LGD vs HGD	G3V5Z7;P60900;G3V295;P60900-2;G3V3I1;G3V3U4;P60900-3;H0YJC4;G3V4S5;G3V2S7	G3V5Z7;P60900;G3V295;P60900-2;G3V3I1	Proteasome subunit alpha type	PSMA6		0.571031	3.00584
Comparison set 1	LGD vs HGD	G3XAI2;P07942;E7EPA6	G3XAI2;P07942	Laminin subunit beta-1	LAMB1		0.0977911	-2.92736
Comparison set 1	LGD vs HGD	G3XAK1;P26927;Q2TV78-2;Q2TV78;H7C0F8	G3XAK1;P26927	Hepatocyte growth factor-like protein	MST1		0.635858	1.60086
Comparison set 1	LGD vs HGD	G3XAP6;P49747;P49747-2	G3XAP6;P49747;P49747-2	Cartilage oligomeric matrix protein	COMP		0.0539847	-18.0719
Comparison set 1	LGD vs HGD	G5E972;P42167-3;P42167-2;P42167;P42166;H0YJH7	G5E972;P42167-3;P42167-2;P42167;P42166;H0YJH7	Lamina-associated polypeptide 2, isoforms beta/gamma	TMPO	+	0.042656	5.36478
Comparison set 1	LGD vs HGD	G5EA31;P53992;P53992-2	G5EA31;P53992	Protein transport protein Sec24C	SEC24C		0.490281	2.41287
Comparison set 1	LGD vs HGD	G8JLG1;Q14683	G8JLG1;Q14683	Structural maintenance of chromosomes protein	SMC1A		0.547869	2.13381
Comparison set 1	LGD vs HGD	M0QZZ6;M0QZE0;G8JLK1;Q9NZ43-3;Q9NZ43-2;Q9NZ43	M0QZZ6;M0QZE0;G8JLK1;Q9NZ43-3;Q9NZ43-2;Q9NZ43	Vesicle transport protein USE1	USE1		0.362042	4.5983
Comparison set 1	LGD vs HGD	H0Y4R1;P12268;E7ETK5	H0Y4R1;P12268	Inosine-5-monophosphate dehydrogenase 2	IMPDH2		0.726052	-1.9268
Comparison set 1	LGD vs HGD	H0Y512;Q9HDC9-2;Q9HDC9	H0Y512;Q9HDC9-2;Q9HDC9	Adipocyte plasma membrane-associated protein	APMAP		0.621494	-1.78155
Comparison set 1	LGD vs HGD	H0YD13;H0YDW7;H0YCV9;H0Y5E4;P16070-15;P16070-18;P16070-12;P16070-14;P16070-13;P16070-11;P16070-10;P16070-16;P16070-8;P16070-9;P16070-17;P16070-6;P16070-4;P16070-3;P16070-7;P16070-5;P16070;E9PKC6;H0YDX6;H0Y2P0;Q86UZ1;H0YD17;P16070-19	H0YD13;H0YDW7;H0YCV9;H0Y5E4;P16070-15;P16070-18;P16070-12;P16070-14;P16070-13;P16070-11;P16070-10;P16070-16;P16070-8;P16070-9;P16070-17;P16070-6;P16070-4;P16070-3;P16070-7;P16070-5;P16070;E9PKC6;H0YDX6;H0Y2P0;Q86UZ1;H0YD17;P16070-19	CD44 antigen	CD44	+	0.016159	-2.98367
Comparison set 1	LGD vs HGD	H0Y630;Q9Y6E0-2;Q9Y6E0;Q5JV98;Q5JV99	H0Y630;Q9Y6E0-2;Q9Y6E0;Q5JV98	Serine/threonine-protein kinase 24	STK24		0.965974	-1.07123
Comparison set 1	LGD vs HGD	H0Y6I0;Q13439-3;Q13439-4;Q13439;Q13439-5;C9JHJ5	H0Y6I0;Q13439-3;Q13439-4;Q13439;Q13439-5	Golgin subfamily A member 4	GOLGA4	+	0.0094769	3.19964
Comparison set 1	LGD vs HGD	H0Y755;M9MML0;P08637;C9JC71	H0Y755;M9MML0;P08637;C9JC71	Low affinity immunoglobulin gamma Fc region receptor III-A	FCGR3A		0.889105	1.2044
Comparison set 1	LGD vs HGD	H0Y7A7;P62158;E7ETZ0;E7EMB3;Q96HY3;G3V361;M0QZ52;F8WBR5;G3V226;G3V479;P27482;C9J7T9;P02585	H0Y7A7;P62158;E7ETZ0;E7EMB3;Q96HY3;G3V361	Calmodulin	CALM2		0.870032	-1.23593
Comparison set 1	LGD vs HGD	H0Y8B3;Q96HN2-4;Q96HN2-3;Q96HN2-2;Q96HN2;C9K0S0	H0Y8B3;Q96HN2-4;Q96HN2-3;Q96HN2-2;Q96HN2	Adenosylhomocysteinase	AHCYL2		0.998424	1.00359
Comparison set 1	LGD vs HGD	H0YAC1;P03952;E9PBC5;C9JCT1;C9IYG8;C9J075;P20718	H0YAC1;P03952;E9PBC5	Plasma kallikrein	KLKB1		0.602809	2.25374
Comparison set 1	LGD vs HGD	H0YDU8;P53041;A8MU39	H0YDU8;P53041;A8MU39	Serine/threonine-protein phosphatase	PPP5C		0.808063	1.49973
Comparison set 1	LGD vs HGD	H0YGT2;P20645	H0YGT2;P20645	Cation-dependent mannose-6-phosphate receptor	M6PR		0.973201	-1.0444
Comparison set 1	LGD vs HGD	H0YGW7;Q8NE71-2;Q8NE71	H0YGW7;Q8NE71-2;Q8NE71	ATP-binding cassette sub-family F member 1	ABCF1	+	0.0013063	5.31894
Comparison set 1	LGD vs HGD	H0YI09;Q9H8H3;F8VQX6	H0YI09;Q9H8H3;F8VQX6	Methyltransferase-like protein 7A	METTL7A		0.926498	1.21578
Comparison set 1	LGD vs HGD	H0YLP6;H0YMF4;H0YKD8;P46779-4;P46779-5;P46779;P46779-2;P46779-3	H0YLP6;H0YMF4;H0YKD8;P46779-4;P46779-5;P46779;P46779-2;P46779-3	60S ribosomal protein L28	RPL28	+	0.0123555	9.93472
Comparison set 1	LGD vs HGD	H0YL18;P61769;F5H6I0;H0YLF3	H0YL18;P61769;F5H6I0;H0YLF3	Beta-2-microglobulin	B2M		0.752216	-1.28846
Comparison set 1	LGD vs HGD	H0YMZ1;H0YL69;P25789;H0YN18;H0YMA1;H0YKT8;H0YLC2;H0YMI6;H0YKS0;H0YLS6;H0YMV3	H0YMZ1;H0YL69;P25789;H0YN18;H0YMA1;H0YKT8;H0YLC2;H0YMI6	Proteasome subunit alpha type	PSMA4		0.618419	2.47282
Comparison set 1	LGD vs HGD	H0YL72;P50213;P50213-2;H0YLI6;H0YMU3;H0YKD0;H0YM64;H0YM46;H0YNF5	H0YL72;P50213;P50213-2;H0YLI6;H0YMU3	Isocitrate dehydrogenase [NAD] subunit alpha, mitochondrial	IDH3A		0.149667	2.87157
Comparison set 1	LGD vs HGD	H0YLA2;P37108	H0YLA2;P37108	Signal recognition particle 14 kDa protein	SRP14		0.346676	2.71075
Comparison set 1	LGD vs HGD	H0YN26;P39687;O95626;O43423;H7BZ09	H0YN26;P39687	Acidic leucine-rich nuclear phosphoprotein 32 family member A	ANP32A		0.735513	-1.64115
Comparison set 1	LGD vs HGD	H3BLU7;O43488;H7C5H7	H3BLU7;O43488	Aflatoxin B1 aldehyde reductase member 2	AKR7A2		0.990191	-1.02363
Comparison set 1	LGD vs HGD	H3BLZ8;Q92841;Q92841-1;Q92841-3;Q92841-2;J3QSF1	H3BLZ8;Q92841;Q92841-1;Q92841-3;Q92841-2	Probable ATP-dependent RNA helicase DDX17	DDX17		0.931556	-1.12397
Comparison set 1	LGD vs HGD	H3BMU1;H3BUI0;P53990-2;P53990-3;P53990;P53990-4;P53990-5;H3BQF7;J3KR23;F5GXM3;H3BPP6;H3BRE2;P53990-6	H3BMU1;H3BUI0;P53990-2;P53990-3;P53990;P53990-4;P53990-5;H3BQF7;J3KR23;F5GXM3	IST1 homolog	IST1		0.577514	1.80783
Comparison set 1	LGD vs HGD	H3BN98;I3L246;H3BV27;H3BT37;I3L303;H3BPJ2;F5GXP4;Q15041	H3BN98;I3L246	Uncharacterized protein	RPS15A		0.936002	1.19201
Comparison set 1	LGD vs HGD	H3BRN4;H3BNQ7;P80404;H3BPW8;H3BMJ9;H3BRJ1;H3BRT1	H3BRN4;H3BNQ7;P80404	4-aminobutyrate aminotransferase, mitochondrial	ABAT		0.65324	-2.38247
Comparison set 1	LGD vs HGD	H3BS10;H3BP20;P06865;H3BU85;H3BTD4;P06865-2;H3BRP6;A0A087WTY2;H3BVH8;H3BT62;H3BQ04;A0A087WUJ7	H3BS10;H3BP20;P06865;H3BU85;H3BTD4	Beta-hexosaminidase	HEXA		0.920832	1.22779
Comparison set 1	LGD vs HGD	H3BP71;O75150-3;O75150-4;O75150;H3BQ99;H3BUL6;I3L332;H3BS50	H3BP71;O75150-3;O75150-4;O75150;H3BQ99;H3BUL6;I3L332;H3BS50	E3 ubiquitin-protein ligase BRE1B	RNF40		0.883254	-1.43168
Comparison set 1	LGD vs HGD	H3BPK3;Q16775-2;Q16775;H3BPQ4;H3BQW8;H3BV79;Q16775-3	H3BPK3;Q16775-2;Q16775;H3BPQ4	Hydroxyacylglutathione hydrolase, mitochondrial	HAGH		0.635172	1.76262
Comparison set 1	LGD vs HGD	H3BQZ7;Q1KMD3	H3BQZ7;Q1KMD3	Heterogeneous nuclear ribonucleoprotein U-like protein 2	HNRNPUL2		0.143529	2.88856
Comparison set 1	LGD vs HGD	H3BRG4;P22695;H3BSJ9;H3BP04;A0A087WVZ4;H3BUE4;H3BUI9	H3BRG4;P22695;H3BSJ9;H3BP04	Cytochrome b-c1 complex subunit 2, mitochondrial	UQCRC2		0.0835482	4.69186
Comparison set 1	LGD vs HGD	H3BT71;P38159;H3BR27;H0Y6E7;P38159-3;P38159-2;Q96E39;H3BNC1;O75526;Q8N7X1	H3BT71;P38159;H3BR27;H0Y6E7;P38159-3;P38159-2;Q96E39;H3BNC1;O75526	RNA-binding motif protein, X chromosome, N-terminally processed	RBMX		0.61695	2.04845
Comparison set 1	LGD vs HGD	H3BVD9;O43278-2;O43278;H3BR01;H3BTQ8;H3BMB6;H3BNW5;H3BSM2	H3BVD9;O43278-2;O43278;H3BR01;H3BTQ8;H3BMB6	Kunitz-type protease inhibitor 1	SPINT1		0.16189	-3.58865
Comparison set 1	LGD vs HGD	H7C2Z6;H7BXD5;P28676;C9JIZ3	H7C2Z6;H7BXD5;P28676	Grancalcin	GCA		0.519475	-4.19683
Comparison set 1	LGD vs HGD	H7BY35;Q92736;Q92736-2	H7BY35;Q92736;Q92736-2	Ryanodine receptor 2	RYR2		0.0821849	15.0006
Comparison set 1	LGD vs HGD	H7BY58;P22061;P22061-2;F6S8N6;C9J0F2;H7C4X2;F8WDT3;F8WAV5;F8WAX2	H7BY58;P22061;P22061-2;F6S8N6	Protein-L-isoaspartate O-methyltransferase	PCMT1		0.592696	2.00262
Comparison set 1	LGD vs HGD	H7BYY1;F5H7S3;B7Z596;P09493-2;H0YK48;P09493-5;H0YL42;H0YK20;H0YN06;K7EQW8	H7BYY1;F5H7S3;B7Z596;P09493-2;H0YK48;P09493-5	Tropomyosin alpha-1 chain	TPM1		0.727395	1.83482
Comparison set 1	LGD vs HGD	H7BZJ3	H7BZJ3	Protein disulfide-isomerase A3	PDIA3	+	0.0053388	27.039
Comparison set 1	LGD vs HGD	I3L0A0;Q13404;Q13404-7;Q13404-2;Q13404-1;G3V2F7;Q13404-6;Q13404-8;E5RIF1;D6RG00	I3L0A0;Q13404;Q13404-7;Q13404-2;Q13404-1;G3V2F7;Q13404-6;Q13404-8	Ubiquitin-conjugating enzyme E2 variant 1	UBE2V1		0.872311	1.36512
Comparison set 1	LGD vs HGD	I3L0N3;P46459;P46459-2;I3L0L3;I3L2G1;K7EQD6;I3L338;I3L4Q9	I3L0N3;P46459;P46459-2	Vesicle-fusing ATPase	NSF		0.340461	4.33584
Comparison set 1	LGD vs HGD	I3L145;P04278;B4DYU0;P04278-2;P04278-3;I3L1J1;P04278-4;I3L2X4;P04278-5;I3L2F1;B0FWH5;I3L4B9;B0FWH6;I3L1G4;I3L1C1;B0FWH7;I3L0M1	I3L145;P04278;B4DYU0;P04278-2;P04278-3;I3L1J1;P04278-4;I3L2X4;P04278-5;I3L2F1;B0FWH5	Sex hormone-binding globulin	SHBG		0.24485	5.00098
Comparison set 1	LGD vs HGD	I3L397;I3L504;P63241;P63241-2;F8WCJ1;C9J7B5;C9J4W5;Q9GZV4;Q6IS14	I3L397;I3L504;P63241;P63241-2	Eukaryotic translation initiation factor 5A	EIF5A		0.138356	9.56735
Comparison set 1	LGD vs HGD	J3KN16;Q5VYK3;R4GMY1;F6XAQ5;R4GMY3	J3KN16;Q5VYK3	Proteasome-associated protein ECM29 homolog	KIAA0368		0.186666	-2.26492
Comparison set 1	LGD vs HGD	J3KN67;P06753;P06753-7;K7EP68;H0YLS7;D6RGJ6	J3KN67;P06753;P06753-7	Tropomyosin alpha-3 chain	TPM3		0.77122	1.59899
Comparison set 1	LGD vs HGD	J3KNB4;P49913	J3KNB4;P49913	Cathelicidin antimicrobial peptide	CAMP		0.616605	2.60881
Comparison set 1	LGD vs HGD	J3KNQ3;Q9UNM6;A0A087WUL9;Q9UNM6-2;E9PL38;H0YD73;E9PPD2;E9PQG3;F8W8J6	J3KNQ3;Q9UNM6;A0A087WUL9;Q9UNM6-2;E9PL38;H0YD73	26S proteasome non-ATPase regulatory subunit 13	PSMD13		0.599952	2.4211
Comparison set 1	LGD vs HGD	J3KNW4;Q14192	J3KNW4;Q14192	Four and a half LIM domains protein 2	FHL2		0.301961	1.90053
Comparison set 1	LGD vs HGD	J3KPA1;P54108;P54108-2;P54108-3;I3L0A1	J3KPA1;P54108;P54108-2;P54108-3	Cysteine-rich secretory protein 3	CRISP3		0.895368	1.38286
Comparison set 1	LGD vs HGD	J3KQ32;Q9NTK5;Q9NTK5-2;Q9NTK5-3;C9JTK6;C9JCJ9	J3KQ32;Q9NTK5;Q9NTK5-2;Q9NTK5-3	Obg-like ATPase 1	OLA1		0.530031	2.72726
Comparison set 1	LGD vs HGD	J3KS22;Q7Z4W1;J3QS36;J3QL34;J3QS45;J3KRZ4;J3KSZ5;J3QRQ2	J3KS22;Q7Z4W1;J3QS36;J3QL34;J3QS45;J3KRZ4;J3KSZ5	L-xylulose reductase	DCXR		0.51652	2.30923
Comparison set 1	LGD vs HGD	J3KSJ8;Q9UD71-2;Q9UD71;J3KT77	J3KSJ8;Q9UD71-2;Q9UD71;J3KT77	Protein phosphatase 1 regulatory subunit 1B	PPP1R1B		0.108022	5.00507
Comparison set 1	LGD vs HGD	J3KTL2;Q07955;J3KSR8;Q07955-3;Q07955-2	J3KTL2;Q07955;J3KSR8;Q07955-3;Q07955-2	Serine/arginine-rich splicing factor 1	SRSF1		0.278578	3.23174
Comparison set 1	LGD vs HGD	J3QKT4;P32322-2;P32322;P32322-3;J3KQ22;E2QRB3;J3QL24;J3QR88;J3QLK9;J3QL23;J3QL32;A0A087WTV6;A0A087WZR9;J3KR12;Q96C36	J3QKT4;P32322-2;P32322;P32322-3;J3KQ22;E2QRB3;J3QL24	Pyrroline-5-carboxylate reductase	PYCR1		0.361077	2.13187
Comparison set 1	LGD vs HGD	J3QQ67;Q07020;G3V203;H0YHA7;Q07020-2;F8VUA6;F8VYV2;A0A075B7A0;F8VXR6	J3QQ67;Q07020;G3V203;H0YHA7;Q07020-2;F8VUA6;F8VYV2;A0A075B7A0	60S ribosomal protein L18	RPL18		0.86479	1.47797
Comparison set 1	LGD vs HGD	J3QRN6;O94832;K7EIG7;J3KRL0	J3QRN6;O94832;K7EIG7;J3KRL0	Unconventional myosin-Id	MYO1D		0.885037	-1.19541
Comparison set 1	LGD vs HGD	J3QRS3;P19105;O14950;P24844;J3KTJ1;P24844-2	J3QRS3;P19105;O14950;P24844	Myosin regulatory light chain 12A	MYL12A		0.697309	1.8542
Comparison set 1	LGD vs HGD	J3QSU6;P24821-4;P24821;E9PC84;F5H7V9;P24821-5;P24821-2;P24821-3;P24821-6;H0YGZ3	J3QSU6;P24821-4;P24821;E9PC84;F5H7V9;P24821-5;P24821-2;P24821-3;P24821-6	Tenascin	TNC		0.128661	-6.80144
Comparison set 1	LGD vs HGD	J3QT28;O43684-2;O43684;J3QSX4	J3QT28;O43684-2;O43684	Mitotic checkpoint protein BUB3	BUB3		0.0681554	3.74847
Comparison set 1	LGD vs HGD	J9JID7;Q03252	J9JID7;Q03252	Lamin-B2	LMNB2		0.530924	1.94563
Comparison set 1	LGD vs HGD	K7EM02;K7EIJ8;Q8IYT4-2;Q8IYT4	K7EM02;K7EIJ8;Q8IYT4-2;Q8IYT4	Katanin p60 ATPase-containing subunit A-like 2	KATNAL2		0.582086	1.90234
Comparison set 1	LGD vs HGD	K7EJ46-3;K7EJ46-2;K7EJ46	K7EJ46-3;K7EJ46-2;K7EJ46	Small integral membrane protein 22	SMIM22	+	0.0120018	-6.0222
Comparison set 1	LGD vs HGD	K7EK07;P84243;Q16695;Q6NXT2;K7EMV3;B4DEB1;K7ES00;K7EP01	K7EK07;P84243;Q16695;Q6NXT2;K7EMV3;B4DEB1;K7ES00	Histone H3	H3F3B	+	0.00246383	14.5172
Comparison set 1	LGD vs HGD	K7EQ02;K7EQ55;K7EK33;Q96EP5-2;Q96EP5	K7EQ02;K7EQ55;K7EK33;Q96EP5-2;Q96EP5	DAZ-associated protein 1	DAZAP1		0.0870602	4.20143
Comparison set 1	LGD vs HGD	K7ELL7;P14314-2;P14314;K7EPW7;K7EKX1;K7EJ70	K7ELL7;P14314-2;P14314	Glucosidase 2 subunit beta	PRKCSH	+	0.000416299	7.30847
Comparison set 1	LGD vs HGD	K7EMD6;O43765	K7EMD6;O43765	Small glutamine-rich tetratricopeptide repeat-containing protein alpha	SGTA		0.0807138	2.99331
Comparison set 1	LGD vs HGD	K7ER15;Q9H0R4;K7EQD2;K7EMY7;Q9H0R4-2;K7EJQ8	K7ER15;Q9H0R4;K7EQD2;K7EMY7;Q9H0R4-2	Haloacid dehalogenase-like hydrolase domain-containing protein 2	HDHD2		0.921184	-1.12527
Comparison set 1	LGD vs HGD	K7ERG9;P00746	K7ERG9;P00746	Complement factor D	CFD		0.186897	-17.2132
Comparison set 1	LGD vs HGD	K7ERI9;P02654;K7EKP1;K7EJI9;K7ELM9;K7EPF9	K7ERI9;P02654;K7EKP1;K7EJI9;K7ELM9;K7EPF9	Apolipoprotein C-I	APOC1		0.98805	-1.02789
Comparison set 1	LGD vs HGD	K7ES02;Q13867;K7ESE8;J3KSD8;J3KS79;K7ENH5	K7ES02;Q13867;K7ESE8;J3KSD8	Bleomycin hydrolase	BLMH		0.350812	2.10396
Comparison set 1	LGD vs HGD	M0QXB4;O14579;A0A087X0I4;O14579-2;O14579-3;M0R061	M0QXB4;O14579;A0A087X0I4;O14579-2;O14579-3;M0R061	Coatomer subunit epsilon	COPE		0.183397	6.82676
Comparison set 1	LGD vs HGD	M0QXB5;O95571;M0QY80;M0QX80	M0QXB5;O95571	Persulfide dioxygenase ETHE1, mitochondrial	ETHE1		0.502751	2.65693
Comparison set 1	LGD vs HGD	M0R0G9;M0QXK2;M0R221;M0R2B8;P09012;M0QZG7;M0R268	M0R0G9;M0QXK2;M0R221;M0R2B8;P09012;M0QZG7;M0R268	U1 small nuclear ribonucleoprotein A	SNRPA		0.486772	3.01471
Comparison set 1	LGD vs HGD	M0R0F0;M0R0R2;P46782;M0QZN2	M0R0F0;M0R0R2;P46782;M0QZN2	40S ribosomal protein S5	RPS5		0.132904	3.83126
Comparison set 1	LGD vs HGD	M0R0Y3;Q9Y230-2;Q9Y230	M0R0Y3;Q9Y230-2;Q9Y230	RuvB-like 2	RUVBL2		0.245058	2.70545
Comparison set 1	LGD vs HGD	M0R3D6;M0R1A7;M0R117;Q02543;M0R0P7	M0R3D6;M0R1A7;M0R117;Q02543;M0R0P7	60S ribosomal protein L18a	RPL18A		0.634796	1.87592
Comparison set 1	LGD vs HGD	M0R1T5;O43633;M0R1L7	M0R1T5;O43633;M0R1L7	Charged multivesicular body protein 2a	CHMP2A		0.20475	-2.56933
Comparison set 1	LGD vs HGD	M0R210;P62249;A0A087WZ27;M0R3H0;M0QX76;M0R1M5;Q6IPX4	M0R210;P62249;A0A087WZ27;M0R3H0;M0QX76;M0R1M5	40S ribosomal protein S16	RPS16		0.322697	2.64288
Comparison set 1	LGD vs HGD	M0R389;Q15102;M0QXS6;M0R323;M0QZT2;M0R1K3	M0R389;Q15102;M0QXS6;M0R323;M0QZT2	Platelet-activating factor acetylhydrolase IB subunit gamma	PAFAH1B3		0.86432	1.35717
Comparison set 1	LGD vs HGD	O00151	O00151	PDZ and LIM domain protein 1	PDLIM1		0.343234	2.66213
Comparison set 1	LGD vs HGD	O00175	O00175	C-C motif chemokine 24	CCL24	+	0.0293824	34.6648
Comparison set 1	LGD vs HGD	O00182-2;O00182;F8W9W4;J3QS92;J3KSA0;J3QSH0;J3KS82;J3KT17;J3QR96;J3KSY2;Q3B8N2-2;Q6DKI2;Q3B8N2	O00182-2;O00182;F8W9W4	Galectin-9	LGALS9		0.499642	-1.88348
Comparison set 1	LGD vs HGD	O00194;K7ES41;K7EJ38	O00194	Ras-related protein Rab-27B	RAB27B		0.667801	-1.73612
Comparison set 1	LGD vs HGD	O00203-3;O00203;H0YBD0	O00203-3;O00203	AP-3 complex subunit beta-1	AP3B1		0.888489	1.19191
Comparison set 1	LGD vs HGD	O00231;O00231-2;J3QRY4;J3QS13	O00231;O00231-2	26S proteasome non-ATPase regulatory subunit 11	PSMD11	+	0.0183229	5.98807
Comparison set 1	LGD vs HGD	O00232;O00232-2;P0C617	O00232;O00232-2	26S proteasome non-ATPase regulatory subunit 12	PSMD12		0.920484	1.18857
Comparison set 1	LGD vs HGD	O00264;U3KQM0;O00264-2	O00264	Membrane-associated progesterone receptor component 1	PGRMC1		0.96212	1.09168
Comparison set 1	LGD vs HGD	O00299	O00299	Chloride intracellular channel protein 1	CLIC1		0.53173	1.881
Comparison set 1	LGD vs HGD	O00303;H0YDT6;E9PQV8	O00303	Eukaryotic translation initiation factor 3 subunit F	EIF3F		0.405973	3.04521
Comparison set 1	LGD vs HGD	O00338;B8ZZF7;B4DLP0;O00338-2;H7BZ17;C9JSR0	O00338;B8ZZF7;B4DLP0;O00338-2	Sulfotransferase 1C2	SULT1C2		0.514889	2.06503
Comparison set 1	LGD vs HGD	O00339-3;O00339-2;O00339;H0YBJ4;O00339-4;H0YBU5;H0YBF2	O00339-3;O00339-2;O00339;H0YBJ4;O00339-4;H0YBU5	Matrilin-2	MATN2		0.0742936	6.06093
Comparison set 1	LGD vs HGD	O00391;O00391-2;A8MXT8;H0Y5Z8	O00391;O00391-2	Sulfhydryl oxidase 1	QSOX1		0.966562	1.05338
Comparison set 1	LGD vs HGD	O00410;O00410-3;H0Y8C6;O00410-2;E7ETV3;E7EQT5;C9JMV5;H0Y3V4;C9JZ53;E7EV12;C9JZD8;E7EWK4;E7EX05;C9JXE0;C9J875;C9JQT6;E7ESA1;E7ESZ1;E7ETV8;O60518	O00410;O00410-3;H0Y8C6;O00410-2	Importin-5	IPO5		0.322321	3.2259
Comparison set 1	LGD vs HGD	O00429-3;O00429;O00429-6;G8JLD5;O00429-4;O00429-5;O00429-2;O00429-8;O00429-7;F8VZ52;H0YI79;B4DPZ9;F8VUJ9;B4DDQ3	O00429-3;O00429;O00429-6;G8JLD5;O00429-4;O00429-5;O00429-2;O00429-8;O00429-7	Dynamin-1-like protein	DNM1L		0.321442	1.99055
Comparison set 1	LGD vs HGD	O00462;E9PFW2	O00462;E9PFW2	Beta-mannosidase	MANBA		0.888752	-1.25177
Comparison set 1	LGD vs HGD	O00468-6;O00468-3;O00468-7;O00468-5;O00468-4;O00468;A0A087X208;O00468-2;H0Y5U1	O00468-6;O00468-3;O00468-7;O00468-5;O00468-4;O00468;A0A087X208;O00468-2	Agrin	AGRN	+	0.010096	-95.0391
Comparison set 1	LGD vs HGD	O00499-9;O00499-10;O00499-7;O00499-8;O00499-4;O00499-6;O00499-11;O00499-3;O00499-2;O00499-5;O00499;P49418-2;P49418	O00499-9;O00499-10;O00499-7;O00499-8;O00499-4;O00499-6;O00499-11;O00499-3;O00499-2;O00499-5;O00499	Myc box-dependent-interacting protein 1	BIN1		0.920968	1.12192
Comparison set 1	LGD vs HGD	O00534;B4DHS6;O00534-3;O00534-2;O00534-4	O00534;B4DHS6;O00534-3;O00534-2	von Willebrand factor A domain-containing protein 5A	VWA5A		0.900851	-1.25213
Comparison set 1	LGD vs HGD	O00560;O00560-3;B4DHN5;E9PBU7	O00560;O00560-3;B4DHN5;E9PBU7	Syntenin-1	SDCBP		0.0982492	-3.3162
Comparison set 1	LGD vs HGD	O00560-2;G5EA09	O00560-2;G5EA09	Syntenin-1	SDCBP		0.114914	-4.38468
Comparison set 1	LGD vs HGD	O00571-2;O00571;O15523-2;O15523;C9J081;O15523-3;C9J8G5;D6RCM4;Q9NQI0-3;Q9NQI0-2;Q9NQI0-4;Q9NQI0;A0A087WVZ1;H0Y960	O00571-2;O00571;O15523-2;O15523	ATP-dependent RNA helicase DDX3X	DDX3X		0.670751	1.85543
Comparison set 1	LGD vs HGD	O00743-2;O00743;O00743-3	O00743-2;O00743;O00743-3	Serine/threonine-protein phosphatase 6 catalytic subunit	PPP6C		0.744978	1.27904
Comparison set 1	LGD vs HGD	O00754-2;O00754;M0R2P5;M0QZ24;M0R174;M0QZG6	O00754-2;O00754	Lysosomal alpha-mannosidase	MAN2B1		0.973701	-1.03927
Comparison set 1	LGD vs HGD	O00764;F2Z2Y4;O00764-3;O00764-2;A8MV33	O00764;F2Z2Y4;O00764-3;O00764-2	Pyridoxal kinase	PDXK		0.953036	-1.19265
Comparison set 1	LGD vs HGD	O14498;H0YN67;H0YL90	O14498;H0YN67;H0YL90	Immunoglobulin superfamily containing leucine-rich repeat protein	ISLR		0.0900584	-6.6921
Comparison set 1	LGD vs HGD	O14561;I3L505;H3BNK3	O14561;I3L505	Acyl carrier protein, mitochondrial	NDUFAB1		0.0802242	-3.24302
Comparison set 1	LGD vs HGD	O14617-4;O14617;O14617-5;O14617-3;O14617-2;A0A087WYN6;K7ELX8	O14617-4;O14617;O14617-5;O14617-3;O14617-2	AP-3 complex subunit delta-1	AP3D1		0.887925	1.21848
Comparison set 1	LGD vs HGD	O14672;O14672-2	O14672;O14672-2	Disintegrin and metalloproteinase domain-containing protein 10	ADAM10		0.113204	-7.11469
Comparison set 1	LGD vs HGD	O14732-2;O14732;K7EL65;K7ELF8;Q6PIP6;K7EII9	O14732-2;O14732	Inositol monophosphatase 2	IMPA2		0.972789	1.08704
Comparison set 1	LGD vs HGD	O14745;J3QRP6;O14745-2;J3QRA3	O14745;J3QRP6;O14745-2	Na(+)/H(+) exchange regulatory cofactor NHE-RF1	SLC9A3R1		0.571016	-1.98881
Comparison set 1	LGD vs HGD	O14773;O14773-2;E7EV34	O14773;O14773-2	Tripeptidyl-peptidase 1	TPP1		0.248126	3.27719
Comparison set 1	LGD vs HGD	O14818;O14818-2;H0Y586;O14818-4;Q8TAA3-2;Q8TAA3-5;Q8TAA3;A0A087WYS6;F5GY34	O14818;O14818-2;H0Y586;O14818-4	Proteasome subunit alpha type-7	PSMA7		0.577765	2.5633
Comparison set 1	LGD vs HGD	O14841;A0A087WY99	O14841	5-oxoprolinase	OPLAH		0.462173	-1.65159
Comparison set 1	LGD vs HGD	O14964;O14964-2;I3L1P5;I3L1E3;I3L2H4;I3L165	O14964;O14964-2;I3L1P5	Hepatocyte growth factor-regulated tyrosine kinase substrate	HGS		0.877604	1.29702
Comparison set 1	LGD vs HGD	O14980;C9J673;C9JKM9;C9IZS4;C9JQ02;C9JV99;C9JF49;C9IYM2;H7BZC5;F8WF71	O14980	Exportin-1	XPO1		0.207128	4.13458
Comparison set 1	LGD vs HGD	O15143;C9J4Z7;F8VXW2;C9JEY1;C9JQM8;C9JFG9;C9J6C8;C9JBJ7;C9K057;C9JTT6;C9JM51;F8WEB3	O15143;C9J4Z7;F8VXW2;C9JEY1;C9JQM8;C9JFG9;C9J6C8;C9JBJ7;C9K057	Actin-related protein 2/3 complex subunit 1B	ARPC1B		0.221219	4.33974
Comparison set 1	LGD vs HGD	O15144;H7C3F9;C9JTV5;G5E9J0;G5E9S7	O15144	Actin-related protein 2/3 complex subunit 2	ARPC2		0.656011	1.44045
Comparison set 1	LGD vs HGD	O15145;F8VR50;C9JZD1	O15145;F8VR50;C9JZD1	Actin-related protein 2/3 complex subunit 3	ARPC3		0.530152	2.66789
Comparison set 1	LGD vs HGD	O15195-2;O15195;D6R9H2;C9JUR8;E9PFV5	O15195-2;O15195;D6R9H2	Villin-like protein	VILL		0.421314	-2.63616
Comparison set 1	LGD vs HGD	O15264;O15264-2;Q5R3E6;B5MDL5;P53778-2;P53778	O15264;O15264-2;Q5R3E6	Mitogen-activated protein kinase 13	MAPK13		0.606801	1.42454
Comparison set 1	LGD vs HGD	O15305;H3BV55;H3BPH4;O15305-2;H3BRM0;H3BR08;H3BM92;H3BV34;H3BT06;H3BNY9;Q92871	O15305;H3BV55;H3BPH4;O15305-2	Phosphomannomutase 2	PMM2		0.910755	-1.24065
Comparison set 1	LGD vs HGD	O15371-2;O15371-3;O15371;B0QYA4;B0QYA5	O15371-2;O15371-3;O15371	Eukaryotic translation initiation factor 3 subunit D	EIF3D		0.898443	1.1712
Comparison set 1	LGD vs HGD	O15400-2;O15400	O15400-2;O15400	Syntaxin-7	STX7		0.756207	1.26899
Comparison set 1	LGD vs HGD	O15496;H3BRW4	O15496;H3BRW4	Group 10 secretory phospholipase A2	PLA2G10		0.530078	-2.23462
Comparison set 1	LGD vs HGD	O15511;B1ALC0;O15511-2	O15511;B1ALC0;O15511-2	Actin-related protein 2/3 complex subunit 5	ARPC5		0.920387	1.23019
Comparison set 1	LGD vs HGD	O43143	O43143	Pre-mRNA-splicing factor ATP-dependent RNA helicase DHX15	DHX15		0.818331	1.52125
Comparison set 1	LGD vs HGD	O43149;I3L141;O43149-2;O43149-3	O43149	Zinc finger ZZ-type and EF-hand domain-containing protein 1	ZZEF1		0.899986	1.19269
Comparison set 1	LGD vs HGD	O43175;Q5SZU1	O43175;Q5SZU1	D-3-phosphoglycerate dehydrogenase	PHGDH		0.0607694	10.8895
Comparison set 1	LGD vs HGD	O43242;O43242-2;H0YGV8	O43242;O43242-2	26S proteasome non-ATPase regulatory subunit 3	PSMD3	+	0.0229861	4.99762
Comparison set 1	LGD vs HGD	O43324;D6RBD7;C9J1V9;O43324-2;H0YAL7;D6RCQ0;H0YAH9	O43324;D6RBD7;C9J1V9;O43324-2;H0YAL7	Eukaryotic translation elongation factor 1 epsilon-1	EEF1E1		0.576601	-1.61747
Comparison set 1	LGD vs HGD	O43390;O43390-2;O43390-3;O43390-4;B4DT28	O43390;O43390-2;O43390-3;O43390-4;B4DT28	Heterogeneous nuclear ribonucleoprotein R	HNRNPR		0.478374	2.66106
Comparison set 1	LGD vs HGD	O43396;K7ER96;K7EML9;K7EPB7;K7EKG2	O43396;K7ER96;K7EML9	Thioredoxin-like protein 1	TXNL1		0.997475	-1.00743
Comparison set 1	LGD vs HGD	O43490-4;O43490-7;O43490-2;O43490;O43490-5;O43490-3;O43490-6;H0Y9D4;H0Y9Q5;D6RIF3	O43490-4;O43490-7;O43490-2;O43490;O43490-5;O43490-3;O43490-6	Prominin-1	PROM1		0.0872193	-29.5579
Comparison set 1	LGD vs HGD	O43653	O43653	Prostate stem cell antigen	PSCA		0.886221	-1.39543
Comparison set 1	LGD vs HGD	O43704;D6RD70;D6RIA8	O43704;D6RD70	Sulfotransferase family cytosolic 1B member 1	SULT1B1		0.838011	1.33977
Comparison set 1	LGD vs HGD	O43707;O43707-2;F5GXS2;O43707-3;H7C144;K7EJH8;K7EP19;M0QZQ3;C9JY79;Q9H254-2;Q9H254-4;Q9H254	O43707;O43707-2;F5GXS2;O43707-3	Alpha-actinin-4	ACTN4		0.68641	1.1799
Comparison set 1	LGD vs HGD	O43747;O43747-2;H3BNR4;H3BR36;H3BUN9;H3BN71;B4DGE1;H3BRM7;H3BN75;H3BNN2;H3BS13;H3BV30;B3KNW1	O43747;O43747-2	AP-1 complex subunit gamma-1	AP1G1		0.96262	-1.13863
Comparison set 1	LGD vs HGD	O43760;O43760-2;K7ELS8;K7ELD9;K7ENG9;K7EJ35	O43760;O43760-2;K7ELS8;K7ELD9;K7ENG9	Synaptogyrin-2	SYNGR2		0.856616	1.28621
Comparison set 1	LGD vs HGD	O43776;K7EIU7;K7EPK2;O43776-2;K7EMQ6;K7EJ19;K7EQ35;REV__H7C117;REV__H7BZ55	O43776	Asparagine--tRNA ligase, cytoplasmic	NARS		0.178428	6.15543
Comparison set 1	LGD vs HGD	O43809;H3BND3;H3BV41	O43809;H3BND3;H3BV41	Cleavage and polyadenylation specificity factor subunit 5	NUDT21		0.91259	1.25824
Comparison set 1	LGD vs HGD	O43813;E9PHS0;F8WDS9;H7C2E3	O43813;E9PHS0	LanC-like protein 1	LANCL1		0.599215	2.53891
Comparison set 1	LGD vs HGD	O43852;O43852-3;O43852-5;O43852-6;O43852-2;O43852-4;O43852-9;O43852-10;H0Y875;O43852-13;O43852-14;O43852-15;O43852-11;O43852-8;O43852-12;O43852-7	O43852;O43852-3;O43852-5;O43852-6;O43852-2;O43852-4;O43852-9;O43852-10;H0Y875;O43852-13;O43852-14;O43852-15;O43852-11	Calumenin	CALU		0.0685589	7.67672
Comparison set 1	LGD vs HGD	O43866	O43866	CD5 antigen-like	CD5L		0.422732	4.34492
Comparison set 1	LGD vs HGD	O60218	O60218	Aldo-keto reductase family 1 member B10	AKR1B10		0.979017	-1.07555
Comparison set 1	LGD vs HGD	O60506-4;O60506-3;O60506-2;O60506;B7Z645;F6UXX1;O60506-5	O60506-4;O60506-3;O60506-2;O60506;B7Z645;F6UXX1;O60506-5	Heterogeneous nuclear ribonucleoprotein Q	SYNCRIP		0.303489	5.39062
Comparison set 1	LGD vs HGD	O60547;O60547-2	O60547;O60547-2	GDP-mannose 4,6 dehydratase	GMDS		0.359622	5.1745
Comparison set 1	LGD vs HGD	Q5VZE7;O60575	Q5VZE7;O60575	Serine protease inhibitor Kazal-type 4	SPINK4	+	0.0419696	33.3226
Comparison set 1	LGD vs HGD	O60635	O60635	Tetraspanin-1	TSPAN1	+	0.0161692	-10.0897
Comparison set 1	LGD vs HGD	O60664-4;O60664;O60664-3;O60664-2;K7EL96;K7ER39	O60664-4;O60664;O60664-3;O60664-2	Perilipin-3	PLIN3		0.098059	2.88592
Comparison set 1	LGD vs HGD	O60701;O60701-3;O60701-2;E7ER83;E7ETF4;E7EV97;E7ER95;D6RHF4;E9PBD2	O60701;O60701-3;O60701-2	UDP-glucose 6-dehydrogenase	UGDH		0.827966	1.71046
Comparison set 1	LGD vs HGD	O60749-2;O60749;D6RC15	O60749-2;O60749	Sorting nexin-2	SNX2		0.0873062	8.09595
Comparison set 1	LGD vs HGD	O60763;O60763-2	O60763;O60763-2	General vesicular transport factor p115	USO1		0.321897	3.98053
Comparison set 1	LGD vs HGD	U3KQK0;Q99880;Q99879;Q99877;Q93079;Q5QNW6;P62807;P58876;P57053;O60814;Q5QNW6-2;Q16778;P33778;P23527;P06899;Q8N257;Q96A08	U3KQK0;Q99880;Q99879;Q99877;Q93079;Q5QNW6;P62807;P58876;P57053;O60814;Q5QNW6-2;Q16778;P33778;P23527;P06899;Q8N257;Q96A08	Histone H2B	HIST1H2BN	+	0.000227414	10.5769
Comparison set 1	LGD vs HGD	O60832-2;O60832;H7C0M1;C9IYT0;H7C2Q9;H7BZF2;H7C2Q2	O60832-2;O60832;H7C0M1;C9IYT0	H/ACA ribonucleoprotein complex subunit 4	DKC1		0.716774	1.81259
Comparison set 1	LGD vs HGD	O60884;I3L320;A0A087WT48	O60884	DnaJ homolog subfamily A member 2	DNAJA2		0.3357	2.54531
Comparison set 1	LGD vs HGD	O60888-3;O60888;O60888-2;C9IZG4;C9IZQ5	O60888-3;O60888;O60888-2;C9IZG4	Protein CutA	CUTA		0.565985	2.12344
Comparison set 1	LGD vs HGD	O75083;O75083-3;D6RD66	O75083;O75083-3;D6RD66	WD repeat-containing protein 1	WDR1		0.401307	2.78597
Comparison set 1	LGD vs HGD	O75116;E9PF63;Q14DU5;C9JFJ0;D6REE7	O75116;E9PF63;Q14DU5	Rho-associated protein kinase 2	ROCK2		0.771282	1.42351
Comparison set 1	LGD vs HGD	O75131;A0A087WYQ3;A0A087WXR6;E5RHZ0;A0A087WUS8;H0YB26;E5RFT7	O75131;A0A087WYQ3	Copine-3	CPNE3		0.0839105	-2.32526
Comparison set 1	LGD vs HGD	O75223;M0QZK8;B8ZZK2;H7BZK5;O75223-3;O75223-2;O75223-4	O75223;M0QZK8;B8ZZK2;H7BZK5;O75223-3	Gamma-glutamylcyclotransferase	GGCT		0.961754	1.09297
Comparison set 1	LGD vs HGD	O75326-2;O75326;F5GYX3;H3BMF9	O75326-2;O75326;F5GYX3	Semaphorin-7A	SEMA7A		0.0790655	-7.67177
Comparison set 1	LGD vs HGD	O75340-2;O75340;A0A024QZ42;A0A087WZ38;H0Y9X3;D6RA21;Q86W51;E7EPW6;O75340-3	O75340-2;O75340;A0A024QZ42	Programmed cell death protein 6	PDCD6		0.0509367	-2.24776
Comparison set 1	LGD vs HGD	O75348;F2Z307;O95670-2;O95670	O75348	V-type proton ATPase subunit G 1	ATP6V1G1		0.0623605	3.38743
Comparison set 1	LGD vs HGD	O75351;I3L4J1;Q9UN37;Q6PIW4-2;Q6PIW4	O75351	Vacuolar protein sorting-associated protein 4B	VPS4B		0.267057	2.82196
Comparison set 1	LGD vs HGD	O75363;G3XAF7;O75363-2;H7C1E7;H0Y542	O75363;G3XAF7;O75363-2;H7C1E7;H0Y542	Breast carcinoma-amplified sequence 1	BCAS1		0.129216	9.06835
Comparison set 1	LGD vs HGD	O75367-2;O75367-3;O75367;B4DJC3;D6RCF2;Q5SQT3;Q9P0M6	O75367-2;O75367-3;O75367;B4DJC3	Core histone macro-H2A.1	H2AFY		0.131784	4.66026
Comparison set 1	LGD vs HGD	O75368	O75368	SH3 domain-binding glutamic acid-rich-like protein	SH3BGRL		0.957599	-1.14537
Comparison set 1	LGD vs HGD	O75369-2;O75369-9;O75369;O75369-8;O75369-6;O75369-3;E7EN95;O75369-7;O75369-5;O75369-4;H7C5L4	O75369-2;O75369-9;O75369;O75369-8;O75369-6;O75369-3;E7EN95;O75369-7;O75369-5;O75369-4	Filamin-B	FLNB		0.737737	2.24299
Comparison set 1	LGD vs HGD	O75396;A0A087X1A9	O75396	Vesicle-trafficking protein SEC22b	SEC22B		0.113732	5.22337
Comparison set 1	LGD vs HGD	O75436;S4R3Q6;O75436-2;S4R2Y3	O75436;S4R3Q6;O75436-2	Vacuolar protein sorting-associated protein 26A	VPS26A		0.581668	-2.06297
Comparison set 1	LGD vs HGD	O75487;O75487-2;Q9Y625;A0A087WT82	O75487;O75487-2	Glypican-4	GPC4		0.43203	-5.30345
Comparison set 1	LGD vs HGD	O75533;H7C341	O75533	Splicing factor 3B subunit 1	SF3B1		0.303519	1.95008
Comparison set 1	LGD vs HGD	O75636-2;O75636;Q5SSB9	O75636-2;O75636	Ficolin-3	FCN3		0.453013	2.35008
Comparison set 1	LGD vs HGD	O75688;C9JIR6;O75688-4;O75688-2;B8ZZF0;O75688-5;O75688-3	O75688;C9JIR6;O75688-4;O75688-2;B8ZZF0;O75688-5	Protein phosphatase 1B	PPM1B		0.473565	2.14771
Comparison set 1	LGD vs HGD	O75695	O75695	Protein XRP2	RP2		0.951124	-1.05337
Comparison set 1	LGD vs HGD	O75822;O75822-3;O75822-2;H0YLP3;H0YGJ7	O75822;O75822-3;O75822-2	Eukaryotic translation initiation factor 3 subunit J	EIF3J		0.162005	4.43763
Comparison set 1	LGD vs HGD	O75828	O75828	Carbonyl reductase [NADPH] 3	CBR3		0.475641	2.38618
Comparison set 1	LGD vs HGD	O75830;C9J7N5;C9JWE1	O75830;C9J7N5	Serpin I2	SERPINI2		0.627666	3.28265
Comparison set 1	LGD vs HGD	O75874;C9J4N6;C9JJE5;C9JLU6	O75874	Isocitrate dehydrogenase [NADP] cytoplasmic	IDH1		0.435567	2.09581
Comparison set 1	LGD vs HGD	O75882-3;O75882-2;O75882	O75882-3;O75882-2;O75882	Attractin	ATRN		0.73652	-1.32798
Comparison set 1	LGD vs HGD	O75891;O75891-3;O75891-2;Q8TBP8;C9IZ36;C9JY00;C9JYZ6;F2Z324;F8WC34;D6RFJ7	O75891;O75891-3;O75891-2	Cytosolic 10-formyltetrahydrofolate dehydrogenase	ALDH1L1		0.102699	2.96056
Comparison set 1	LGD vs HGD	O76003	O76003	Glutaredoxin-3	GLRX3		0.390029	1.99381
Comparison set 1	LGD vs HGD	O94760;O94760-2	O94760;O94760-2	N(G),N(G)-dimethylarginine dimethylaminohydrolase 1	DDAH1		0.939997	1.25505
Comparison set 1	LGD vs HGD	O94855;O94855-2;E9PDM8;E9PC44	O94855;O94855-2;E9PDM8;E9PC44	Protein transport protein Sec24D	SEC24D		0.926007	-1.23877
Comparison set 1	LGD vs HGD	O94874;O94874-3;O94874-2	O94874;O94874-3;O94874-2	E3 UFM1-protein ligase 1	UFL1		0.521126	2.08645
Comparison set 1	LGD vs HGD	O94903;E5RFX7;E5RG77;E5RFZ4;H0YBG2	O94903	Proline synthase co-transcribed bacterial homolog protein	PROSC		0.932901	1.1771
Comparison set 1	LGD vs HGD	O94973;O94973-2;O94973-3;E9PR62;E9PQP4;H0YEG0;H0YDE9;M0R2D9;E9PPZ3;E9PS94;E9PNC4;E9PPY8	O94973;O94973-2;O94973-3	AP-2 complex subunit alpha-2	AP2A2		0.138976	4.98948
Comparison set 1	LGD vs HGD	Q5SR54;O94985-2;O94985	Q5SR54;O94985-2;O94985	Calsyntenin-1	CLSTN1		0.445292	-2.0149
Comparison set 1	LGD vs HGD	O95154	O95154	Aflatoxin B1 aldehyde reductase member 3	AKR7A3		0.221711	4.71252
Comparison set 1	LGD vs HGD	O95197-3;O95197-4;O95197-7;O95197-2;O95197	O95197-3;O95197-4;O95197-7;O95197-2;O95197	Reticulon-3	RTN3		0.747633	1.42168
Comparison set 1	LGD vs HGD	O95336;M0R261;M0R1L2;M0R0U3	O95336;M0R261;M0R1L2;M0R0U3	6-phosphogluconolactonase	PGLS		0.742369	1.41105
Comparison set 1	LGD vs HGD	O95352;O95352-3;O95352-2;C9J415;C9JFF4;H7C2R3;H7BZ92;C9JE55;H7C2J8	O95352;O95352-3;O95352-2	Ubiquitin-like modifier-activating enzyme ATG7	ATG7		0.304297	-2.43044
Comparison set 1	LGD vs HGD	O95373;E9PLB2	O95373	Importin-7	IPO7		0.890736	1.281
Comparison set 1	LGD vs HGD	O95394;O95394-4;J3KN95;O95394-3;A0A087WT27;H0Y8I3;D6RIS6;H0Y987;D6RCQ8;D6RF77;D6RCD1;D6RC77	O95394;O95394-4;J3KN95;O95394-3;A0A087WT27	Phosphoacetylglucosamine mutase	PGM3		0.557757	2.57398
Comparison set 1	LGD vs HGD	Q5H8X8;O95399;O95399-2	Q5H8X8;O95399;O95399-2	Urotensin-2	UTS2		0.199135	7.20346
Comparison set 1	LGD vs HGD	O95433;G3V438;O95433-2;H0YJU2;H0YJG7;H0YJG6;H0YJ63;G3V3W9	O95433;G3V438;O95433-2;H0YJU2;H0YJG7	Activator of 90 kDa heat shock protein ATPase homolog 1	AHSA1		0.705142	-1.56921
Comparison set 1	LGD vs HGD	O95445;O95445-2;Q5SRP5	O95445;O95445-2;Q5SRP5	Apolipoprotein M	APOM		0.0565495	10.7374
Comparison set 1	LGD vs HGD	O95498-6;O95498;J3KQ55;J3QT03;E9PRD9;E9PLK5;E9PQ75;E9PL76;B4DQB2;J3KQQ7;O95498-5;O95498-3;O95498-4;O95498-2	O95498-6;O95498;J3KQ55;J3QT03	Vascular non-inflammatory molecule 2	VNN2		0.150373	2.77452
Comparison set 1	LGD vs HGD	O95716;M0R257;P20337;Q96E17	O95716	Ras-related protein Rab-3D	RAB3D		0.655207	1.55062
Comparison set 1	LGD vs HGD	O95747;C9JIG9	O95747;C9JIG9	Serine/threonine-protein kinase OSR1	OXSR1		0.499661	2.57801
Comparison set 1	LGD vs HGD	O95782-2;O95782	O95782-2;O95782	AP-2 complex subunit alpha-1	AP2A1		0.868467	1.31853
Comparison set 1	LGD vs HGD	O95817;C9JFK9	O95817	BAG family molecular chaperone regulator 3	BAG3		0.98763	1.01535
Comparison set 1	LGD vs HGD	O95831-3;O95831;O95831-6;O95831-4;O95831-2;E9PMA0;O95831-5	O95831-3;O95831;O95831-6;O95831-4;O95831-2	Apoptosis-inducing factor 1, mitochondrial	AIFM1		0.719345	1.83562
Comparison set 1	LGD vs HGD	O95834;O95834-2;O95834-3;K7EIK7;C9JRL6;K7EKG3;K7EKU5;K7EII6;K7ELI8;K7ERY9;K7EIM1;K7EQR0;K7ELB2;K7ERR2;K7ERR9	O95834;O95834-2;O95834-3;K7EIK7;C9JRL6	Echinoderm microtubule-associated protein-like 2	EML2		0.20032	4.18419
Comparison set 1	LGD vs HGD	O95857;F8VNT7;F8VP43	O95857	Tetraspanin-13	TSPAN13		0.795785	-1.48682
Comparison set 1	LGD vs HGD	O95861;O95861-4;O95861-2;A6NF51;O95861-3;F8VVW8;F8VZG4;F8W1J0;F8VRY7	O95861;O95861-4;O95861-2;A6NF51;O95861-3	3(2),5-bisphosphate nucleotidase 1	BPNT1		0.807005	1.5553
Comparison set 1	LGD vs HGD	O95865;Q5SSV3;Q5SRR8;H0Y7N1	O95865;Q5SSV3;Q5SRR8;H0Y7N1	N(G),N(G)-dimethylarginine dimethylaminohydrolase 2	DDAH2		0.827821	-1.62278
Comparison set 1	LGD vs HGD	O95994;B5MC07;C9J3E2;H7C3Z9	O95994;B5MC07;C9J3E2;H7C3Z9	Anterior gradient protein 2 homolog	AGR2		0.112648	25.098
Comparison set 1	LGD vs HGD	P00167-2;P00167;P00167-3;J3KNC7	P00167-2;P00167;P00167-3	Cytochrome b5	CYB5A		0.905524	1.2432
Comparison set 1	LGD vs HGD	P00325;P00325-2	P00325;P00325-2	Alcohol dehydrogenase 1B	ADH1B		0.57603	-3.19063
Comparison set 1	LGD vs HGD	P00326;A0A087WU81;A0A087WUC4	P00326	Alcohol dehydrogenase 1C	ADH1C		0.746675	-2.62184
Comparison set 1	LGD vs HGD	P00338;P00338-4;P00338-5;P00338-2;F5GXY2;F5GYU2;F5GXH2;F5H5J4;F5H6W8;F5GZQ4;F5H8H6;F5GXC7;F5GWW2;F5GXU1;Q9BYZ2	P00338;P00338-4;P00338-5;P00338-2;F5GXY2	L-lactate dehydrogenase A chain	LDHA		0.865564	1.17431
Comparison set 1	LGD vs HGD	P00352;Q5SYQ9;Q5SYQ8;Q5SYQ7;H0Y2X5;P47895	P00352	Retinal dehydrogenase 1	ALDH1A1		0.816625	1.50312
Comparison set 1	LGD vs HGD	P00367;P00367-3;P00367-2;P49448	P00367;P00367-3;P00367-2;P49448	Glutamate dehydrogenase 1, mitochondrial	GLUD1		0.460167	3.3317
Comparison set 1	LGD vs HGD	P00390-2;P00390;P00390-3;P00390-4;P00390-5;E5RI06;H0YC68	P00390-2;P00390;P00390-3;P00390-4;P00390-5	Glutathione reductase, mitochondrial	GSR		0.366253	-1.74746
Comparison set 1	LGD vs HGD	P00441;H7BYH4	P00441;H7BYH4	Superoxide dismutase [Cu-Zn]	SOD1		0.726561	2.26838
Comparison set 1	LGD vs HGD	P00450;E9PFZ2;H7C5R1;D6RE86;CON__ENSEMBL:ENSBTAP00000031900;H7C5N5	P00450;E9PFZ2;H7C5R1	Ceruloplasmin	CP		0.633331	-1.75646
Comparison set 1	LGD vs HGD	P00488;Q9NQP5;A6PVK5;H0Y796	P00488	Coagulation factor XIII A chain	F13A1		0.606984	1.79398
Comparison set 1	LGD vs HGD	P00491;G3V5M2;G3V2H3;G3V393;B1AQ20;Q8WW52-2;Q8WW52	P00491;G3V5M2	Purine nucleoside phosphorylase	PNP		0.530047	2.55783
Comparison set 1	LGD vs HGD	P00492	P00492	Hypoxanthine-guanine phosphoribosyltransferase	HPRT1		0.983154	-1.03756
Comparison set 1	LGD vs HGD	P00505;P00505-2	P00505;P00505-2	Aspartate aminotransferase, mitochondrial	GOT2		0.784056	-1.35477
Comparison set 1	LGD vs HGD	P00558;P00558-2;P07205	P00558;P00558-2	Phosphoglycerate kinase 1	PGK1		0.386169	2.36302
Comparison set 1	LGD vs HGD	Q5T9B7;P00568;H0Y4J6;H0YID2;Q9Y6K8-2;Q9Y6K8-3;Q9Y6K8	Q5T9B7;P00568;H0Y4J6	Adenylate kinase isoenzyme 1	AK1		0.313406	4.13146
Comparison set 1	LGD vs HGD	P00734;E9PIT3;C9JV37;CON__P00735	P00734;E9PIT3	Prothrombin	F2		0.92141	-1.18109
Comparison set 1	LGD vs HGD	P00738;J3QR68;H0Y300;P00738-2;J3QLC9;A0A087WU08;H3BS21;J3KTC3;J3KRH2;J3KSV1;J3QQI8;H3BMJ7	P00738;J3QR68;H0Y300;P00738-2;J3QLC9;A0A087WU08	Haptoglobin	HP		0.911831	-1.23919
Comparison set 1	LGD vs HGD	P00739;P00739-2	P00739;P00739-2	Haptoglobin-related protein	HPR		0.347888	2.89215
Comparison set 1	LGD vs HGD	P00747;Q5TEH5;A6PVI2;CON__P06868;Q02325;Q15195	P00747	Plasminogen	PLG		0.7863	1.3252
Comparison set 1	LGD vs HGD	P00748	P00748	Coagulation factor XII	F12		0.695742	-2.19317
Comparison set 1	LGD vs HGD	P00915;E5RHP7;E5RH81;E5RFE7;E5RIF9;E5RG43;E5RGU8;E5RFL2;E5RJI8;H0YBE2;E5RII2;E5RG81;E5RJF6;E5RHS7	P00915;E5RHP7;E5RH81;E5RFE7;E5RIF9;E5RG43	Carbonic anhydrase 1	CA1		0.766712	1.52639
Comparison set 1	LGD vs HGD	P00918;E5RID5;E5RK37	P00918	Carbonic anhydrase 2	CA2		0.976161	1.04771
Comparison set 1	LGD vs HGD	P00966;Q5T6L6;Q5T6L5	P00966;Q5T6L6	Argininosuccinate synthase	ASS1		0.577457	2.71654
Comparison set 1	LGD vs HGD	P00995;D6RIU5	P00995;D6RIU5	Pancreatic secretory trypsin inhibitor	SPINK1		0.065566	-8.19708
Comparison set 1	LGD vs HGD	P01008;Q8TCE1;CON__P41361	P01008	Antithrombin-III	SERPINC1		0.0539208	-4.36327
Comparison set 1	LGD vs HGD	P01009;P01009-2;P01009-3;G3V2B9;G3V544;G3V5R8;G3V387;P20848	P01009;P01009-2;P01009-3	Alpha-1-antitrypsin	SERPINA1		0.0822677	-2.42693
Comparison set 1	LGD vs HGD	P01011;G3V595;P01011-2;A0A087WY93;P01011-3	P01011;G3V595;P01011-2	Alpha-1-antichymotrypsin	SERPINA3	+	0.000414036	-8.93148
Comparison set 1	LGD vs HGD	P01019	P01019	Angiotensinogen	AGT		0.496416	-1.63571
Comparison set 1	LGD vs HGD	P01023;F8W7L3;H0YFH1;F5H1E8	P01023	Alpha-2-macroglobulin	A2M		0.32111	2.99214
Comparison set 1	LGD vs HGD	P01024;M0QYC8;M0QXZ3;M0R0Q9;Q9BU76-4;REV__A0A087X0M8;REV__O00533;REV__O00533-2;O95568	P01024	Complement C3	C3		0.36542	-2.33425
Comparison set 1	LGD vs HGD	P01031;CON__Q1A7A4	P01031	Complement C5	C5		0.557979	1.44996
Comparison set 1	LGD vs HGD	Q5H9A7;P01033;H0Y789;Q5H9B5;Q5H9B4	Q5H9A7;P01033;H0Y789	Metalloproteinase inhibitor 1	TIMP1		0.373652	-2.16572
Comparison set 1	LGD vs HGD	P01034	P01034	Cystatin-C	CST3		0.639765	1.58677
Comparison set 1	LGD vs HGD	P01037;P01036;P09228	P01037	Cystatin-SN	CST1		0.0911365	-17.7928
Comparison set 1	LGD vs HGD	P01042-2;P01042-3	P01042-2;P01042-3	Kininogen-1	KNG1		0.882589	1.20406
Comparison set 1	LGD vs HGD	P01116-2;P01116;P01112-2;P01112;P01111;G3V4K2;G3V5T7	P01116-2;P01116;P01112-2;P01112;P01111	GTPase Kras	KRAS		0.0806575	-2.79702
Comparison set 1	LGD vs HGD	P01591;D6RD17;D6RHJ6;C9JA05	P01591;D6RD17;D6RHJ6	Immunoglobulin J chain	IGJ		0.456765	-1.84965
Comparison set 1	LGD vs HGD	P01594	P01594	Ig kappa chain V-I region AU	IGKV1-33		0.882922	1.20052
Comparison set 1	LGD vs HGD	P01597	P01597	Ig kappa chain V-I region DEE	IGKV1-39		0.989505	-1.02157
Comparison set 1	LGD vs HGD	P01598;P01596	P01598	Ig kappa chain V-I region EU	IGKV1-5		0.255341	-2.81813
Comparison set 1	LGD vs HGD	P01601	P01601	Ig kappa chain V-I region HK101	IGKV1D-16		0.965878	-1.07957
Comparison set 1	LGD vs HGD	P01604	P01604	Ig kappa chain V-I region Kue	IGKV1-5		0.387513	2.95343
Comparison set 1	LGD vs HGD	P01605	P01605	Ig kappa chain V-I region Lay	IGKV1D-33		0.726316	-1.45009
Comparison set 1	LGD vs HGD	P01609	P01609	Ig kappa chain V-I region Scw	IGKV1D-33		0.87069	-1.21908
Comparison set 1	LGD vs HGD	P01611	P01611	Ig kappa chain V-I region Wes	IGKV1D-12		0.698956	-1.63122
Comparison set 1	LGD vs HGD	P01612	P01612	Ig kappa chain V-I region Mev	IGKV1-39		0.547912	-1.7845
Comparison set 1	LGD vs HGD	P01613	P01613	Ig kappa chain V-I region Ni	IGKV1D-33		0.597023	-1.82146
Comparison set 1	LGD vs HGD	P01616	P01616	Ig kappa chain V-II region MIL	IGKV2D-28		0.853742	1.27469
Comparison set 1	LGD vs HGD	P01619	P01619	Ig kappa chain V-III region B6	IGKV3-20		0.862111	-1.22284
Comparison set 1	LGD vs HGD	P01620;P01623	P01620;P01623	Ig kappa chain V-III region SIE	IGKV3-20		0.981212	-1.02983
Comparison set 1	LGD vs HGD	P01621	P01621	Ig kappa chain V-III region NG9	IGKV3-20		0.709165	-1.72694
Comparison set 1	LGD vs HGD	P01622	P01622	Ig kappa chain V-III region Ti	IGKV3-20		0.715736	-1.77258
Comparison set 1	LGD vs HGD	P01625	P01625	Ig kappa chain V-IV region Len	IGKV4-1		0.546888	-2.08564
Comparison set 1	LGD vs HGD	P01699	P01699	Ig lambda chain V-I region VOR	IGLV1-44		0.98358	-1.02661
Comparison set 1	LGD vs HGD	P01701	P01701	Ig lambda chain V-I region NEW	IGLV1-51		0.523919	-2.03603
Comparison set 1	LGD vs HGD	P01703	P01703	Ig lambda chain V-I region NEWM	IGLV1-40		0.627444	-1.89241
Comparison set 1	LGD vs HGD	P01707	P01707	Ig lambda chain V-II region TRO	IGLV2-11	+	0.0295127	4.18756
Comparison set 1	LGD vs HGD	P01708;P01713;P01706	P01708	Ig lambda chain V-II region BUR	IGLV2-11		0.393045	-2.87223
Comparison set 1	LGD vs HGD	P01714	P01714	Ig lambda chain V-III region SH	IGLV3-19		0.821996	-1.28601
Comparison set 1	LGD vs HGD	P01717	P01717	Ig lambda chain V-IV region Hil	IGLV3-25		0.961951	1.07817
Comparison set 1	LGD vs HGD	P01719	P01719	Ig lambda chain V-V region DEL	IGLV3-21		0.445921	-1.86978
Comparison set 1	LGD vs HGD	P01742;P01761;P06326	P01742;P01761;P06326	Ig heavy chain V-I region EU	IGHV1-69		0.976642	1.03338
Comparison set 1	LGD vs HGD	P01743	P01743	Ig heavy chain V-I region HG3	IGHV1-46		0.859019	1.27065
Comparison set 1	LGD vs HGD	P01763	P01763	Ig heavy chain V-III region WEA	IGHV3-48		0.141653	-5.30661
Comparison set 1	LGD vs HGD	P01765;P01774	P01765	Ig heavy chain V-III region TIL	IGHV3-23		0.22132	-1.76813
Comparison set 1	LGD vs HGD	P01767	P01767	Ig heavy chain V-III region BUT	IGHV3-53		0.616192	1.58155
Comparison set 1	LGD vs HGD	P01770	P01770	Ig heavy chain V-III region NIE	IGHV3-30		0.763516	-1.6476
Comparison set 1	LGD vs HGD	P01772	P01772	Ig heavy chain V-III region KOL	IGHV3-33		0.947769	-1.1316
Comparison set 1	LGD vs HGD	P01773	P01773	Ig heavy chain V-III region BUR	IGHV3-30		0.615834	1.72356
Comparison set 1	LGD vs HGD	P01775	P01775	Ig heavy chain V-III region LAY	IGHV3-23		0.555724	-1.70363
Comparison set 1	LGD vs HGD	P01778	P01778	Ig heavy chain V-III region ZAP	IGHV3-23		0.816201	1.29364
Comparison set 1	LGD vs HGD	P01780	P01780	Ig heavy chain V-III region JON	IGHV3-7		0.990973	-1.01284
Comparison set 1	LGD vs HGD	P01781;P01782	P01781	Ig heavy chain V-III region GAL	IGHV3-7		0.688102	-1.64008
Comparison set 1	LGD vs HGD	P01824	P01824	Ig heavy chain V-II region WAH	IGHV4-39		0.529644	-2.43677
Comparison set 1	LGD vs HGD	P01825	P01825	Ig heavy chain V-II region NEWM	IGHV4-59		0.355466	-2.27955
Comparison set 1	LGD vs HGD	P01833	P01833	Polymeric immunoglobulin receptor	PIGR		0.76249	-1.43236
Comparison set 1	LGD vs HGD	P01859	P01859	Ig gamma-2 chain C region	IGHG2		0.90056	1.12932
Comparison set 1	LGD vs HGD	P01861	P01861	Ig gamma-4 chain C region	IGHG4		0.486497	1.79369
Comparison set 1	LGD vs HGD	P01876	P01876	Ig alpha-1 chain C region	IGHA1		0.387876	-1.74098
Comparison set 1	LGD vs HGD	P01877	P01877	Ig alpha-2 chain C region	IGHA2		0.14392	-2.12747
Comparison set 1	LGD vs HGD	P01892;P10316;P01891;P16188;Q5SRN7;A7MAP4;Q5SRN5;P13746;P04439;P13746-2;P30455;P30443	P01892;P10316;P01891;P16188;Q5SRN7;A7MAP4;Q5SRN5;P13746;P04439;P13746-2	HLA class I histocompatibility antigen, A-2 alpha chain	HLA-A		0.46281	1.91031
Comparison set 1	LGD vs HGD	P01903;Q30118;F5GZ59;P01906	P01903;Q30118	HLA class II histocompatibility antigen, DR alpha chain	HLA-DRA		0.0927703	-4.33626
Comparison set 1	LGD vs HGD	P02042;E9PFT6;E9PEW8;C9JRG0;A8MUF7	P02042;E9PFT6;E9PEW8	Hemoglobin subunit delta	HBD		0.35547	7.6048
Comparison set 1	LGD vs HGD	P02452;CON__Q862S4;I3L3H7;P02458	P02452	Collagen alpha-1(I) chain	COL1A1		0.0799546	-27.7988
Comparison set 1	LGD vs HGD	P02461-2;P02461	P02461-2;P02461	Collagen alpha-1(III) chain	COL3A1		0.241222	-5.84981
Comparison set 1	LGD vs HGD	P02462-2;P02462;P29400;P29400-2	P02462-2;P02462;P29400;P29400-2	Collagen alpha-1(IV) chain	COL4A1	+	4.55987e-06	-23.0848
Comparison set 1	LGD vs HGD	P02545;P02545-3;P02545-6;P02545-2;P02545-5;P02545-4;Q5TCI8;H0YAB0	P02545;P02545-3;P02545-6;P02545-2;P02545-5;P02545-4;Q5TCI8	Prelamin-A/C	LMNA		0.462713	2.40107
Comparison set 1	LGD vs HGD	P02647;F8W696;CON__P15497	P02647;F8W696	Apolipoprotein A-I	APOA1		0.34349	3.06836
Comparison set 1	LGD vs HGD	P02649;H0Y7L5;E9PEV4;E7ERP7;CON__Q03247	P02649;H0Y7L5;E9PEV4;E7ERP7	Apolipoprotein E	APOE		0.978699	-1.07041
Comparison set 1	LGD vs HGD	V9GYM3;P02652;V9GYE3;V9GYG9;V9GYC1;V9GYS1	V9GYM3;P02652;V9GYE3;V9GYG9	Apolipoprotein A-II	APOA2		0.351027	4.66368
Comparison set 1	LGD vs HGD	P02671;P02671-2;A0A087WUA0;CON__P02672;REV__Q9UKV0-10;REV__Q9UKV0-3;REV__Q9UKV0-4;REV__Q9UKV0-2;REV__Q86YH7;REV__Q9UKV0;REV__Q9UQL6-2;REV__Q9UKV0-5;REV__Q9UKV0-7;REV__P56524;REV__Q9UQL6;REV__Q9UQL6-3	P02671;P02671-2	Fibrinogen alpha chain	FGA		0.727783	-1.48142
Comparison set 1	LGD vs HGD	P02675;D6REL8	P02675;D6REL8	Fibrinogen beta chain	FGB		0.700172	-1.61258
Comparison set 1	LGD vs HGD	P02679-2;P02679;C9JEU5;C9JC84;C9JPQ9;C9JU00	P02679-2;P02679;C9JEU5;C9JC84	Fibrinogen gamma chain	FGG		0.902097	-1.15832
Comparison set 1	LGD vs HGD	P02730	P02730	Band 3 anion transport protein	SLC4A1		0.354311	3.45757
Comparison set 1	LGD vs HGD	P02741;Q5VVP7;P02741-2	P02741;Q5VVP7;P02741-2	C-reactive protein	CRP		0.143526	-4.6549
Comparison set 1	LGD vs HGD	P02743	P02743	Serum amyloid P-component	APCS		0.16988	-2.20176
Comparison set 1	LGD vs HGD	P02745;X6RLJ0	P02745;X6RLJ0	Complement C1q subcomponent subunit A	C1QA		0.583401	2.50724
Comparison set 1	LGD vs HGD	P02747	P02747	Complement C1q subcomponent subunit C	C1QC		0.971163	1.077
Comparison set 1	LGD vs HGD	P02748;CON__Q3MHN2;REV__Q4AC99;Q96BY6-2;Q96BY6-3;Q96BY6	P02748	Complement component C9	C9		0.62721	-1.6232
Comparison set 1	LGD vs HGD	P02749;J3QLI0;J3QRN2;J3KS17;CON__P17690	P02749;J3QLI0	Beta-2-glycoprotein 1	APOH		0.931685	1.17515
Comparison set 1	LGD vs HGD	P02750;CON__Q2KIF2;REV__Q5TBA9	P02750	Leucine-rich alpha-2-glycoprotein	LRG1		0.332153	-1.67111
Comparison set 1	LGD vs HGD	P02751;P02751-8;P02751-3;P02751-14;P02751-17;P02751-9;P02751-6;P02751-4;P02751-12;H0Y7Z1;P02751-16;P02751-2;H0Y4K8	P02751;P02751-8;P02751-3;P02751-14;P02751-17;P02751-9;P02751-6;P02751-4;P02751-12;H0Y7Z1	Fibronectin	FN1		0.0819047	-13.4123
Comparison set 1	LGD vs HGD	Q5VY30;P02753	Q5VY30;P02753	Retinol-binding protein 4	RBP4		0.135437	-3.0073
Comparison set 1	LGD vs HGD	P02760;S4R3Y4;S4R471;CON__P00978	P02760	Protein AMBP	AMBP		0.479362	-2.12096
Comparison set 1	LGD vs HGD	P02763	P02763	Alpha-1-acid glycoprotein 1	ORM1	+	0.0133918	-5.6772
Comparison set 1	LGD vs HGD	P02765;C9JV77;CON__P12763	P02765;C9JV77	Alpha-2-HS-glycoprotein	AHSG		0.931146	1.12399
Comparison set 1	LGD vs HGD	P02766;A0A087WT59;A0A087WV45	P02766;A0A087WT59;A0A087WV45	Transthyretin	TTR		0.0839706	-2.81657
Comparison set 1	LGD vs HGD	P02774;P02774-3;P02774-2	P02774;P02774-3;P02774-2	Vitamin D-binding protein	GC		0.415201	-1.91114
Comparison set 1	LGD vs HGD	P02787;H7C5E8;F8WCI6;C9JVG0;F8WEK9;CON__Q2HJF0;F8WC57	P02787	Serotransferrin	TF		0.490482	-2.05938
Comparison set 1	LGD vs HGD	P02788;E7ER44;E7EQB2;P02788-2;C9JCF5	P02788;E7ER44;E7EQB2;P02788-2	Lactotransferrin	LTF		0.976214	1.13557
Comparison set 1	LGD vs HGD	P02790;Q9BS19;CON__Q3SZV7	P02790;Q9BS19	Hemopexin	HPX		0.34404	-2.05872
Comparison set 1	LGD vs HGD	P02792;A0A087X1B9	P02792;A0A087X1B9	Ferritin light chain	FTL		0.0838978	-12.0891
Comparison set 1	LGD vs HGD	P02794;G3V192;G3V1D1;E9PRK8;E9PKY7;E9PPQ4;E9PQR3;E9PKM5;E9PK45	P02794;G3V192;G3V1D1	Ferritin heavy chain	FTH1		0.0957222	-11.6359
Comparison set 1	LGD vs HGD	P03950	P03950	Angiogenin	ANG		0.550957	2.41123
Comparison set 1	LGD vs HGD	P03956	P03956	Interstitial collagenase	MMP1		0.364596	-9.18812
Comparison set 1	LGD vs HGD	P03973	P03973	Antileukoproteinase	SLPI		0.329099	3.04546
Comparison set 1	LGD vs HGD	P04003;A6PVY5;F2Z2V7;CON__Q28065	P04003	C4b-binding protein alpha chain	C4BPA		0.686118	-1.63169
Comparison set 1	LGD vs HGD	P04004;CON__Q3ZBS7;F5GX75;H0YJW9	P04004	Vitronectin	VTN		0.966213	-1.04538
Comparison set 1	LGD vs HGD	P04040	P04040	Catalase	CAT		0.602885	-1.56085
Comparison set 1	LGD vs HGD	P04054;F8W062;Q9BS22	P04054;F8W062	Phospholipase A2	PLA2G1B		0.89518	-1.50734
Comparison set 1	LGD vs HGD	P04066	P04066	Tissue alpha-L-fucosidase	FUCA1		0.832151	-1.34561
Comparison set 1	LGD vs HGD	P04075;P04075-2;J3KPS3;H3BQN4;H3BPS8;H3BUH7;H3BR04;H3BMQ8;H3BU78;H3BR68	P04075;P04075-2;J3KPS3;H3BQN4;H3BPS8;H3BUH7	Fructose-bisphosphate aldolase A	ALDOA		0.204874	2.30504
Comparison set 1	LGD vs HGD	P04080	P04080	Cystatin-B	CSTB		0.182141	-4.83253
Comparison set 1	LGD vs HGD	P04083;Q5T3N1;Q5T3N0	P04083	Annexin A1	ANXA1		0.911118	-1.24705
Comparison set 1	LGD vs HGD	P04114	P04114	Apolipoprotein B-100	APOB		0.89198	1.52952
Comparison set 1	LGD vs HGD	P04118;A0A087WZW1;A0A087X0Q7	P04118;A0A087WZW1	Colipase	CLPS		0.544411	5.72756
Comparison set 1	LGD vs HGD	P04155	P04155	Trefoil factor 1	TFF1	+	0.0314773	-4.2717
Comparison set 1	LGD vs HGD	P04179-4;P04179;P04179-2;F5H3C5;F5H4R2;F5GYZ5;G8JLJ2;P04179-3;G5E9P6;F5GXZ9	P04179-4;P04179;P04179-2;F5H3C5;F5H4R2;F5GYZ5;G8JLJ2;P04179-3	Superoxide dismutase [Mn], mitochondrial	SOD2		0.809362	1.56745
Comparison set 1	LGD vs HGD	P04180;J3QSE5;I3L1Q6;J3QKT0	P04180;J3QSE5	Phosphatidylcholine-sterol acyltransferase	LCAT		0.220993	3.61326
Comparison set 1	LGD vs HGD	P04181;P04181-2	P04181;P04181-2	Ornithine aminotransferase, mitochondrial	OAT		0.987856	-1.03627
Comparison set 1	LGD vs HGD	P04196	P04196	Histidine-rich glycoprotein	HRG		0.762991	-1.53002
Comparison set 1	LGD vs HGD	P04206	P04206	Ig kappa chain V-III region GOL	IGKV3-20		0.772049	-1.5493
Comparison set 1	LGD vs HGD	P04207	P04207	Ig kappa chain V-III region CLL	IGKV3-15		0.997126	1.00546
Comparison set 1	LGD vs HGD	P04208;P01710;P06887	P04208	Ig lambda chain V-I region WAH	IGLV1-47		0.828629	-1.20033
Comparison set 1	LGD vs HGD	P04211	P04211	Ig lambda chain V region 4A	IGLV7-43		0.141512	-5.19841
Comparison set 1	LGD vs HGD	P04217;P04217-2;M0R009;REV__E9PJW4;REV__E9PM62;CON__Q2KJF1	P04217;P04217-2;M0R009	Alpha-1B-glycoprotein	A1BG		0.578091	-1.5716
Comparison set 1	LGD vs HGD	P04275;P04275-2	P04275	von Willebrand factor	VWF		0.118036	6.12339
Comparison set 1	LGD vs HGD	P04406;P04406-2;E7EUT5;O14556	P04406;P04406-2;E7EUT5	Glyceraldehyde-3-phosphate dehydrogenase	GAPDH		0.464798	2.0495
Comparison set 1	LGD vs HGD	P04424;P04424-2;P04424-3;F8W943;H7C0S8	P04424;P04424-2;P04424-3;F8W943	Argininosuccinate lyase	ASL		0.854646	1.35013
Comparison set 1	LGD vs HGD	P04430	P04430	Ig kappa chain V-I region BAN	IGKV1-16		0.505022	2.43311
Comparison set 1	LGD vs HGD	P04632;K7ELJ7;K7EIV0;A0A075B7C0;U3KQE2;K7EKD8;U3KPR7;K7EM73;Q96L46;K7EMQ1	P04632;K7ELJ7;K7EIV0;A0A075B7C0;U3KQE2;K7EKD8	Calpain small subunit 1	CAPNS1		0.321864	-2.42319
Comparison set 1	LGD vs HGD	P04745;Q5T085;Q5T084;C9J2Z5;C9JWK7	P04745	Alpha-amylase 1	AMY1A		0.124233	4.57214
Comparison set 1	LGD vs HGD	P04746;P04746-2;H7BZQ8	P04746;P04746-2	Pancreatic alpha-amylase	AMY2A		0.96184	-1.1524
Comparison set 1	LGD vs HGD	P04792;F8WE04;C9J3N8	P04792;F8WE04	Heat shock protein beta-1	HSPB1		0.327647	6.92057
Comparison set 1	LGD vs HGD	P04839	P04839	Cytochrome b-245 heavy chain	CYBB		0.997153	-1.00509
Comparison set 1	LGD vs HGD	P04843;B7Z4L4;F8WF32	P04843;B7Z4L4	Dolichyl-diphosphooligosaccharide--protein glycosyltransferase subunit 1	RPN1		0.972017	-1.1021
Comparison set 1	LGD vs HGD	P04844-2;P04844;Q5JYR4;Q5JYR7;F2Z3K5;Q5JYR3;H0Y5M1	P04844-2;P04844	Dolichyl-diphosphooligosaccharide--protein glycosyltransferase subunit 2	RPN2		0.462717	2.75941
Comparison set 1	LGD vs HGD	P04899;P04899-4;P04899-6;P04899-3;P04899-5;P04899-2;P63096;P63096-2;P09471-2;P11488;P09471;P19087;A8MTJ3;A0A087WTB6;A2A2R6;Q5JWD1;H0Y7E8;H3BTM2;A0A087WZE5;C9JPP4	P04899;P04899-4;P04899-6;P04899-3;P04899-5;P04899-2	Guanine nucleotide-binding protein G(i) subunit alpha-2	GNAI2		0.0881988	-3.34965
Comparison set 1	LGD vs HGD	Q93077;Q7L7L0;P04908;Q96QV6;P16104;Q71UI9-5	Q93077;Q7L7L0;P04908;Q96QV6;P16104	Histone H2A type 1-C	HIST1H2AC	+	0.0107729	13.5009
Comparison set 1	LGD vs HGD	P05023-3;P05023-4;P05023;P05023-2;M0R116;P13637;P13637-2;P13637-3;B1AKY9;P50993;H0Y7C1;Q5TC01;M0QXF2;Q13733;E9PRA5;Q5TC02;Q5TC05;P20648;P54707;P54707-2	P05023-3;P05023-4;P05023;P05023-2	Sodium/potassium-transporting ATPase subunit alpha-1	ATP1A1		0.424029	3.17708
Comparison set 1	LGD vs HGD	P05026-2;P05026;V9GYR2	P05026-2;P05026;V9GYR2	Sodium/potassium-transporting ATPase subunit beta-1	ATP1B1		0.882788	1.22606
Comparison set 1	LGD vs HGD	P05062;A0A087WXX2;Q5T7D5	P05062;A0A087WXX2;Q5T7D5	Fructose-bisphosphate aldolase B	ALDOB		0.881076	-1.35551
Comparison set 1	LGD vs HGD	P05091;P05091-2;F8VP50;S4R3S4	P05091;P05091-2	Aldehyde dehydrogenase, mitochondrial	ALDH2		0.849521	1.76732
Comparison set 1	LGD vs HGD	P05107;J3KNI6;E7EVZ9	P05107	Integrin beta-2	ITGB2		0.975547	-1.09796
Comparison set 1	LGD vs HGD	P05109	P05109	Protein S100-A8	S100A8		0.523457	-2.55538
Comparison set 1	LGD vs HGD	P05120;E9PDK7;E7ERB5;E7EPJ9	P05120	Plasminogen activator inhibitor 2	SERPINB2		0.291212	-2.50215
Comparison set 1	LGD vs HGD	P05121;P05121-2	P05121;P05121-2	Plasminogen activator inhibitor 1	SERPINE1	+	0.0116076	-63.2371
Comparison set 1	LGD vs HGD	P05154;G3V5Q9;G3V2M1;G3V264;G3V482;G3V265;G3V5I3;G3V4B4;G3V3F5	P05154;G3V5Q9	Plasma serine protease inhibitor	SERPINA5	+	2.26574e-06	-3.00095
Comparison set 1	LGD vs HGD	P05155-2;P05155;P05155-3;E9PGN7;H9KV48;H0YCA1;CON__P50448	P05155-2;P05155;P05155-3;E9PGN7;H9KV48	Plasma protease C1 inhibitor	SERPING1	+	0.0467061	-3.58385
Comparison set 1	LGD vs HGD	P05160	P05160	Coagulation factor XIII B chain	F13B		0.0843459	5.47182
Comparison set 1	LGD vs HGD	P05164-2;P05164;P05164-3;J3QSF7;F5H386;P22079-2;P22079	P05164-2;P05164;P05164-3	Myeloperoxidase	MPO		0.932103	-1.3697
Comparison set 1	LGD vs HGD	P05198;H0YJS4;G3V4T5	P05198;H0YJS4;G3V4T5	Eukaryotic translation initiation factor 2 subunit 1	EIF2S1		0.303128	2.91077
Comparison set 1	LGD vs HGD	P05362;K7EKL8;E7ESS4	P05362;K7EKL8	Intercellular adhesion molecule 1	ICAM1		0.178229	-6.30405
Comparison set 1	LGD vs HGD	P05386	P05386	60S acidic ribosomal protein P1	RPLP1		0.573761	2.51239
Comparison set 1	LGD vs HGD	P05387;H0YDD8	P05387;H0YDD8	60S acidic ribosomal protein P2	RPLP2		0.932961	-1.17253
Comparison set 1	LGD vs HGD	P05388;F8VWS0;F8VU65;P05388-2;F8VW21;G3V210;F8VZS0;Q8NHW5;F8VQY6;F8VPE8;F8VRK7;F8VS58;F8VWV4;F8W1K8;F8VYN4	P05388;F8VWS0;F8VU65;P05388-2;F8VW21;G3V210;F8VZS0;Q8NHW5;F8VQY6;F8VPE8;F8VRK7;F8VS58	60S acidic ribosomal protein P0	RPLP0		0.207571	6.45076
Comparison set 1	LGD vs HGD	P05451	P05451	Lithostathine-1-alpha	REG1A		0.4142	1.44734
Comparison set 1	LGD vs HGD	P05455;E7ERC4;E9PGX9;E9PFL9	P05455;E7ERC4	Lupus La protein	SSB		0.389673	2.76251
Comparison set 1	LGD vs HGD	P05543;CON__Q9TT36	P05543	Thyroxine-binding globulin	SERPINA7		0.11234	-4.14591
Comparison set 1	LGD vs HGD	P05546;CON__ENSEMBL:ENSBTAP00000018574	P05546	Heparin cofactor 2	SERPIND1		0.670233	-1.48578
Comparison set 1	LGD vs HGD	P05556-2;P05556;P05556-5;P05556-4;P05556-3;C9JPK5;Q5T3E6;E9PLR6;E7EUI6;E7EQW5;E7ERX5	P05556-2;P05556;P05556-5;P05556-4;P05556-3	Integrin beta-1	ITGB1		0.529765	-1.9457
Comparison set 1	LGD vs HGD	P05783;F8VZY9;CON__H-INV:HIT000015463;CON__Q92764;C4AM86;CON__Q497I4;Q92764;CON__Q14525;A0A087X2I6;CON__Q9UE12;CON__Q15323;CON__A2A5Y0;CON__Q14532;CON__A2AB72;CON__O76015;CON__O76013;CON__O76014;CON__REFSEQ:XP_986630;Q14525;Q15323;O76013-2;Q14532;O76014;O76015;O76013	P05783;F8VZY9	Keratin, type I cytoskeletal 18	KRT18		0.81845	1.72243
Comparison set 1	LGD vs HGD	P06312;P06313	P06312;P06313	Ig kappa chain V-IV region	IGKV4-1		0.863995	1.42858
Comparison set 1	LGD vs HGD	P06331	P06331	Ig heavy chain V-II region ARH-77	IGHV4-34		0.932866	-1.1662
Comparison set 1	LGD vs HGD	P06396;P06396-4;P06396-3;Q5T0H9;Q5T0H8;Q5T0H7;Q5T0I1;REV__H0YJM7;REV__Q6TDU7-4;REV__Q6TDU7-2;REV__Q6TDU7-3;REV__Q6TDU7;REV__F8W8F9	P06396;P06396-4;P06396-3;Q5T0H9	Gelsolin	GSN		0.270916	2.46928
Comparison set 1	LGD vs HGD	P06396-2;Q5T0I0	P06396-2	Gelsolin	GSN		0.93683	1.23311
Comparison set 1	LGD vs HGD	P06576;H0YH81;F8W079;H0YI37	P06576;H0YH81;F8W079	ATP synthase subunit beta, mitochondrial	ATP5B	+	0.00307935	37.0998
Comparison set 1	LGD vs HGD	P06681;P06681-3;B4DQI1;H0Y3H6;P06681-2;E9PDZ0;H0Y868;Q8N6L6	P06681;P06681-3;B4DQI1;H0Y3H6;P06681-2;E9PDZ0	Complement C2	C2		0.456449	2.28881
Comparison set 1	LGD vs HGD	P06702	P06702	Protein S100-A9	S100A9		0.36456	-4.28504
Comparison set 1	LGD vs HGD	R4GN98;P06703	R4GN98;P06703	Protein S100	S100A6		0.99256	1.01105
Comparison set 1	LGD vs HGD	P06727;CON__Q32PJ2	P06727	Apolipoprotein A-IV	APOA4		0.623006	2.38627
Comparison set 1	LGD vs HGD	P06730;P06730-2;D6RBW1;P06730-3;D6RFJ3	P06730;P06730-2;D6RBW1;P06730-3	Eukaryotic translation initiation factor 4E	EIF4E		0.172799	4.98012
Comparison set 1	LGD vs HGD	P06731;P06731-2;A0A024R0K5;A0A087WYX0;T2HUW8;A0A087X013;M0QX98;M0QXV9;M0R3J1	P06731;P06731-2;A0A024R0K5;A0A087WYX0	Carcinoembryonic antigen-related cell adhesion molecule 5	CEACAM5		0.13538	-3.62379
Comparison set 1	LGD vs HGD	P06733;K7EM90;P13929-3;P13929-2;P13929;E5RGZ4;E5RI09;E5RG95;K7EPM1;K7EKN2;K7ERS8	P06733	Alpha-enolase	ENO1		0.203952	2.53071
Comparison set 1	LGD vs HGD	P06744;P06744-2;K7EQ48;K7EPY4;K7EP41;K7ENA0;K7ELR7;K7ERC6;K7ERK8;K7EIL4;K7ESF4;Q8N196	P06744;P06744-2;K7EQ48	Glucose-6-phosphate isomerase	GPI		0.854194	1.14692
Comparison set 1	LGD vs HGD	P06748-2;P06748;P06748-3;E5RI98;E5RGW4	P06748-2;P06748;P06748-3	Nucleophosmin	NPM1		0.358116	5.71439
Comparison set 1	LGD vs HGD	P06753-2;A0A087WWU8;Q5VU59;P06753-3;P06753-6;P06753-5;P06753-4;Q5VU61;D6R904;D6RFM2	P06753-2;A0A087WWU8;Q5VU59;P06753-3;P06753-6;P06753-5;P06753-4;Q5VU61	Tropomyosin alpha-3 chain	TPM3		0.0634519	15.2864
Comparison set 1	LGD vs HGD	P06870;P06870-2	P06870;P06870-2	Kallikrein-1	KLK1		0.902978	1.60812
Comparison set 1	LGD vs HGD	P06889	P06889	Ig lambda chain V-IV region MOL	IGLV3-1		0.558892	1.7839
Comparison set 1	LGD vs HGD	P07099;B1AQP9;B1AQP8	P07099	Epoxide hydrolase 1	EPHX1		0.98091	1.05139
Comparison set 1	LGD vs HGD	P07108;P07108-3;P07108-2;P07108-4;P07108-5;P07108-6	P07108;P07108-3;P07108-2;P07108-4;P07108-5	Acyl-CoA-binding protein	DBI		0.962968	-1.13654
Comparison set 1	LGD vs HGD	P07195;A8MW50;C9J7H8;F5H793	P07195;A8MW50;C9J7H8	L-lactate dehydrogenase B chain	LDHB		0.424336	2.7529
Comparison set 1	LGD vs HGD	P07225;G5E9F8;H7BXT0;CON__P07224	P07225;G5E9F8	Vitamin K-dependent protein S	PROS1		0.828257	1.24625
Comparison set 1	LGD vs HGD	P07237;H7BZ94;F5H8J2;H0Y3Z3;I3L398;I3L312;I3L4M2;I3L0S0;I3NI03;I3L3U6;I3L3P5;I3L514;I3L1Y5;REV__H0YJG4;REV__Q9HCK8-2;REV__Q9HCK8	P07237;H7BZ94;F5H8J2;H0Y3Z3	Protein disulfide-isomerase	P4HB		0.26817	6.73912
Comparison set 1	LGD vs HGD	P07339;C9JH19;F8WD96;H7C469;H7C1V0;F8W787	P07339;C9JH19;F8WD96	Cathepsin D	CTSD	+	0.00251358	-2.21327
Comparison set 1	LGD vs HGD	P07355;P07355-2;H0YN42;H0YMD0;H0YMU9;H0YM50;A6NMY6;H0YKS4;H0YNP5;H0YN28;H0YL33;H0YMM1;H0YKZ7;H0YLV6;H0YMT9;H0YKX9;H0YKL9;H0YMW4;H0YNA0;H0YKV8;H0YN52;H0YMD9;H0YNB8;H0YKN4;H0YLE2	P07355;P07355-2;H0YN42;H0YMD0;H0YMU9;H0YM50;A6NMY6;H0YKS4;H0YNP5	Annexin A2	ANXA2		0.104071	-1.34472
Comparison set 1	LGD vs HGD	P07357	P07357	Complement component C8 alpha chain	C8A		0.546612	2.76289
Comparison set 1	LGD vs HGD	P07358;F5GY80;F5H7G1	P07358;F5GY80;F5H7G1	Complement component C8 beta chain	C8B		0.295862	4.1891
Comparison set 1	LGD vs HGD	P07360;Q5SQ08	P07360;Q5SQ08	Complement component C8 gamma chain	C8G		0.60923	-2.40883
Comparison set 1	LGD vs HGD	P07384;E9PRM1;E9PLX0;E9PJJ3;E9PLC9;E9PMC6;E9PJA6;E9PSA6;E9PQB3;E9PL37;E9PIA9	P07384	Calpain-1 catalytic subunit	CAPN1		0.113006	-3.09539
Comparison set 1	LGD vs HGD	Q5JP53;P07437;Q5ST81;I3L2F9;A6NNZ2;G3V2A3;Q9H4B7;G3V5W4;G3V2R8;G3V3R4;G3V2N6	Q5JP53;P07437;Q5ST81	Tubulin beta chain	TUBB		0.131958	10.7993
Comparison set 1	LGD vs HGD	P07585;F8VXZ8;F8VUF6;F8VWU0;F8VX58;P07585-4;P07585-2;P07585-3;F8VNV6;H0YIH3;H0YI87;F8VNW0;F8VU58;F8VSI3;P07585-5	P07585;F8VXZ8;F8VUF6;F8VWU0;F8VX58;P07585-4	Decorin	DCN		0.10126	-10.5662
Comparison set 1	LGD vs HGD	P07686;Q5URX0;H0YA83;H0Y9B6;H0Y9M3;REV__E5RI09;REV__E5RG95;REV__K7EPM1;REV__K7EKN2;REV__E5RGZ4;REV__P06733-2;REV__P13929-3;REV__P13929-2;REV__P13929	P07686;Q5URX0	Beta-hexosaminidase subunit beta	HEXB		0.613427	-1.26564
Comparison set 1	LGD vs HGD	P07737;K7EJ44;CON__P02584;I3L3D5	P07737;K7EJ44	Profilin-1	PFN1		0.723973	1.3812
Comparison set 1	LGD vs HGD	P07738;C9JH23	P07738	Bisphosphoglycerate mutase	BPGM		0.484171	3.13779
Comparison set 1	LGD vs HGD	P07741;H3BQZ9;P07741-2;H3BQB1;H3BQF1;H3BSW3	P07741;H3BQZ9;P07741-2;H3BQB1;H3BQF1	Adenine phosphoribosyltransferase	APRT		0.89829	-1.32574
Comparison set 1	LGD vs HGD	P07814;V9GYZ6;V9GZ76	P07814;V9GYZ6	Bifunctional glutamate/proline--tRNA ligase	EPRS		0.516389	3.53483
Comparison set 1	LGD vs HGD	P07858;E9PR54;E9PJ67;E9PCB3;E9PKQ7;E9PNL5;E9PHZ5;E9PLY3;E9PSG5;E9PQM1;E9PS78;E9PIS1;E9PL32;E9PKX0;R4GMQ5	P07858	Cathepsin B	CTSB		0.246589	-2.34374
Comparison set 1	LGD vs HGD	P07900;P07900-2;G3V2J8;Q58FG0;Q14568;Q58FG1;REV__H3BMH3;Q92538	P07900;P07900-2	Heat shock protein HSP 90-alpha	HSP90AA1		0.32848	6.229
Comparison set 1	LGD vs HGD	P07948-2;P07948;C9JM54;C9J6K3;Q9HC52	P07948-2;P07948	Tyrosine-protein kinase Lyn	LYN		0.870224	1.17695
Comparison set 1	LGD vs HGD	P07954-2;P07954	P07954-2;P07954	Fumarate hydratase, mitochondrial	FH		0.822213	1.56223
Comparison set 1	LGD vs HGD	P07998;G3V357	P07998;G3V357	Ribonuclease pancreatic	RNASE1		0.983198	-1.045
Comparison set 1	LGD vs HGD	P08107;P08107-2;V9GZ37	P08107;P08107-2;V9GZ37	Heat shock 70 kDa protein 1A	HSPA1A		0.414711	1.97733
Comparison set 1	LGD vs HGD	P08118	P08118	Beta-microseminoprotein	MSMB		0.184023	6.48776
Comparison set 1	LGD vs HGD	P08133-2;P08133;E5RK69;E7EMC6;E5RJF5;E5RK63;E5RI05	P08133-2;P08133;E5RK69	Annexin A6	ANXA6		0.440216	4.15529
Comparison set 1	LGD vs HGD	P08185;G3V350;G3V4V7	P08185	Corticosteroid-binding globulin	SERPINA6		0.455443	-1.70172
Comparison set 1	LGD vs HGD	P08217	P08217	Chymotrypsin-like elastase family member 2A	CELA2A		0.614756	2.28818
Comparison set 1	LGD vs HGD	P08218	P08218	Chymotrypsin-like elastase family member 2B	CELA2B		0.865246	1.58718
Comparison set 1	LGD vs HGD	P08236-2;P08236;P08236-3;F8WBK6;F2Z3L6	P08236-2;P08236;P08236-3	Beta-glucuronidase	GUSB		0.101555	5.57812
Comparison set 1	LGD vs HGD	P08238;Q58FF7;Q5T9W8	P08238	Heat shock protein HSP 90-beta	HSP90AB1		0.310534	5.08205
Comparison set 1	LGD vs HGD	P08246	P08246	Neutrophil elastase	ELANE		0.920227	-1.22525
Comparison set 1	LGD vs HGD	P08253;P08253-2;P08253-3;H3BR66;H3BV48;H3BS34	P08253;P08253-2;P08253-3;H3BR66	72 kDa type IV collagenase	MMP2		0.0954266	-15.7445
Comparison set 1	LGD vs HGD	P08294;M0R1V4	P08294	Extracellular superoxide dismutase [Cu-Zn]	SOD3		0.120924	-5.93266
Comparison set 1	LGD vs HGD	P08311	P08311	Cathepsin G	CTSG		0.533502	4.43874
Comparison set 1	LGD vs HGD	P08519;A0A087WWY0	P08519;A0A087WWY0	Apolipoprotein(a)	LPA		0.975854	1.07646
Comparison set 1	LGD vs HGD	P08559-3;P08559;P08559-4;P08559-2;Q5JPU0;Q5JPU1;Q5JPT9;Q5JPU3;Q5JPU2;P29803	P08559-3;P08559;P08559-4;P08559-2	Pyruvate dehydrogenase E1 component subunit alpha, somatic form, mitochondrial	PDHA1	+	0.0296767	4.01038
Comparison set 1	LGD vs HGD	P08567	P08567	Pleckstrin	PLEK		0.822769	1.22982
Comparison set 1	LGD vs HGD	P08571;D6RFL4;E7EVL5	P08571;D6RFL4	Monocyte differentiation antigen CD14	CD14		0.187267	-3.03665
Comparison set 1	LGD vs HGD	X6R433;P08575-2;P08575;M3ZCP1;A0A075B788;E9PKH0	X6R433;P08575-2;P08575;M3ZCP1;A0A075B788;E9PKH0	Protein-tyrosine-phosphatase	PTPRC		0.812604	1.28042
Comparison set 1	LGD vs HGD	P08603;P08603-2;Q5TFM2;A0A087WYK9;Q6NSD3;Q02985-2;Q02985	P08603	Complement factor H	CFH		0.936604	1.12105
Comparison set 1	LGD vs HGD	P08670;B0YJC4;B0YJC5;Q5JVS8;P17661;H7C5W5;P41219;P41219-2;F8W835;A0A087WYG8;E7EMV2;E7ESP9;Q16352;P07197-2;P07196;P07197	P08670;B0YJC4;B0YJC5	Vimentin	VIM		0.558106	-2.57353
Comparison set 1	LGD vs HGD	P08697;P08697-2;C9JMH6;C9JPV4;CON__P28800	P08697;P08697-2;C9JMH6	Alpha-2-antiplasmin	SERPINF2		0.211162	-3.46813
Comparison set 1	LGD vs HGD	P08754	P08754	Guanine nucleotide-binding protein G(k) subunit alpha	GNAI3	+	0.00445649	-7.08565
Comparison set 1	LGD vs HGD	P08758;D6RBL5;D6RBE9;E9PHT9;D6RCN3	P08758;D6RBL5;D6RBE9;E9PHT9	Annexin A5	ANXA5		0.462928	-2.29046
Comparison set 1	LGD vs HGD	P08861	P08861	Chymotrypsin-like elastase family member 3B	CELA3B		0.863175	-1.76982
Comparison set 1	LGD vs HGD	P09093;B1AQ54;B1AQ52;B1AQ55	P09093	Chymotrypsin-like elastase family member 3A	CELA3A		0.52396	3.29955
Comparison set 1	LGD vs HGD	P09210;Q16772;Q5JW85;A0A087WXM2;A0A087WYQ6;Q7RTV2;Q5JW84	P09210;Q16772;Q5JW85;A0A087WXM2	Glutathione S-transferase A2	GSTA2		0.863808	-1.70814
Comparison set 1	LGD vs HGD	P09211;A8MX94;A0A087X2E9;A0A087X243	P09211;A8MX94	Glutathione S-transferase P	GSTP1		0.983764	1.02044
Comparison set 1	LGD vs HGD	P09237	P09237	Matrilysin	MMP7		0.0931748	-18.2585
Comparison set 1	LGD vs HGD	P09238;F5GYX7;P08254	P09238	Stromelysin-2	MMP10		0.0956705	-6.60743
Comparison set 1	LGD vs HGD	P09327;B4DV78;P09327-2;H7C0B6;C9J2B5	P09327;B4DV78	Villin-1	VIL1		0.169073	8.47451
Comparison set 1	LGD vs HGD	P09382;F8WEI7	P09382	Galectin-1	LGALS1		0.919853	-1.15833
Comparison set 1	LGD vs HGD	P09417;P09417-2;B7Z415;D6RGG7;H0Y8F7;D6RHJ7	P09417;P09417-2;B7Z415;D6RGG7;H0Y8F7	Dihydropteridine reductase	QDPR		0.933763	1.22673
Comparison set 1	LGD vs HGD	P09429;Q5T7C4;Q5T7C6;B2RPK0	P09429;Q5T7C4;Q5T7C6;B2RPK0	High mobility group protein B1	HMGB1		0.059743	17.3714
Comparison set 1	LGD vs HGD	P09467;Q5VZC3	P09467	Fructose-1,6-bisphosphatase 1	FBP1		0.773873	1.52958
Comparison set 1	LGD vs HGD	P09525;Q6P452	P09525;Q6P452	Annexin A4	ANXA4		0.903796	-1.07489
Comparison set 1	LGD vs HGD	P09543-2;P09543;K7EN66;C9K0L8;K7ERZ0;K7ERC4	P09543-2;P09543	2,3-cyclic-nucleotide 3-phosphodiesterase	CNP		0.440114	1.91575
Comparison set 1	LGD vs HGD	P09622;E9PEX6;P09622-3;P09622-2;F8WDM5;F2Z2E3	P09622;E9PEX6;P09622-3;P09622-2	Dihydrolipoyl dehydrogenase, mitochondrial	DLD		0.160274	8.46834
Comparison set 1	LGD vs HGD	P09871;A0A087X232;F8WCZ6;H0Y5D1;F5H7T4;B5MCV4	P09871;A0A087X232;F8WCZ6	Complement C1s subcomponent	C1S		0.958666	1.14152
Comparison set 1	LGD vs HGD	P09874	P09874	Poly [ADP-ribose] polymerase 1	PARP1		0.309537	3.71124
Comparison set 1	LGD vs HGD	P09917;P09917-2;P09917-3;P09917-5;P09917-4;A0A087X109	P09917;P09917-2;P09917-3;P09917-5	Arachidonate 5-lipoxygenase	ALOX5		0.354852	2.36946
Comparison set 1	LGD vs HGD	P09960;P09960-4;P09960-2;P09960-3;B4DEH5	P09960;P09960-4;P09960-2;P09960-3	Leukotriene A-4 hydrolase	LTA4H		0.50353	2.10296
Comparison set 1	LGD vs HGD	P09972;A8MVZ9;K7EKH5;J3KSV6;J3QKP5;C9J8F3;J3QKK1	P09972;A8MVZ9	Fructose-bisphosphate aldolase C	ALDOC		0.337274	3.3938
Comparison set 1	LGD vs HGD	P0C0L4;P0C0L4-2;CON__ENSEMBL:ENSBTAP00000007350	P0C0L4;P0C0L4-2	Complement C4-A	C4A		0.577878	-1.73627
Comparison set 1	LGD vs HGD	P0C0L5;F5GXS0	P0C0L5;F5GXS0	Complement C4-B	C4B		0.93424	-1.14842
Comparison set 1	LGD vs HGD	Q99878;Q96KK5;Q9BTM1;Q16777;Q6FI13;P20671;P0C0S8;H0YFX9;Q9BTM1-2	Q99878;Q96KK5;Q9BTM1;Q16777;Q6FI13;P20671;P0C0S8;H0YFX9;Q9BTM1-2	Histone H2A type 1-J	HIST1H2AJ	+	0.015181	26.9576
Comparison set 1	LGD vs HGD	P0CF74	P0CF74	Ig lambda-6 chain C region	IGLC6	+	0.0326493	-4.96213
Comparison set 1	LGD vs HGD	P10153	P10153	Non-secretory ribonuclease	RNASE2		0.931867	-1.24169
Comparison set 1	LGD vs HGD	P10155-3;P10155-5;P10155-4;P10155;G5E9R9;P10155-2;H0Y9N5	P10155-3;P10155-5;P10155-4;P10155	60 kDa SS-A/Ro ribonucleoprotein	TROVE2		0.931594	1.2059
Comparison set 1	LGD vs HGD	P10301;E9PQK5;E9PQC5	P10301	Ras-related protein R-Ras	RRAS	+	0.00437706	-7.79506
Comparison set 1	LGD vs HGD	P10319;P18465;P30685;P30498;P30491;P30490;P18464;P30495;P30484;P30464;Q95365;Q31610;Q29836;Q29718;P30486;P30475;P03989;P01889;Q04826;P30488;P30487;P30485;P30483;P30481;P30461	P10319;P18465;P30685;P30498;P30491;P30490;P18464;P30495;P30484;P30464;Q95365;Q31610;Q29836;Q29718;P30486;P30475;P03989;P01889	HLA class I histocompatibility antigen, B-58 alpha chain	HLA-B		0.0851721	-3.94075
Comparison set 1	LGD vs HGD	P10599;P10599-2	P10599;P10599-2	Thioredoxin	TXN		0.618011	2.26844
Comparison set 1	LGD vs HGD	X6R5C5;X6R8A1;P10619-2;P10619;Q5JZH0;Q5JZG9	X6R5C5;X6R8A1;P10619-2;P10619	Carboxypeptidase	CTSA		0.712506	-1.56155
Comparison set 1	LGD vs HGD	P10643	P10643	Complement component C7	C7		0.865488	-1.48849
Comparison set 1	LGD vs HGD	P10644;P10644-2;K7EPB2;K7EM13;K7EIE5;K7EID3;K7EJ40;K7EK41;K7EMZ6;K7EMU2;K7EPR5;K7EQK3;X6RAV4;K7EKR1	P10644;P10644-2;K7EPB2	cAMP-dependent protein kinase type I-alpha regulatory subunit	PRKAR1A		0.881897	-1.14532
Comparison set 1	LGD vs HGD	P10645;G5E968	P10645;G5E968	Chromogranin-A	CHGA		0.148462	11.9538
Comparison set 1	LGD vs HGD	P10768;X6RA14;H7BZT7;U3KQT1	P10768;X6RA14;H7BZT7;U3KQT1	S-formylglutathione hydrolase	ESD		0.898849	1.30022
Comparison set 1	LGD vs HGD	P10809;E7ESH4;E7EXB4;P10809-2;C9JL25;C9JL19;C9JCQ4;C9J0S9	P10809	60 kDa heat shock protein, mitochondrial	HSPD1	+	0.0042556	41.7921
Comparison set 1	LGD vs HGD	P10909-4;P10909;P10909-5;P10909-2;H0YC35;P10909-3;H0YLK8;E7ERK6;E7ETB4;H0YAS8;E5RJZ5;E5RG36;E5RGB0;E5RH61	P10909-4;P10909;P10909-5;P10909-2;H0YC35;P10909-3;H0YLK8	Clusterin	CLU		0.138516	2.52494
Comparison set 1	LGD vs HGD	P11021;REV__H3BUZ0;REV__Q9NXD2-2;REV__Q9NXD2	P11021	78 kDa glucose-regulated protein	HSPA5		0.143421	10.3307
Comparison set 1	LGD vs HGD	P11047	P11047	Laminin subunit gamma-1	LAMC1	+	0.000421437	-12.5792
Comparison set 1	LGD vs HGD	P11142;E9PKE3;E9PNE6;P11142-2;A8K7Q2;E9PN89;E9PLF4;E9PS65;E9PQQ4;E9PQK7;E9PK54;E9PPY6;E9PM13;E9PN25;E9PI65	P11142;E9PKE3;E9PNE6;P11142-2;A8K7Q2;E9PN89	Heat shock cognate 71 kDa protein	HSPA8		0.340902	1.90101
Comparison set 1	LGD vs HGD	P11171-4;P11171-3;P11171-2;P11171;P11171-6;P11171-7;P11171-5;Q4VXN1;Q4VXN0;Q9H4G0-4;Q9H4G0-3;Q9H4G0-2;Q9H4G0	P11171-4;P11171-3;P11171-2;P11171;P11171-6;P11171-7;P11171-5	Protein 4.1	EPB41		0.417082	2.2157
Comparison set 1	LGD vs HGD	P11215;P11215-2;H3BMV4;Q13349	P11215;P11215-2	Integrin alpha-M	ITGAM		0.240173	5.52456
Comparison set 1	LGD vs HGD	P11216;H0Y4Z6;P11217;P11217-2	P11216	Glycogen phosphorylase, brain form	PYGB		0.337034	4.23121
Comparison set 1	LGD vs HGD	P11233;H7C3P7;F8WEQ6;C9JPE8;C9JYR1	P11233;H7C3P7	Ras-related protein Ral-A	RALA		0.322474	-2.83151
Comparison set 1	LGD vs HGD	P11234;P11234-3;P11234-2;C9J6B1;C9JQB3	P11234;P11234-3;P11234-2;C9J6B1;C9JQB3	Ras-related protein Ral-B	RALB	+	0.00571133	-5.5297
Comparison set 1	LGD vs HGD	P11277;P11277-2;P11277-3;H0YJE6;REV__A6NFT4;REV__Q96CN4;REV__Q96CN4-2	P11277;P11277-2;P11277-3	Spectrin beta chain, erythrocytic	SPTB		0.326523	6.14494
Comparison set 1	LGD vs HGD	P11279;P11279-2	P11279;P11279-2	Lysosome-associated membrane glycoprotein 1	LAMP1		0.468693	2.60922
Comparison set 1	LGD vs HGD	P11413;P11413-3;P11413-2;E7EUI8;E7EM57;E9PD92	P11413;P11413-3;P11413-2;E7EUI8;E7EM57;E9PD92	Glucose-6-phosphate 1-dehydrogenase	G6PD		0.323156	2.59318
Comparison set 1	LGD vs HGD	P11678	P11678	Eosinophil peroxidase	EPX		0.160371	14.0743
Comparison set 1	LGD vs HGD	P11766;H0YAG8;D6RFE4;D6R9G2;D6RAY0	P11766;H0YAG8	Alcohol dehydrogenase class-3	ADH5		0.987427	1.03885
Comparison set 1	LGD vs HGD	P12081-4;P12081;B4DDD8;B3KWE1;P12081-3;P12081-2;B4E1C5;E7ETE2;D6RF05;D6RJE6;P49590-2;P49590	P12081-4;P12081;B4DDD8;B3KWE1;P12081-3;P12081-2;B4E1C5;E7ETE2	Histidine--tRNA ligase, cytoplasmic	HARS		0.790774	1.67839
Comparison set 1	LGD vs HGD	P12107-4;P12107-3;P12107;P12107-2;C9JMN2;H7C381	P12107-4;P12107-3;P12107;P12107-2;C9JMN2;H7C381	Collagen alpha-1(XI) chain	COL11A1		0.65276	-2.14529
Comparison set 1	LGD vs HGD	P12111-2;P12111;P12111-5;P12111-3	P12111-2;P12111;P12111-5;P12111-3	Collagen alpha-3(VI) chain	COL6A3	+	0.0001628	-41.8147
Comparison set 1	LGD vs HGD	P12259	P12259	Coagulation factor V	F5		0.57962	2.50887
Comparison set 1	LGD vs HGD	P12277;G3V4N7;H0YJG0;G3V461;H0YJK0;G3V2I1	P12277;G3V4N7	Creatine kinase B-type	CKB		0.610268	1.97593
Comparison set 1	LGD vs HGD	P12429;D6RA82;D6RFG5;D6RCA8;D6RAZ8;D6RFJ9	P12429;D6RA82	Annexin A3	ANXA3		0.976967	1.03917
Comparison set 1	LGD vs HGD	P12532;P12532-2;F8WCN3;C9JSQ1;C9JT96;C9J6W7;C9JJX8;C9J995;C9J8F6;H0YJJ7;M0R3I2	P12532;P12532-2;F8WCN3	Creatine kinase U-type, mitochondrial	CKMT1A		0.349984	4.28006
Comparison set 1	LGD vs HGD	P12724	P12724	Eosinophil cationic protein	RNASE3		0.863512	1.59005
Comparison set 1	LGD vs HGD	P12814;P12814-3;P12814-2;P12814-4;H9KV75;G3V2N5;G3V2W4;H7C5W8;P35609-2;P35609;H0YJW3;H0YJ11;Q08043;A0A087WSZ2;G3V2X9;F6THM6;G3V5M4;G3V2E8;G3V380;D6RH00	P12814;P12814-3;P12814-2;P12814-4;H9KV75	Alpha-actinin-1	ACTN1		0.930723	-1.03046
Comparison set 1	LGD vs HGD	P12821;P12821-2;P12821-3;P12821-4;F6X3S4;J3KTB8;J3KS28;J3QRX8;J3KTH9;J3KSQ5;J3QLR4;J3KRH5	P12821;P12821-2;P12821-3;P12821-4;F6X3S4	Angiotensin-converting enzyme	ACE		0.355307	-5.50839
Comparison set 1	LGD vs HGD	P12830;A0A087WXI5;A0A087WX17;A0A087WU43;P12830-2;H3BNC6;H3BVI7;J3QKP1	P12830;A0A087WXI5;A0A087WX17;A0A087WU43;P12830-2;H3BNC6	Cadherin-1	CDH1		0.116165	-6.66433
Comparison set 1	LGD vs HGD	P12931;P12931-2;H2E272;H7C3Z8;H7C074;A0A087WZG2;Q9H3Y6;Q04912-2;Q04912	P12931;P12931-2	Proto-oncogene tyrosine-protein kinase Src	SRC		0.181594	-4.96155
Comparison set 1	LGD vs HGD	P12955;P12955-3;P12955-2;K7ES25;V9GY89;V9GYL0;V9GYE4	P12955;P12955-3;P12955-2	Xaa-Pro dipeptidase	PEPD		0.940093	1.16869
Comparison set 1	LGD vs HGD	P12956;B1AHC9;P12956-2	P12956;B1AHC9;P12956-2	X-ray repair cross-complementing protein 6	XRCC6		0.129123	5.57325
Comparison set 1	LGD vs HGD	P13010;C9JZ81;H7C0H9	P13010	X-ray repair cross-complementing protein 5	XRCC5		0.732711	2.36585
Comparison set 1	LGD vs HGD	P13473-2;P13473;P13473-3;H0YCG2	P13473-2;P13473;P13473-3	Lysosome-associated membrane glycoprotein 2	LAMP2		0.207677	-1.94743
Comparison set 1	LGD vs HGD	P13489;H0YCR7;E9PIM9;E9PMJ3;E9PLZ3;E9PIK5;E9PMN0;E9PMA9;E9PR82;E9PMI1	P13489	Ribonuclease inhibitor	RNH1		0.326594	4.67423
Comparison set 1	LGD vs HGD	P13611-2;P13611-5;P13611;E9PF17;P13611-4;P13611-3;D6RGZ6;Q86W61	P13611-2;P13611-5;P13611;E9PF17;P13611-4;P13611-3;D6RGZ6	Versican core protein	VCAN	+	0.0241849	-24.707
Comparison set 1	LGD vs HGD	P13639;M0R0I6	P13639	Elongation factor 2	EEF2		0.157934	5.96016
Comparison set 1	LGD vs HGD	P13667;C9JMN9	P13667	Protein disulfide-isomerase A4	PDIA4		0.148613	10.9464
Comparison set 1	LGD vs HGD	P13671;C9JC72	P13671	Complement component C6	C6		0.975692	-1.07859
Comparison set 1	LGD vs HGD	P13688-2;P13688-8;P13688-10;P13688;P13688-3;P13688-4;P13688-11;P13688-9;P13688-6;P13688-5;M0R2K4;M0R109;P13688-7	P13688-2;P13688-8;P13688-10;P13688	Carcinoembryonic antigen-related cell adhesion molecule 1	CEACAM1		0.337455	-1.9207
Comparison set 1	LGD vs HGD	Q5W0H4;P13693;J3KPG2;E9PJF7;P13693-2;Q56UQ5;H0YCX0;Q9HAU6	Q5W0H4;P13693;J3KPG2;E9PJF7;P13693-2	Translationally-controlled tumor protein	TPT1		0.598662	2.9737
Comparison set 1	LGD vs HGD	P13716;P13716-2;B7ZBK6	P13716;P13716-2	Delta-aminolevulinic acid dehydratase	ALAD		0.898583	1.22587
Comparison set 1	LGD vs HGD	P13760	P13760	HLA class II histocompatibility antigen, DRB1-4 beta chain	HLA-DRB1		0.937569	1.07341
Comparison set 1	LGD vs HGD	P13796;Q5TBN3;P13796-2;Q5TBN5	P13796	Plastin-2	LCP1		0.181885	-3.41014
Comparison set 1	LGD vs HGD	P13797;F8W8D8;P13797-3;P13797-2;U3KQI3;H7C4N2	P13797;F8W8D8;P13797-3;P13797-2	Plastin-3	PLS3		0.920536	1.25725
Comparison set 1	LGD vs HGD	P13804;H0YLU7;P13804-2;H0YK49;H0YL12;H0YNX6;H0YKF0;J3KN60;H0YL83	P13804;H0YLU7;P13804-2;H0YK49;H0YL12;H0YNX6;H0YKF0	Electron transfer flavoprotein subunit alpha, mitochondrial	ETFA		0.69143	1.74834
Comparison set 1	LGD vs HGD	P13861-2;P13861;H7C330;C9J830;H7C1L0;H7C4A9;P31323	P13861-2;P13861	cAMP-dependent protein kinase type II-alpha regulatory subunit	PRKAR2A		0.347706	4.22631
Comparison set 1	LGD vs HGD	P14091-1;P14091;P14091-2	P14091-1;P14091	Cathepsin E	CTSE		0.64181	-2.3785
Comparison set 1	LGD vs HGD	P14151;P14151-2	P14151;P14151-2	L-selectin	SELL		0.433935	-2.33099
Comparison set 1	LGD vs HGD	P14174	P14174	Macrophage migration inhibitory factor	MIF		0.468391	2.25802
Comparison set 1	LGD vs HGD	P14324-2;P14324;A0A087WVN4;A0A087X1D8;A0A087X090;A0A087WTP2	P14324-2;P14324;A0A087WVN4;A0A087X1D8;A0A087X090	Farnesyl pyrophosphate synthase	FDPS		0.788476	1.45242
Comparison set 1	LGD vs HGD	P14410	P14410	Sucrase-isomaltase, intestinal	SI		0.430309	-2.14524
Comparison set 1	LGD vs HGD	P14543-2;P14543	P14543-2;P14543	Nidogen-1	NID1		0.387075	-2.4192
Comparison set 1	LGD vs HGD	P14550;Q5T621;V9GYG2;V9GYP9	P14550	Alcohol dehydrogenase [NADP(+)]	AKR1A1		0.713989	1.49137
Comparison set 1	LGD vs HGD	P14618;P14618-2;P14618-3;H3BTN5;H3BQ34;H3BR70;H3BUW1;H3BTJ2;H3BT25;H3BU13;H3BN34;H3BQZ3;P30613-2;P30613	P14618;P14618-2;P14618-3;H3BTN5;H3BQ34;H3BR70	Pyruvate kinase PKM	PKM		0.173824	4.60918
Comparison set 1	LGD vs HGD	P14625;Q96GW1;H0YIV0;Q58FF3;F8W026;REV__Q8TCB0	P14625	Endoplasmin	HSP90B1		0.230942	10.1343
Comparison set 1	LGD vs HGD	P14735;Q5T5N3;P14735-2	P14735	Insulin-degrading enzyme	IDE		0.940007	1.16614
Comparison set 1	LGD vs HGD	P14780	P14780	Matrix metalloproteinase-9	MMP9		0.493913	-6.26728
Comparison set 1	LGD vs HGD	P14866;M0QXS5;P14866-2;M0R076;B4DVF8;M0R1W6;H7C464;M0QYL7;B7WPG3;C9IYN3;D6W592;Q8WVV9-5;Q8WVV9-4;Q8WVV9	P14866;M0QXS5;P14866-2	Heterogeneous nuclear ribonucleoprotein L	HNRNPL		0.372428	4.40817
Comparison set 1	LGD vs HGD	P14868;P14868-2;H7BZ35;C9J7S3;C9JLC1;C9JQM9;H7C278	P14868;P14868-2	Aspartate--tRNA ligase, cytoplasmic	DARS		0.538929	2.68928
Comparison set 1	LGD vs HGD	P14923;C9JK18;C9JKY1;C9JTX4;C9J826	P14923	Junction plakoglobin	JUP		0.97367	-1.08671
Comparison set 1	LGD vs HGD	P15085;S4R433	P15085	Carboxypeptidase A1	CPA1		0.756144	1.96522
Comparison set 1	LGD vs HGD	P15086;C9JUX7;C9J5C4;C9JXS3;CON__Q2KIG3	P15086	Carboxypeptidase B	CPB1		0.972765	1.11335
Comparison set 1	LGD vs HGD	P15104;A0A087WYJ1	P15104	Glutamine synthetase	GLUL		0.935827	-1.10179
Comparison set 1	LGD vs HGD	P15121;E9PCX2;E9PEF9	P15121;E9PCX2	Aldose reductase	AKR1B1		0.902953	1.31373
Comparison set 1	LGD vs HGD	P15144;H0YKT6;H0YLZ8;H0YMC1	P15144	Aminopeptidase N	ANPEP		0.17672	-2.00239
Comparison set 1	LGD vs HGD	P15153;B1AH77;B1AH80;B1AH78	P15153;B1AH77;B1AH80;B1AH78	Ras-related C3 botulinum toxin substrate 2	RAC2		0.741048	1.18869
Comparison set 1	LGD vs HGD	P15169;CON__Q2KJ83;B1AP58	P15169	Carboxypeptidase N catalytic chain	CPN1		0.108645	7.7682
Comparison set 1	LGD vs HGD	P15170-2;P15170-3;P15170;H3BR35;Q8IYD1;H3BSV8	P15170-2;P15170-3;P15170;H3BR35;Q8IYD1	Eukaryotic peptide chain release factor GTP-binding subunit ERF3A	GSPT1		0.346659	2.26901
Comparison set 1	LGD vs HGD	P15289;P15289-2	P15289;P15289-2	Arylsulfatase A	ARSA		0.979013	1.04693
Comparison set 1	LGD vs HGD	P15291-2;P15291;Q86XA6	P15291-2;P15291	Beta-1,4-galactosyltransferase 1	B4GALT1		0.793266	-1.55406
Comparison set 1	LGD vs HGD	P15328	P15328	Folate receptor alpha	FOLR1	+	0.0132769	-11.4988
Comparison set 1	LGD vs HGD	P15374;A0A087WTB8;Q5TBK7	P15374;A0A087WTB8;Q5TBK7	Ubiquitin carboxyl-terminal hydrolase isozyme L3	UCHL3		0.336508	2.669
Comparison set 1	LGD vs HGD	P15531;P15531-2;C9K028	P15531;P15531-2	Nucleoside diphosphate kinase A	NME1		0.760932	1.58475
Comparison set 1	LGD vs HGD	P15559-2;P15559;B4DLR8;P15559-3;H3BRK3	P15559-2;P15559;B4DLR8;P15559-3;H3BRK3	NAD(P)H dehydrogenase [quinone] 1	NQO1		0.647757	-2.1721
Comparison set 1	LGD vs HGD	P15814;C9JEE0	P15814	Immunoglobulin lambda-like polypeptide 1	IGLL1		0.736897	1.42676
Comparison set 1	LGD vs HGD	P15880;H0YEN5;E9PMM9;E9PQD7;I3L404;E9PPT0;E9PM36;H3BNG3;H0YE27	P15880;H0YEN5;E9PMM9;E9PQD7;I3L404;E9PPT0	40S ribosomal protein S2	RPS2		0.932727	1.1774
Comparison set 1	LGD vs HGD	P15924;P15924-2;P15924-3	P15924;P15924-2;P15924-3	Desmoplakin	DSP		0.909156	1.34943
Comparison set 1	LGD vs HGD	P16035;B4DFW2;K7EIX4	P16035;B4DFW2	Metalloproteinase inhibitor 2	TIMP2		0.193947	-3.25311
Comparison set 1	LGD vs HGD	P16152	P16152	Carbonyl reductase [NADPH] 1	CBR1		0.616314	3.19348
Comparison set 1	LGD vs HGD	P16157-10;P16157-8;P16157-5;P16157-16;P16157-3;P16157;P16157-12;P16157-14;P16157-11;P16157-9;P16157-6;P16157-7;P16157-4;P16157-13;P16157-15;P16157-21;P16157-2;H0YBS0;H0YAY8;H0Y931;E9PCH6;B7Z651;D6RHE1;E9PHW9;I6L894;Q13064;Q01484-5;Q01484-2;Q01484	P16157-10;P16157-8;P16157-5;P16157-16;P16157-3;P16157;P16157-12;P16157-14;P16157-11;P16157-9;P16157-6;P16157-7;P16157-4;P16157-13;P16157-15;P16157-21;P16157-2;H0YBS0	Ankyrin-1	ANK1		0.308842	5.77175
Comparison set 1	LGD vs HGD	P16219;E9PE82	P16219;E9PE82	Short-chain specific acyl-CoA dehydrogenase, mitochondrial	ACADS		0.689495	-1.80778
Comparison set 1	LGD vs HGD	P16233;Q17RR3	P16233	Pancreatic triacylglycerol lipase	PNLIP		0.920901	1.27586
Comparison set 1	LGD vs HGD	P16278-3;P16278;E7EQ29;P16278-2;C9J4G9;C9J539	P16278-3;P16278;E7EQ29;P16278-2	Beta-galactosidase	GLB1		0.969036	-1.05413
Comparison set 1	LGD vs HGD	P16403	P16403	Histone H1.2	HIST1H1C	+	0.00563651	32.9928
Comparison set 1	LGD vs HGD	P16870-2;P16870;D6RF88;C9JE88;D6R930;H0YAM0	P16870-2;P16870	Carboxypeptidase E	CPE		0.0954825	23.9085
Comparison set 1	LGD vs HGD	P16930;P16930-2;H0YLC7;H3BNP8	P16930;P16930-2;H0YLC7	Fumarylacetoacetase	FAH		0.966849	1.05946
Comparison set 1	LGD vs HGD	P17066;P48741	P17066;P48741	Heat shock 70 kDa protein 6	HSPA6	+	0.0268439	5.03109
Comparison set 1	LGD vs HGD	P17174;P17174-2	P17174;P17174-2	Aspartate aminotransferase, cytoplasmic	GOT1	+	0.0106696	3.33327
Comparison set 1	LGD vs HGD	P17301;E7EMF1;E7ESP4;E9PB77	P17301;E7EMF1;E7ESP4	Integrin alpha-2	ITGA2		0.191469	-2.46521
Comparison set 1	LGD vs HGD	P17538	P17538	Chymotrypsinogen B	CTRB1		0.0856974	8.1461
Comparison set 1	LGD vs HGD	P17540;D6R998;D6RHV3	P17540	Creatine kinase S-type, mitochondrial	CKMT2		0.271476	3.89564
Comparison set 1	LGD vs HGD	P17612-2;P17612;A0A087WVC4;A0A087WVV9;P22694-4;P22694-3;P22694;P22694-5;P22694-7;P22694-6;P22694-9;P22694-2;P22694-10;Q15136;K7ERP6;B1APG2;B1APF8;B1APF9;B1APG3;P22694-8;B1APF6;B1APF7;B1APG1;B1APG0;REV__Q06190	P17612-2;P17612;A0A087WVC4;A0A087WVV9;P22694-4;P22694-3;P22694;P22694-5;P22694-7;P22694-6;P22694-9;P22694-2;P22694-10;Q15136;K7ERP6	cAMP-dependent protein kinase catalytic subunit alpha	PRKACA		0.324367	2.85516
Comparison set 1	LGD vs HGD	P17655;P17655-2;C9JWY7	P17655;P17655-2	Calpain-2 catalytic subunit	CAPN2		0.957897	1.12751
Comparison set 1	LGD vs HGD	P17858;P17858-2	P17858;P17858-2	ATP-dependent 6-phosphofructokinase, liver type	PFKL	+	0.0352466	15.3156
Comparison set 1	LGD vs HGD	P17900;H0YBY3;E5RJD0	P17900	Ganglioside GM2 activator	GM2A	+	0.0109244	-8.70009
Comparison set 1	LGD vs HGD	P17931;G3V3R6	P17931;G3V3R6	Galectin-3	LGALS3		0.539438	-1.52259
Comparison set 1	LGD vs HGD	P17987;E7EQR6;F5H282;E7ERF2;F5GZ03;F5H136;F5H726;F5GZI8;F5H676;F5H7Y1;F5GYL4	P17987;E7EQR6;F5H282;E7ERF2	T-complex protein 1 subunit alpha	TCP1		0.240857	3.49417
Comparison set 1	LGD vs HGD	P18065;C9JMY1;C9JW52;H7C1H0	P18065;C9JMY1	Insulin-like growth factor-binding protein 2	IGFBP2		0.06348	20.7595
Comparison set 1	LGD vs HGD	P18085;C9JPM4;C9JAK5;U3KQF2	P18085;C9JPM4;C9JAK5	ADP-ribosylation factor 4	ARF4		0.143758	10.4179
Comparison set 1	LGD vs HGD	P18124;A8MUD9;C9JIJ5;C9JZ88	P18124;A8MUD9	60S ribosomal protein L7	RPL7		0.827955	1.35937
Comparison set 1	LGD vs HGD	P18135;P18136	P18135;P18136	Ig kappa chain V-III region HAH	IGKV3-20		0.353538	-1.72087
Comparison set 1	LGD vs HGD	P18206-2;P18206;Q5JQ13;P18206-3;A0A096LPE1	P18206-2;P18206;Q5JQ13	Vinculin	VCL		0.701012	-1.31585
Comparison set 1	LGD vs HGD	P18428	P18428	Lipopolysaccharide-binding protein	LBP		0.505094	-1.95641
Comparison set 1	LGD vs HGD	P18669;P15259;Q8N0Y7	P18669	Phosphoglycerate mutase 1	PGAM1		0.306471	4.06617
Comparison set 1	LGD vs HGD	P19021-2;P19021-4;P19021-3;P19021-6;P19021;P19021-5;H7BYD9	P19021-2;P19021-4;P19021-3;P19021-6;P19021;P19021-5;H7BYD9	Peptidyl-glycine alpha-amidating monooxygenase	PAM		0.448269	-2.87984
Comparison set 1	LGD vs HGD	P19075	P19075	Tetraspanin-8	TSPAN8	+	0.0109667	-15.5125
Comparison set 1	LGD vs HGD	P19320-2;P19320-3;P19320;E9PDD2	P19320-2;P19320-3;P19320;E9PDD2	Vascular cell adhesion protein 1	VCAM1		0.220581	-2.06145
Comparison set 1	LGD vs HGD	P19338;H7BY16;C9JYW2;C9JLB1;C9J1H7;C9JWL1	P19338;H7BY16	Nucleolin	NCL		0.649571	2.1532
Comparison set 1	LGD vs HGD	P19367-4;P19367-2;P19367;P19367-3;B1AR63;B1AR62;B1AR61;Q2TB90;Q2TB90-3;Q2TB90-2	P19367-4;P19367-2;P19367;P19367-3	Hexokinase-1	HK1		0.310626	5.97513
Comparison set 1	LGD vs HGD	P19440;E7ET76;B5MCK8;P19440-2;P36268-2;A6NGU5;P36268;P36268-3;E7ETR7;E9PHP2;E7ERN9;E7ETN1;E7ESL5;E7ETU4;E7EVF8;E7ENJ5;E7EM62;E7ETJ6;B5MC36;B5MC34;Q14390;P19440-3;B5MD39	P19440;E7ET76;B5MCK8;P19440-2;P36268-2;A6NGU5;P36268;P36268-3	Gamma-glutamyltranspeptidase 1	GGT1		0.0958072	-4.14072
Comparison set 1	LGD vs HGD	P19623;K7EL89;K7EKM4	P19623;K7EL89;K7EKM4	Spermidine synthase	SRM		0.937412	-1.14942
Comparison set 1	LGD vs HGD	P19652	P19652	Alpha-1-acid glycoprotein 2	ORM2		0.0588093	-4.00994
Comparison set 1	LGD vs HGD	P19801;P19801-2;A0A087WYD8;C9J2J4;C9J0G8;A0A087WY53	P19801;P19801-2;A0A087WYD8;C9J2J4	Amiloride-sensitive amine oxidase [copper-containing]	AOC1		0.972725	-1.10386
Comparison set 1	LGD vs HGD	Q5T985;P19823;A0A087WTE1;Q5T987;CON__Q9TRI1	Q5T985;P19823;A0A087WTE1	Inter-alpha-trypsin inhibitor heavy chain H2	ITIH2		0.107335	4.47293
Comparison set 1	LGD vs HGD	P19827;P19827-2;F8WAS2;P19827-3;H7C0N0;CON__Q0VCM5;H7C5I0	P19827;P19827-2	Inter-alpha-trypsin inhibitor heavy chain H1	ITIH1		0.248164	2.87251
Comparison set 1	LGD vs HGD	X6R868;P19835;P19835-2	X6R868;P19835;P19835-2	Carboxylic ester hydrolase	CEL		0.655631	2.50618
Comparison set 1	LGD vs HGD	P19878-2;P19878-4;P19878-3;P19878;Q15776-2;Q15776	P19878-2;P19878-4;P19878-3;P19878	Neutrophil cytosol factor 2	NCF2		0.440293	1.92353
Comparison set 1	LGD vs HGD	P19961;P19961-2	P19961;P19961-2	Alpha-amylase 2B	AMY2B		0.944697	-1.2812
Comparison set 1	LGD vs HGD	P19971;P19971-2;C9JGI3	P19971;P19971-2;C9JGI3	Thymidine phosphorylase	TYMP		0.890446	-1.25406
Comparison set 1	LGD vs HGD	P20042	P20042	Eukaryotic translation initiation factor 2 subunit 2	EIF2S2	+	0.0303683	5.37509
Comparison set 1	LGD vs HGD	P20061	P20061	Transcobalamin-1	TCN1		0.616438	-1.402
Comparison set 1	LGD vs HGD	P20073-2;P20073	P20073-2;P20073	Annexin A7	ANXA7		0.569124	1.86257
Comparison set 1	LGD vs HGD	P20142;A2A3L9;Q4VXA6;P20142-2	P20142;A2A3L9;Q4VXA6;P20142-2	Gastricsin	PGC	+	0.0106933	1.88354
Comparison set 1	LGD vs HGD	P20160;A0A087WXP0	P20160	Azurocidin	AZU1		0.951461	1.28587
Comparison set 1	LGD vs HGD	P20340-2;H0YGL6;P20340-4;P20340;F5H3K7;P20340-3;H7BYW1;Q9NRW1;C9JB90;C9J0I2;C9JU14;F5GX61;J3KR73;Q9NRW1-2;Q14964;Q9H0N0	P20340-2;H0YGL6;P20340-4;P20340;F5H3K7;P20340-3	Ras-related protein Rab-6A	RAB6A		0.518576	1.2009
Comparison set 1	LGD vs HGD	P20618	P20618	Proteasome subunit beta type-1	PSMB1		0.940018	1.15804
Comparison set 1	LGD vs HGD	P20700;E9PBF6	P20700;E9PBF6	Lamin-B1	LMNB1		0.545394	2.08758
Comparison set 1	LGD vs HGD	P20742;P20742-2;F5GXY0	P20742;P20742-2	Pregnancy zone protein	PZP		0.931696	-1.24856
Comparison set 1	LGD vs HGD	P20933;H0Y9C7	P20933;H0Y9C7	N(4)-(beta-N-acetylglucosaminyl)-L-asparaginase	AGA		0.384095	-3.33607
Comparison set 1	LGD vs HGD	P20962;F5H7R9;F5GXR3	P20962	Parathymosin	PTMS		0.243246	7.97376
Comparison set 1	LGD vs HGD	P21217;K7ENC0;Q11128	P21217;K7ENC0;Q11128	Galactoside 3(4)-L-fucosyltransferase	FUT3		0.747799	-1.54227
Comparison set 1	LGD vs HGD	P21266	P21266	Glutathione S-transferase Mu 3	GSTM3		0.848272	-1.70113
Comparison set 1	LGD vs HGD	P21281;H0YC04;C9JL73;P15313;C9J5E3;C9JNS9;H0YC45;H0YAT8;E5RGH6	P21281	V-type proton ATPase subunit B, brain isoform	ATP6V1B2	+	0.000108317	12.3851
Comparison set 1	LGD vs HGD	P21291;E9PP21;E9PS42;E9PND2	P21291;E9PP21;E9PS42;E9PND2	Cysteine and glycine-rich protein 1	CSRP1		0.8123	1.75546
Comparison set 1	LGD vs HGD	P21333-2;P21333;Q5HY54;Q60FE5;A0A087WWY3;F8WE98;H0Y5C6;H0Y5F3;H7C2E7	P21333-2;P21333;Q5HY54;Q60FE5;A0A087WWY3	Filamin-A	FLNA		0.752339	-1.68996
Comparison set 1	LGD vs HGD	P21399;Q5VZA6;F5H2R8;F5H143;F5H3Z7;E9PEF1;O00408-5;O00408-4;O00408-3;O00408	P21399;Q5VZA6	Cytoplasmic aconitate hydratase	ACO1		0.530766	2.8241
Comparison set 1	LGD vs HGD	P21589;P21589-2;H0Y7R7;Q96B60;H0Y3X5;REV__Q9H2S1-2;REV__Q9H2S1	P21589;P21589-2	5-nucleotidase	NT5E		0.819378	-1.2559
Comparison set 1	LGD vs HGD	P21810;C9JKG1	P21810;C9JKG1	Biglycan	BGN	+	0.0476841	-8.51573
Comparison set 1	LGD vs HGD	P21964-2;P21964;E7EMS6;E7EUU8;F8WBW9;H7BZ45	P21964-2;P21964;E7EMS6	Catechol O-methyltransferase	COMT		0.812181	1.40885
Comparison set 1	LGD vs HGD	P21980;P21980-2;A2A299;P21980-3;A2A2A0;P49221	P21980;P21980-2	Protein-glutamine gamma-glutamyltransferase 2	TGM2		0.322248	-3.14764
Comparison set 1	LGD vs HGD	P22059;H0YCV6	P22059	Oxysterol-binding protein 1	OSBP		0.818184	1.38639
Comparison set 1	LGD vs HGD	P22102;P22102-2;F8WD69;C9JBJ1;C9JTV6;C9JZG2;C9JKQ7;H7C366	P22102;P22102-2	Trifunctional purine biosynthetic protein adenosine-3	GART		0.493236	2.98216
Comparison set 1	LGD vs HGD	P22234;E9PBS1;P22234-2;D6RF62	P22234;E9PBS1;P22234-2;D6RF62	Multifunctional protein ADE2	PAICS		0.697214	2.07779
Comparison set 1	LGD vs HGD	P22314-2;P22314;Q5JRR6;Q5JRR9;Q5JRS0;Q5JRS2;Q5JRS1;Q5JRS3	P22314-2;P22314	Ubiquitin-like modifier-activating enzyme 1	UBA1		0.297339	3.45211
Comparison set 1	LGD vs HGD	Q32Q12;P22392-2;P22392;J3KPD9;E7ERL0;O60361;E5RHP0;F6XY72	Q32Q12;P22392-2;P22392;J3KPD9;E7ERL0	Nucleoside diphosphate kinase B	NME1		0.933292	1.15491
Comparison set 1	LGD vs HGD	P22626;P22626-2;A0A087WUI2	P22626;P22626-2;A0A087WUI2	Heterogeneous nuclear ribonucleoproteins A2/B1	HNRNPA2B1		0.185598	6.98669
Comparison set 1	LGD vs HGD	P22692-2;P22692	P22692-2;P22692	Insulin-like growth factor-binding protein 4	IGFBP4		0.11221	-4.37542
Comparison set 1	LGD vs HGD	P22792	P22792	Carboxypeptidase N subunit 2	CPN2		0.138596	7.15881
Comparison set 1	LGD vs HGD	P22894;H7C1M3	P22894	Neutrophil collagenase	MMP8		0.929914	-1.3169
Comparison set 1	LGD vs HGD	P22897;P22897-2	P22897	Macrophage mannose receptor 1	MRC1		0.0874104	-6.41656
Comparison set 1	LGD vs HGD	P23083	P23083	Ig heavy chain V-I region V35	IGHV1-2		0.990349	1.02007
Comparison set 1	LGD vs HGD	P23141-3;P23141;P23141-2;H3BSU0;H3BQV8;Q9UKY3-2;Q9UKY3	P23141-3;P23141;P23141-2	Liver carboxylesterase 1	CES1		0.113483	-8.32812
Comparison set 1	LGD vs HGD	P23142;P23142-2;P23142-3;CON__ENSEMBL:ENSBTAP00000016046;B1AHM7;B1AHM9;H7C1M6;B1AHM6;B1AHN3;B1AHM5;B1AHM4;B1AHM8	P23142;P23142-2;P23142-3	Fibulin-1	FBLN1		0.627969	-2.23447
Comparison set 1	LGD vs HGD	P23142-4;B1AHL2	P23142-4;B1AHL2	Fibulin-1	FBLN1		0.282776	2.10003
Comparison set 1	LGD vs HGD	P23246;P23246-2;H0Y9K7	P23246;P23246-2	Splicing factor, proline- and glutamine-rich	SFPQ		0.117683	8.10521
Comparison set 1	LGD vs HGD	P23284	P23284	Peptidyl-prolyl cis-trans isomerase B	PPIB		0.244831	6.35446
Comparison set 1	LGD vs HGD	P23368;P23368-2;Q6TCH8;E9PMB9;Q16798-2;Q16798	P23368;P23368-2	NAD-dependent malic enzyme, mitochondrial	ME2		0.424235	2.10347
Comparison set 1	LGD vs HGD	P23381;P23381-2;G3V3H8;G3V3Y5;G3V277;G3V423;G3V5U1;G3V456;G3V3P2;G3V227;H0YJP3;G3V2Y7;G3V3X0;G3V5W1;G3V3S7;G3V2F2;G3V3R3;G3V4S4;G3V313;G3V339;G3V2C0;G3V4C7;G3V4N8;G3V5H5;P78534;G3V4A3;G3V4Q0;G3V4N0	P23381;P23381-2;G3V3H8;G3V3Y5	Tryptophan--tRNA ligase, cytoplasmic	WARS		0.962402	1.1106
Comparison set 1	LGD vs HGD	P23396;P23396-2;E9PL09;E9PPU1;H0YEU2;F2Z2S8;H0YCJ7;H0YF32;E9PQ96;E9PSF4;E9PJH4;E9PK82;E9PQX2;H0YES8;E9PJN9	P23396;P23396-2;E9PL09;E9PPU1;H0YEU2;F2Z2S8;H0YCJ7	40S ribosomal protein S3	RPS3		0.231799	5.45773
Comparison set 1	LGD vs HGD	P23526;P23526-2	P23526;P23526-2	Adenosylhomocysteinase	AHCY		0.462829	3.25747
Comparison set 1	LGD vs HGD	P23528;E9PP50;E9PK25;G3V1A4;E9PQB7;E9PS23;E9PLJ3;G3V2U0	P23528;E9PP50;E9PK25;G3V1A4;E9PQB7;E9PS23	Cofilin-1	CFL1		0.0664004	4.94856
Comparison set 1	LGD vs HGD	P23786	P23786	Carnitine O-palmitoyltransferase 2, mitochondrial	CPT2		0.423529	2.26781
Comparison set 1	LGD vs HGD	P24534;C9JZW3;F2Z2G2;F8WF65;F8WFC9	P24534;C9JZW3	Elongation factor 1-beta	EEF1B2		0.319234	3.7857
Comparison set 1	LGD vs HGD	P24666;G5E9R5;P24666-4;F2Z2Q9;P24666-3;P24666-2;D3YTI2	P24666;G5E9R5;P24666-4	Low molecular weight phosphotyrosine protein phosphatase	ACP1		0.264951	3.17065
Comparison set 1	LGD vs HGD	P24752;H0YEL7;P24752-2;E9PRQ6;E9PKF3	P24752	Acetyl-CoA acetyltransferase, mitochondrial	ACAT1		0.717279	2.03702
Comparison set 1	LGD vs HGD	P24855;I3L0Z9;I3L4B8;P24855-2;I3L530;I3L4C7;I3L298	P24855;I3L0Z9	Deoxyribonuclease-1	DNASE1		0.079992	4.75841
Comparison set 1	LGD vs HGD	P25311;C9JEV0;H7BZJ8	P25311;C9JEV0	Zinc-alpha-2-glycoprotein	AZGP1		0.731983	-1.301
Comparison set 1	LGD vs HGD	P25325;P25325-2;B1AH49	P25325;P25325-2;B1AH49	3-mercaptopyruvate sulfurtransferase	MPST		0.642033	2.46376
Comparison set 1	LGD vs HGD	P25398	P25398	40S ribosomal protein S12	RPS12		0.069453	3.27958
Comparison set 1	LGD vs HGD	P25685;P25685-2;M0R080;M0R128;M0R1D6;M0QZD0;M0QYT3;M0QXK0	P25685;P25685-2;M0R080	DnaJ homolog subfamily B member 1	DNAJB1		0.301699	3.03593
Comparison set 1	LGD vs HGD	P25705;P25705-2;P25705-3;K7EK77;K7ERX7;K7EJP1;K7ENJ4;K7EQH4;K7ESA0;REV__C9JJM9;REV__C9JD81;REV__C9J3W7;REV__C9JBN7;REV__C9JEW7;REV__F8WDL9;REV__C9J7X7;REV__C9J718;REV__C9JRT6;REV__F8WDB6;REV__Q9Y5A7-2;REV__Q9Y5A7;REV__H3BM14;REV__H3BM74	P25705;P25705-2;P25705-3	ATP synthase subunit alpha, mitochondrial	ATP5A1	+	0.0228036	26.4004
Comparison set 1	LGD vs HGD	P25774;P25774-2;U3KQE7;U3KPS4	P25774;P25774-2;U3KQE7	Cathepsin S	CTSS	+	0.0492978	-2.06127
Comparison set 1	LGD vs HGD	P25786;P25786-2;F5GX11;B4DEV8;F5H112	P25786;P25786-2;F5GX11	Proteasome subunit alpha type-1	PSMA1		0.618471	2.22944
Comparison set 1	LGD vs HGD	P25787;C9JCK5;H3BT36;H7C402	P25787;C9JCK5	Proteasome subunit alpha type-2	PSMA2		0.649497	2.08502
Comparison set 1	LGD vs HGD	P25788-2;P25788;G3V4X5;G3V3W4;G3V5N4;H0YJ03	P25788-2;P25788;G3V4X5	Proteasome subunit alpha type-3	PSMA3		0.657499	2.14808
Comparison set 1	LGD vs HGD	P25815	P25815	Protein S100-P	S100P		0.529156	-1.75938
Comparison set 1	LGD vs HGD	P26038;E9PNP4	P26038	Moesin	MSN		0.451373	-1.25047
Comparison set 1	LGD vs HGD	P26196;Q8IV96	P26196	Probable ATP-dependent RNA helicase DDX6	DDX6		0.765362	1.57935
Comparison set 1	LGD vs HGD	P26447	P26447	Protein S100-A4	S100A4		0.383653	-1.6632
Comparison set 1	LGD vs HGD	P26572;D6RF69;D6RA48;D6RBS3;D6RAK2;D6R9U2;D6RD15;D6RB69;D6RHZ8	P26572	Alpha-1,3-mannosyl-glycoprotein 2-beta-N-acetylglucosaminyltransferase	MGAT1	+	0.00148188	30.8656
Comparison set 1	LGD vs HGD	P26583;D6R9A6	P26583;D6R9A6	High mobility group protein B2	HMGB2	+	4.66773e-05	23.9704
Comparison set 1	LGD vs HGD	P26639;P26639-2;D6R9F8;D6RCA5;D6RDJ6;D6RBR8;A2RTX5-2;A2RTX5;D6RJ97;D6RHV7;D6RCS6;B7ZLP8	P26639;P26639-2	Threonine--tRNA ligase, cytoplasmic	TARS		0.752087	2.03107
Comparison set 1	LGD vs HGD	P26640;P26640-2;A2ABF4;H0Y426	P26640	Valine--tRNA ligase	VARS		0.713437	2.0144
Comparison set 1	LGD vs HGD	P26641;P26641-2	P26641;P26641-2	Elongation factor 1-gamma	EEF1G		0.41883	3.42229
Comparison set 1	LGD vs HGD	P26885;F5H0N4	P26885	Peptidyl-prolyl cis-trans isomerase FKBP2	FKBP2		0.577962	2.20609
Comparison set 1	LGD vs HGD	P27105;F8VSL7;P27105-2	P27105	Erythrocyte band 7 integral membrane protein	STOM		0.697009	-1.50353
Comparison set 1	LGD vs HGD	P27169;F8WF42	P27169	Serum paraoxonase/arylesterase 1	PON1		0.213632	3.93502
Comparison set 1	LGD vs HGD	P27216-2;P27216;E5RIN3	P27216-2;P27216	Annexin A13	ANXA13		0.757792	1.51487
Comparison set 1	LGD vs HGD	P27348;E9PG15	P27348;E9PG15	14-3-3 protein theta	YWHAQ		0.717172	2.13057
Comparison set 1	LGD vs HGD	P27487;F8WE17	P27487	Dipeptidyl peptidase 4	DPP4		0.551273	2.42056
Comparison set 1	LGD vs HGD	P27695;G3V3M6;G3V5Q1;G3V3C7;G3V5M0;G3V359;G3V5D9;H7C4A8;G3V3Y6	P27695;G3V3M6;G3V5Q1;G3V3C7;G3V5M0;G3V359	DNA-(apurinic or apyrimidinic site) lyase	APEX1		0.631118	2.0448
Comparison set 1	LGD vs HGD	P27701;P27701-2;E9PJC7;E9PP61;E9PJB7;E9PJK9;E9PJ45;E9PM43	P27701;P27701-2;E9PJC7	CD82 antigen	CD82	+	0.0101687	-9.14828
Comparison set 1	LGD vs HGD	P27797;K7EJB9;K7EL50	P27797;K7EJB9	Calreticulin	CALR		0.210991	6.11825
Comparison set 1	LGD vs HGD	P27824;P27824-2;P27824-3;D6RGY2;H0Y9Q7;D6RAQ8;D6RFL1;D6RAU8;D6RB85;D6RDP7;H0Y9H1;D6RHJ3;D6RD16;O14967	P27824;P27824-2;P27824-3	Calnexin	CANX		0.0735719	7.23579
Comparison set 1	LGD vs HGD	P28062-2;P28062;Q5JNW7	P28062-2;P28062;Q5JNW7	Proteasome subunit beta type-8	PSMB8		0.920792	-1.27224
Comparison set 1	LGD vs HGD	P28066;P28066-2	P28066;P28066-2	Proteasome subunit alpha type-5	PSMA5		0.504091	2.7791
Comparison set 1	LGD vs HGD	P28070	P28070	Proteasome subunit beta type-4	PSMB4		0.0658601	7.05688
Comparison set 1	LGD vs HGD	P28072;A0A087X2I4;I3L3X7	P28072;A0A087X2I4	Proteasome subunit beta type-6	PSMB6		0.277614	4.03688
Comparison set 1	LGD vs HGD	P28074;P28074-3;H0YJM8;P28074-2	P28074;P28074-3	Proteasome subunit beta type-5	PSMB5		0.856505	1.31725
Comparison set 1	LGD vs HGD	P28482;P28482-2	P28482;P28482-2	Mitogen-activated protein kinase 1	MAPK1		0.66197	2.14819
Comparison set 1	LGD vs HGD	P28799-2;P28799;K7EMR1;K7EKL3;K7EPL0;K7EQ05;P28799-3	P28799-2;P28799;K7EMR1;K7EKL3	Granulins	GRN		0.316782	-2.82236
Comparison set 1	LGD vs HGD	P28838-2;P28838;H0Y9Q1;H0Y983	P28838-2;P28838	Cytosol aminopeptidase	LAP3		0.88743	-1.47096
Comparison set 1	LGD vs HGD	Q5VZU9;P29144	Q5VZU9;P29144	Tripeptidyl-peptidase 2	TPP2		0.920845	1.19533
Comparison set 1	LGD vs HGD	P29218;P29218-3;H0YBL1;E5RIP7;E5RG94;E5RHE9;E5RGY4;P29218-2;E5RIF4;E5RG13	P29218;P29218-3;H0YBL1;E5RIP7;E5RG94;E5RHE9;E5RGY4;P29218-2	Inositol monophosphatase 1	IMPA1		0.651909	1.57138
Comparison set 1	LGD vs HGD	P29279-2;P29279	P29279-2;P29279	Connective tissue growth factor	CTGF		0.135414	-7.84172
Comparison set 1	LGD vs HGD	P29350-2;P29350;P29350-3;P29350-4;F5GY79;F5H0N8;F5H5H9;F5H1Z8	P29350-2;P29350;P29350-3;P29350-4	Tyrosine-protein phosphatase non-receptor type 6	PTPN6	+	0.0236269	4.38759
Comparison set 1	LGD vs HGD	P29401;P29401-2;E9PFF2;F8W888;F8WAX4	P29401;P29401-2	Transketolase	TKT		0.34433	1.34532
Comparison set 1	LGD vs HGD	P29622	P29622	Kallistatin	SERPINA4	+	0.0149502	-6.29956
Comparison set 1	LGD vs HGD	P29992;K7EL62;A0A087WVZ3	P29992;K7EL62	Guanine nucleotide-binding protein subunit alpha-11	GNA11		0.0871002	-5.95933
Comparison set 1	LGD vs HGD	P30039;P30039-2;V9GY00	P30039;P30039-2	Phenazine biosynthesis-like domain-containing protein	PBLD		0.848386	-1.45774
Comparison set 1	LGD vs HGD	P30040;F8VY02;F8W1G0;P30040-2	P30040;F8VY02	Endoplasmic reticulum resident protein 29	ERP29		0.11038	4.94702
Comparison set 1	LGD vs HGD	P30041	P30041	Peroxiredoxin-6	PRDX6		0.570957	2.94764
Comparison set 1	LGD vs HGD	P30043;M0R192;M0QZL1	P30043;M0R192;M0QZL1	Flavin reductase (NADPH)	BLVRB		0.84188	1.36677
Comparison set 1	LGD vs HGD	P30044-2;P30044;P30044-3;P30044-4	P30044-2;P30044;P30044-3;P30044-4	Peroxiredoxin-5, mitochondrial	PRDX5		0.950539	-1.08206
Comparison set 1	LGD vs HGD	P30046;J3KQ18;B5MC82;P30046-2;A6NHG4;H7C342	P30046;J3KQ18;B5MC82;P30046-2;A6NHG4	D-dopachrome decarboxylase	DDT		0.98894	1.01525
Comparison set 1	LGD vs HGD	P30048-2;P30048	P30048-2;P30048	Thioredoxin-dependent peroxide reductase, mitochondrial	PRDX3		0.205153	5.03056
Comparison set 1	LGD vs HGD	P30050;P30050-2	P30050;P30050-2	60S ribosomal protein L12	RPL12		0.6209	2.387
Comparison set 1	LGD vs HGD	P30084	P30084	Enoyl-CoA hydratase, mitochondrial	ECHS1		0.077013	5.41076
Comparison set 1	LGD vs HGD	P30085;Q5T0D2;P30085-2	P30085;Q5T0D2;P30085-2	UMP-CMP kinase	CMPK1		0.570529	2.81497
Comparison set 1	LGD vs HGD	P30086	P30086	Phosphatidylethanolamine-binding protein 1	PEBP1		0.911685	1.15844
Comparison set 1	LGD vs HGD	P30101	P30101	Protein disulfide-isomerase A3	PDIA3		0.0660865	16.8339
Comparison set 1	LGD vs HGD	P30153;B3KQV6;C9J9C1;E9PH38;E9PPI5;E9PNM7;E9PHZ6;M0QXG4;M0R0K6	P30153;B3KQV6;C9J9C1	Serine/threonine-protein phosphatase 2A 65 kDa regulatory subunit A alpha isoform	PPP2R1A		0.889974	1.36979
Comparison set 1	LGD vs HGD	P30520	P30520	Adenylosuccinate synthetase isozyme 2	ADSS		0.319059	1.59742
Comparison set 1	LGD vs HGD	P30566-2;P30566;A0A096LNY4;A0A096LNY5;B4DEP1;A0A096LP72;A0A096LNY6	P30566-2;P30566;A0A096LNY4;A0A096LNY5	Adenylosuccinate lyase	ADSL	+	0.00088148	7.43231
Comparison set 1	LGD vs HGD	P30711;P30711-2	P30711	Glutathione S-transferase theta-1	GSTT1		0.101059	9.76723
Comparison set 1	LGD vs HGD	P30740;P30740-2	P30740;P30740-2	Leukocyte elastase inhibitor	SERPINB1		0.109322	-2.95919
Comparison set 1	LGD vs HGD	P30838;C9JMC5;I3L3I9;A8MYB8;E9PNN6;C9JKT2;I3L4E5;I3L1H6;I3L3W9;J3QS00;E9PJV0;P48448	P30838;C9JMC5;I3L3I9;A8MYB8;E9PNN6;C9JKT2	Aldehyde dehydrogenase, dimeric NADP-preferring	ALDH3A1		0.34998	-2.57102
Comparison set 1	LGD vs HGD	P31146;H3BRY3;H3BTU6;H3BRJ0;H3BNA2;H3BU76;H3BSL1	P31146;H3BRY3;H3BTU6	Coronin-1A	CORO1A		0.143297	5.43402
Comparison set 1	LGD vs HGD	P31150;G5E9U5	P31150	Rab GDP dissociation inhibitor alpha	GDI1		0.372129	2.64096
Comparison set 1	LGD vs HGD	P31153;P31153-2	P31153;P31153-2	S-adenosylmethionine synthase isoform type-2	MAT2A		0.939762	-1.18803
Comparison set 1	LGD vs HGD	P31327;P31327-3;P31327-2;Q5R211;E7EWJ3;C9JTA4	P31327;P31327-3;P31327-2	Carbamoyl-phosphate synthase [ammonia], mitochondrial	CPS1		0.0913182	33.2306
Comparison set 1	LGD vs HGD	P31930	P31930	Cytochrome b-c1 complex subunit 1, mitochondrial	UQCRC1	+	0.0429077	6.25643
Comparison set 1	LGD vs HGD	P31937;H7BZL2	P31937	3-hydroxyisobutyrate dehydrogenase, mitochondrial	HIBADH		0.891205	1.30038
Comparison set 1	LGD vs HGD	P31939;P31939-2;H7C1S2;H7C084;H7BZU3;C9JLK0;F8WEF0	P31939;P31939-2	Bifunctional purine biosynthesis protein PURH	ATIC		0.593024	2.29089
Comparison set 1	LGD vs HGD	P31946-2	P31946-2	14-3-3 protein beta/alpha	YWHAB		0.362277	2.22586
Comparison set 1	LGD vs HGD	P31947;P31947-2	P31947;P31947-2	14-3-3 protein sigma	SFN		0.960337	-1.1497
Comparison set 1	LGD vs HGD	P31948;P31948-2;P31948-3;F5H783;F5GXD8;H0YGI8	P31948;P31948-2;P31948-3	Stress-induced-phosphoprotein 1	STIP1		0.711309	2.03239
Comparison set 1	LGD vs HGD	P31949	P31949	Protein S100-A11	S100A11		0.504921	-1.43578
Comparison set 1	LGD vs HGD	P32119;A6NIW5;P32119-2	P32119;A6NIW5	Peroxiredoxin-2	PRDX2		0.247694	4.23053
Comparison set 1	LGD vs HGD	P32455;H3BNS1;Q9H0R5-4;Q9H0R5	P32455	Interferon-induced guanylate-binding protein 1	GBP1		0.742649	-1.74465
Comparison set 1	LGD vs HGD	P32929-2;P32929;P32929-3	P32929-2;P32929;P32929-3	Cystathionine gamma-lyase	CTH		0.981816	1.0401
Comparison set 1	LGD vs HGD	P33176;J3KNA1;Q12840	P33176	Kinesin-1 heavy chain	KIF5B		0.135622	4.52915
Comparison set 1	LGD vs HGD	P33908;P33908-2	P33908;P33908-2	Mannosyl-oligosaccharide 1,2-alpha-mannosidase IA	MAN1A1		0.870719	1.51558
Comparison set 1	LGD vs HGD	P34096	P34096	Ribonuclease 4	RNASE4		0.054057	14.0487
Comparison set 1	LGD vs HGD	P34896-2;P34896;P34896-3;P34896-4;J3KRZ5;J3KRK5;A0A087WTD8	P34896-2;P34896;P34896-3;P34896-4	Serine hydroxymethyltransferase, cytosolic	SHMT1		0.815657	-1.33417
Comparison set 1	LGD vs HGD	P34897-3;P34897;P34897-2;H0YIZ0;G3V2Y4;G3V5L0;G3V4W5;G3V241;G3V3Y8;G3V4T0;G3V4X0;G3V2W0;G3V2E4;G3V540	P34897-3;P34897;P34897-2;H0YIZ0;G3V2Y4	Serine hydroxymethyltransferase, mitochondrial	SHMT2		0.356009	2.70422
Comparison set 1	LGD vs HGD	P34913;E5RFU2;P34913-3;P34913-2;H0YAW7;E5RFH6;E5RI53	P34913;E5RFU2;P34913-3;P34913-2;H0YAW7;E5RFH6	Bifunctional epoxide hydrolase 2	EPHX2		0.818324	-1.38511
Comparison set 1	LGD vs HGD	P34931	P34931	Heat shock 70 kDa protein 1-like	HSPA1L		0.32262	-4.9843
Comparison set 1	LGD vs HGD	P34932;A0A087WYC1;A0A087WTS8;P34932-2;REV__A0A087X226;REV__Q3KQV9	P34932;A0A087WYC1;A0A087WTS8	Heat shock 70 kDa protein 4	HSPA4		0.462656	3.06883
Comparison set 1	LGD vs HGD	P34949;F5GX71;H3BPB8;H3BMZ9;H3BPP3;H3BUZ9;H3BP57;H3BT48;P34949-2;H3BNY8;H3BU66;H3BPM5;H3BN01;H3BQX0;H3BPU7;H3BUG1;H3BT46;B4DYB8	P34949;F5GX71;H3BPB8;H3BMZ9;H3BPP3;H3BUZ9;H3BP57;H3BT48;P34949-2;H3BNY8	Mannose-6-phosphate isomerase	MPI		0.727438	1.56859
Comparison set 1	LGD vs HGD	P35030-5;P35030-3;P35030-2;P35030-4;P35030;B1AN99	P35030-5;P35030-3;P35030-2;P35030-4;P35030	Trypsin-3	PRSS3		0.786654	2.1014
Comparison set 1	LGD vs HGD	P35219	P35219	Carbonic anhydrase-related protein	CA8		0.480517	2.26779
Comparison set 1	LGD vs HGD	P35221;P35221-2;G3XAM7;P35221-3;E5RIB1;E5RG03;E5RGY6;E5RHV7;E5RJ41;E5RJL0;E5RIE0;E5RJP7;E5RGD2;P26232-4;P26232-6;E5RFM3;E5RFM5;E5RFG3;E5RFK9;E5RJZ2;E5RIT8;A0A087WZL6;E5RGU3;E5RHJ5;H0YBB8;E5RGY7;B9A010;REV__Q9NR96-2;REV__Q9NR96-5;REV__Q9NR96;REV__Q9NR96-3;REV__Q9NR96-4;REV__H0Y858;Q9UI47	P35221;P35221-2;G3XAM7;P35221-3	Catenin alpha-1	CTNNA1		0.921434	-1.27433
Comparison set 1	LGD vs HGD	P35237;A0A024QZX5;A0A087X1N8	P35237;A0A024QZX5;A0A087X1N8	Serpin B6	SERPINB6		0.303168	-2.7857
Comparison set 1	LGD vs HGD	P35268;K7EMH1;K7ERI7;K7EJT5;K7EP65;K7EKS7;K7ELC4	P35268;K7EMH1;K7ERI7;K7EJT5;K7EP65;K7EKS7;K7ELC4	60S ribosomal protein L22	RPL22		0.0831477	6.13005
Comparison set 1	LGD vs HGD	P35270	P35270	Sepiapterin reductase	SPR		0.113095	3.35918
Comparison set 1	LGD vs HGD	P35442;Q5RI53	P35442	Thrombospondin-2	THBS2	+	0.0056965	-37.5455
Comparison set 1	LGD vs HGD	P35555;H0YND0;E9PHW4;D6RJI3;A0A087WYV8;P35556-2;P35556	P35555	Fibrillin-1	FBN1	+	1.23951e-06	-57.0205
Comparison set 1	LGD vs HGD	P35573;P35573-2;P35573-3	P35573;P35573-2;P35573-3	Glycogen debranching enzyme	AGL		0.853584	1.29197
Comparison set 1	LGD vs HGD	P35579;P35579-2;Q5BKV1;B1AH99;E7ERA5;REV__Q08AF3;REV__S4R3H4;REV__E7EQT4;REV__Q9UKV3-5;REV__Q9UKV3	P35579;P35579-2	Myosin-9	MYH9	+	0.0327965	1.44765
Comparison set 1	LGD vs HGD	P35606-2;P35606;H0YAC7;H0Y938;D6RBT6;D6R997;D6RBZ7;D6RCL6;D6RBG7	P35606-2;P35606	Coatomer subunit beta	COPB2		0.114797	11.1138
Comparison set 1	LGD vs HGD	P35754	P35754	Glutaredoxin-1	GLRX		0.621527	1.86098
Comparison set 1	LGD vs HGD	P35813;P35813-3;P35813-2;E9PKB5;E9PL75;E9PJN3	P35813;P35813-3;P35813-2	Protein phosphatase 1A	PPM1A		0.755985	1.51219
Comparison set 1	LGD vs HGD	P35858;P35858-2;Q12879	P35858;P35858-2	Insulin-like growth factor-binding protein complex acid labile subunit	IGFALS		0.0500391	8.34898
Comparison set 1	LGD vs HGD	P35914;P35914-3;P35914-2;H0Y2L7	P35914	Hydroxymethylglutaryl-CoA lyase, mitochondrial	HMGCL		0.971575	-1.08286
Comparison set 1	LGD vs HGD	P35998;P35998-2;C9JLS9	P35998;P35998-2	26S protease regulatory subunit 7	PSMC2		0.102999	5.48579
Comparison set 1	LGD vs HGD	P36222;H0Y3U8	P36222	Chitinase-3-like protein 1	CHI3L1		0.463384	-3.404
Comparison set 1	LGD vs HGD	P36542-2;P36542	P36542-2;P36542	ATP synthase subunit gamma, mitochondrial	ATP5C1		0.205452	2.46647
Comparison set 1	LGD vs HGD	P36578;H3BM89;H3BTP7;H3BU31	P36578;H3BM89	60S ribosomal protein L4	RPL4		0.355289	2.56012
Comparison set 1	LGD vs HGD	P36871;P36871-2;P36871-3	P36871;P36871-2;P36871-3	Phosphoglucomutase-1	PGM1		0.858426	1.51018
Comparison set 1	LGD vs HGD	P36952;P36952-2;C9JLM5	P36952	Serpin B5	SERPINB5		0.203753	7.7976
Comparison set 1	LGD vs HGD	P36955;I3L4N7;I3L4Z0;I3L4F9;I3L107;I3L2R7;CON__Q95121;I3L3Z3;I3L425;I3L1U4	P36955	Pigment epithelium-derived factor	SERPINF1		0.504341	-1.92703
Comparison set 1	LGD vs HGD	P36957;Q86SW4;H0YJF9;G3V3F0;G3V5M3	P36957;Q86SW4	Dihydrolipoyllysine-residue succinyltransferase component of 2-oxoglutarate dehydrogenase complex, mitochondrial	DLST		0.354658	3.21146
Comparison set 1	LGD vs HGD	P37802;P37802-2;X6RJP6	P37802;P37802-2;X6RJP6	Transgelin-2	TAGLN2		0.935851	1.09597
Comparison set 1	LGD vs HGD	P37837;F2Z393;E9PM01;E9PKI8	P37837;F2Z393	Transaldolase	TALDO1		0.90939	-1.09195
Comparison set 1	LGD vs HGD	P38117-2;P38117;M0QY67	P38117-2;P38117;M0QY67	Electron transfer flavoprotein subunit beta	ETFB		0.350919	2.62197
Comparison set 1	LGD vs HGD	P38571-2;P38571;Q5T073	P38571-2;P38571;Q5T073	Lysosomal acid lipase/cholesteryl ester hydrolase	LIPA		0.486849	-1.5275
Comparison set 1	LGD vs HGD	P38606-2;P38606;C9JA17;C9JVW8	P38606-2;P38606	V-type proton ATPase catalytic subunit A	ATP6V1A	+	1.52801e-05	23.6707
Comparison set 1	LGD vs HGD	P38646;D6RJI2;D6RA73;H0Y8S0;H0YBG6	P38646	Stress-70 protein, mitochondrial	HSPA9		0.194081	5.2217
Comparison set 1	LGD vs HGD	P38919;I3L3H2;J3QL52;E9PBH4;F8WE11	P38919	Eukaryotic initiation factor 4A-III	EIF4A3		0.331584	2.68921
Comparison set 1	LGD vs HGD	P39060-2;P39060-1;P39060;H7BXV5;H7C457	P39060-2;P39060-1;P39060;H7BXV5;H7C457	Collagen alpha-1(XVIII) chain	COL18A1		0.204848	-5.964
Comparison set 1	LGD vs HGD	P39656;P39656-2;P39656-3;U3KQ84	P39656;P39656-2;P39656-3;U3KQ84	Dolichyl-diphosphooligosaccharide--protein glycosyltransferase 48 kDa subunit	DDOST		0.697438	-1.85756
Comparison set 1	LGD vs HGD	P40121;P40121-2;E7ENU9;B8ZZL6;H7C0X8	P40121;P40121-2;E7ENU9	Macrophage-capping protein	CAPG		0.880954	1.28874
Comparison set 1	LGD vs HGD	P40199;M0QYM2	P40199;M0QYM2	Carcinoembryonic antigen-related cell adhesion molecule 6	CEACAM6		0.433603	-2.97467
Comparison set 1	LGD vs HGD	P40227;P40227-2;J3KRI6	P40227;P40227-2	T-complex protein 1 subunit zeta	CCT6A		0.106647	4.98945
Comparison set 1	LGD vs HGD	P40313;I3NI28;I3L162	P40313	Chymotrypsin-like protease CTRL-1	CTRL		0.77115	2.23481
Comparison set 1	LGD vs HGD	P40925;P40925-3;P40925-2;B9A041;B8ZZ51;C9JF79;C9JRL4;C9JLV6	P40925;P40925-3;P40925-2;B9A041;B8ZZ51;C9JF79	Malate dehydrogenase, cytoplasmic	MDH1		0.632123	1.64933
Comparison set 1	LGD vs HGD	P40926;P40926-2;G3XAL0	P40926;P40926-2;G3XAL0	Malate dehydrogenase, mitochondrial	MDH2		0.183819	5.47364
Comparison set 1	LGD vs HGD	P40939;H0YFD6;P40939-2	P40939	Trifunctional enzyme subunit alpha, mitochondrial	HADHA		0.310435	5.64385
Comparison set 1	LGD vs HGD	P41091;Q2VIR3;F8W810;Q2VIR3-2;H7BZU1	P41091;Q2VIR3;F8W810;Q2VIR3-2	Eukaryotic translation initiation factor 2 subunit 3	EIF2S3		0.445144	3.05468
Comparison set 1	LGD vs HGD	P41218;H0Y6P3	P41218	Myeloid cell nuclear differentiation antigen	MNDA		0.564242	2.50097
Comparison set 1	LGD vs HGD	P41222;H0Y5A1;Q5SQ11	P41222;H0Y5A1;Q5SQ11	Prostaglandin-H2 D-isomerase	PTGDS		0.112363	-14.7144
Comparison set 1	LGD vs HGD	P41240;H3BUM9;H3BU69	P41240;H3BUM9	Tyrosine-protein kinase CSK	CSK		0.76989	1.27752
Comparison set 1	LGD vs HGD	P41250;H7C443	P41250	Glycine--tRNA ligase	GARS		0.310658	4.35596
Comparison set 1	LGD vs HGD	P41252;J3KR24;Q5TCC4;Q5TCD1;Q5TCC5;Q5TCC6;Q5TCD2	P41252;J3KR24	Isoleucine--tRNA ligase, cytoplasmic	IARS		0.504859	1.83961
Comparison set 1	LGD vs HGD	P42025	P42025	Beta-centractin	ACTR1B		0.753002	1.64241
Comparison set 1	LGD vs HGD	P42126;Q96DC0;P42126-2;H3BS70	P42126;Q96DC0;P42126-2;H3BS70	Enoyl-CoA delta isomerase 1, mitochondrial	ECI1		0.32871	4.9362
Comparison set 1	LGD vs HGD	P42224;J3KPM9;P42224-2;E7EPD2;D2KFR9;E7ENM1;E9PH66;H7BZB5	P42224;J3KPM9;P42224-2	Signal transducer and activator of transcription 1-alpha/beta	STAT1		0.226044	2.6918
Comparison set 1	LGD vs HGD	P42330;S4R3Z2;S4R3D5;P17516	P42330;S4R3Z2	Aldo-keto reductase family 1 member C3	AKR1C3		0.821545	-1.39881
Comparison set 1	LGD vs HGD	P42704;B8ZZ38;C9JCA9	P42704	Leucine-rich PPR motif-containing protein, mitochondrial	LRPPRC		0.0528756	6.95644
Comparison set 1	LGD vs HGD	P42765;K7EME0;K7ER88;K7EJB1;K7EJ68	P42765;K7EME0	3-ketoacyl-CoA thiolase, mitochondrial	ACAA2		0.511047	-2.38259
Comparison set 1	LGD vs HGD	P43034;I3L3N5;P43034-2;I3L495	P43034	Platelet-activating factor acetylhydrolase IB subunit alpha	PAFAH1B1		0.204973	3.22733
Comparison set 1	LGD vs HGD	P43251-4;P43251;P43251-3;P43251-2;C9JSN9	P43251-4;P43251;P43251-3;P43251-2	Biotinidase	BTD		0.845523	-1.24863
Comparison set 1	LGD vs HGD	P43490;C9JG65;C9JF35	P43490	Nicotinamide phosphoribosyltransferase	NAMPT		0.854442	-1.323
Comparison set 1	LGD vs HGD	P43652;CON__REFSEQ:XP_585019	P43652	Afamin	AFM		0.63729	-1.45051
Comparison set 1	LGD vs HGD	P43686;P43686-2	P43686;P43686-2	26S protease regulatory subunit 6B	PSMC4		0.657331	1.66319
Comparison set 1	LGD vs HGD	P45877	P45877	Peptidyl-prolyl cis-trans isomerase C	PPIC		0.490105	2.81868
Comparison set 1	LGD vs HGD	P45974-2;P45974;F5H571	P45974-2;P45974	Ubiquitin carboxyl-terminal hydrolase 5	USP5		0.308125	3.30926
Comparison set 1	LGD vs HGD	P46777;Q5T7N0	P46777;Q5T7N0	60S ribosomal protein L5	RPL5		0.355261	4.94592
Comparison set 1	LGD vs HGD	P46781;B5MCT8;C9JM19;F2Z3C0;A8MXK4	P46781;B5MCT8;C9JM19	40S ribosomal protein S9	RPS9		0.551317	2.38006
Comparison set 1	LGD vs HGD	P46926;D6RAY7;D6R9P4;D6RFF8;P46926-2;D6RB13;D6R917;D6RFK5	P46926;D6RAY7;D6R9P4;D6RFF8;P46926-2;D6RB13	Glucosamine-6-phosphate isomerase 1	GNPDA1		0.327784	-4.33406
Comparison set 1	LGD vs HGD	P46940;H0YLE8;A0A087X225;A0A087WWP1;H0YKA5	P46940;H0YLE8	Ras GTPase-activating-like protein IQGAP1	IQGAP1		0.853685	-1.16976
Comparison set 1	LGD vs HGD	P47755;F8W9N7;C9JUG7;P47755-2	P47755;F8W9N7	F-actin-capping protein subunit alpha-2	CAPZA2		0.339567	3.35176
Comparison set 1	LGD vs HGD	P47756-2;B1AK87;B1AK88	P47756-2;B1AK87;B1AK88	F-actin-capping protein subunit beta	CAPZB		0.151861	4.53019
Comparison set 1	LGD vs HGD	P47897;P47897-2;H7C0R3;C9J165;C9JSG9;F2Z2V6	P47897;P47897-2	Glutamine--tRNA ligase	QARS		0.903451	1.28614
Comparison set 1	LGD vs HGD	P48052;J3QT58;Q8WXQ8-2;Q8WXQ8-3	P48052	Carboxypeptidase A2	CPA2		0.948204	-1.31866
Comparison set 1	LGD vs HGD	P48147;H0Y5Y0	P48147	Prolyl endopeptidase	PREP		0.838168	-1.67923
Comparison set 1	LGD vs HGD	P48163;P48163-2	P48163;P48163-2	NADP-dependent malic enzyme	ME1		0.967608	-1.07207
Comparison set 1	LGD vs HGD	P48304;H7BZ24	P48304;H7BZ24	Lithostathine-1-beta	REG1B		0.107685	-6.2883
Comparison set 1	LGD vs HGD	P48444;B0YIW6;P48444-2;Q6P1Q5;E9PK34	P48444;B0YIW6;P48444-2	Coatomer subunit delta	ARCN1		0.225377	6.80847
Comparison set 1	LGD vs HGD	P48506;E1CEI4;D6R959;H0YAB6;H0Y9I7;D6RGF8;D6REX4	P48506;E1CEI4	Glutamate--cysteine ligase catalytic subunit	GCLC		0.547636	2.36817
Comparison set 1	LGD vs HGD	P48595	P48595	Serpin B10	SERPINB10		0.205703	-5.5006
Comparison set 1	LGD vs HGD	P48637;P48637-2	P48637;P48637-2	Glutathione synthetase	GSS		0.616871	2.15653
Comparison set 1	LGD vs HGD	P48643;E7ENZ3;B7ZAR1;E9PCA1;P48643-2;D6RIZ7	P48643;E7ENZ3;B7ZAR1;E9PCA1;P48643-2	T-complex protein 1 subunit epsilon	CCT5		0.373843	3.40785
Comparison set 1	LGD vs HGD	P48735;P48735-2;H0YL11;REV__I3L471;REV__I3L4U7;REV__I3L4H1;REV__Q00169;REV__F5GWE5	P48735;P48735-2	Isocitrate dehydrogenase [NADP], mitochondrial	IDH2		0.182213	8.06313
Comparison set 1	LGD vs HGD	P48739;P48739-2;P48739-3;B3KYB6;B3KYB7	P48739;P48739-2;P48739-3;B3KYB6;B3KYB7	Phosphatidylinositol transfer protein beta isoform	PITPNB		0.499792	2.18721
Comparison set 1	LGD vs HGD	P49006	P49006	MARCKS-related protein	MARCKSL1		0.310403	4.03763
Comparison set 1	LGD vs HGD	P49189;P49189-2	P49189;P49189-2	4-trimethylaminobutyraldehyde dehydrogenase	ALDH9A1		0.852551	1.59052
Comparison set 1	LGD vs HGD	P49247	P49247	Ribose-5-phosphate isomerase	RPIA		0.990832	1.01631
Comparison set 1	LGD vs HGD	P49327;J3KTF0	P49327	Fatty acid synthase	FASN		0.934803	1.13075
Comparison set 1	LGD vs HGD	P49354;P49354-2;B3KVN2;E9PQP6;H0YCW1;E9PPM9;E9PN85	P49354;P49354-2;B3KVN2;E9PQP6	Protein farnesyltransferase/geranylgeranyltransferase type-1 subunit alpha	FNTA		0.616635	1.97048
Comparison set 1	LGD vs HGD	P49407-2;P49407;E9PM35;H0YET9;I3L0V6	P49407-2;P49407;E9PM35	Beta-arrestin-1	ARRB1		0.745874	1.37392
Comparison set 1	LGD vs HGD	P49411;H3BNU3	P49411	Elongation factor Tu, mitochondrial	TUFM		0.125993	5.7425
Comparison set 1	LGD vs HGD	P49419-2;P49419;F8VS02;P49419-3;P49419-4;H0YHM6;F8VVF2	P49419-2;P49419;F8VS02;P49419-3;P49419-4	Alpha-aminoadipic semialdehyde dehydrogenase	ALDH7A1		0.897567	-1.41748
Comparison set 1	LGD vs HGD	P49441;C9J173;B8ZZF6;E7ET59;E7EUX4;E7ENF2;C9J128;C9J2Z6	P49441;C9J173;B8ZZF6;E7ET59;E7EUX4;E7ENF2	Inositol polyphosphate 1-phosphatase	INPP1		0.819213	1.36299
Comparison set 1	LGD vs HGD	P49588;P49588-2;H3BPK7	P49588;P49588-2	Alanine--tRNA ligase, cytoplasmic	AARS		0.564209	3.27224
Comparison set 1	LGD vs HGD	Q5T5C7;P49591	Q5T5C7;P49591	Serine--tRNA ligase, cytoplasmic	SARS		0.553601	2.71701
Comparison set 1	LGD vs HGD	P49720;A0A087WUL2;A0A087WXQ8;A0A087WY10	P49720;A0A087WUL2;A0A087WXQ8;A0A087WY10	Proteasome subunit beta type-3	PSMB3		0.827862	1.55613
Comparison set 1	LGD vs HGD	P49721;A0A087WVV1	P49721;A0A087WVV1	Proteasome subunit beta type-2	PSMB2		0.989159	-1.02378
Comparison set 1	LGD vs HGD	P49748-2;P49748;P49748-3;G3V1M7;J3QRJ8;K7EQP4;J3KSR4;J3KS89;J3QKU9;K7EJW8;K7EMF8	P49748-2;P49748;P49748-3	Very long-chain specific acyl-CoA dehydrogenase, mitochondrial	ACADVL		0.250043	10.1597
Comparison set 1	LGD vs HGD	P49773;D6REP8;D6RE99;D6RD60;D6RC06	P49773;D6REP8;D6RE99;D6RD60;D6RC06	Histidine triad nucleotide-binding protein 1	HINT1		0.912895	1.23618
Comparison set 1	LGD vs HGD	P49788;P49788-2	P49788;P49788-2	Retinoic acid receptor responder protein 1	RARRES1	+	0.000429326	-10.4893
Comparison set 1	LGD vs HGD	P49902-2;P49902;Q5JUV4;Q5JUV6;REV__M0QX83;REV__H0YES7;H0YHR8;Q5JUV3;REV__F5GWJ3;REV__Q17RW3	P49902-2;P49902;Q5JUV4	Cytosolic purine 5-nucleotidase	NT5C2		0.578756	-1.93473
Comparison set 1	LGD vs HGD	P49903;P49903-2;P49903-4;P49903-3;Q5T5U6;Q5T5U7	P49903;P49903-2;P49903-4;P49903-3;Q5T5U6	Selenide, water dikinase 1	SEPHS1		0.749113	1.20374
Comparison set 1	LGD vs HGD	P50135;P50135-3;P50135-2	P50135	Histamine N-methyltransferase	HNMT		0.771621	1.53366
Comparison set 1	LGD vs HGD	P50225;H3BRY5;P50225-2;P50226;H3BQX5;E9PKR8	P50225;H3BRY5;P50225-2;P50226	Sulfotransferase 1A1	SULT1A1		0.49424	1.57197
Comparison set 1	LGD vs HGD	P50395;P50395-2;Q5SX87;V9GYF8;Q5SX90;Q5SX86;V9GYJ7;Q5SX91	P50395;P50395-2	Rab GDP dissociation inhibitor beta	GDI2		0.550409	1.39454
Comparison set 1	LGD vs HGD	P50440-2;P50440;P50440-3;H0YMX4;H0YKW9;H0YN43;H0YLC6;H0YL75	P50440-2;P50440;P50440-3	Glycine amidinotransferase, mitochondrial	GATM		0.669265	-3.00056
Comparison set 1	LGD vs HGD	P50452;P50452-2;C9JVA8;H7BXK7;C9JTJ8;P50452-3	P50452;P50452-2;C9JVA8;H7BXK7	Serpin B8	SERPINB8		0.630137	-2.04674
Comparison set 1	LGD vs HGD	P50453	P50453	Serpin B9	SERPINB9		0.328133	-3.45377
Comparison set 1	LGD vs HGD	P50552;K7EM16;K7ENR7;K7ENL7	P50552	Vasodilator-stimulated phosphoprotein	VASP		0.932154	1.12605
Comparison set 1	LGD vs HGD	P50570-5;P50570;P50570-2;P50570-4;P50570-3;K7EMQ3;E5RHK8;Q9UQ16-2;Q9UQ16-3;Q9UQ16;Q9UQ16-4;Q9UQ16-5;Q05193-5;Q05193-3;Q05193-4;Q05193-2;Q05193;E5RIK2;K7EPK9;K7ENE7	P50570-5;P50570;P50570-2;P50570-4;P50570-3	Dynamin-2	DNM2		0.724038	1.8449
Comparison set 1	LGD vs HGD	P50851;P50851-2;E9PEM5;H0YAC6;H0Y9N9;H0YA17;Q8NFP9-3	P50851;P50851-2;E9PEM5;H0YAC6	Lipopolysaccharide-responsive and beige-like anchor protein	LRBA		0.858873	-1.29406
Comparison set 1	LGD vs HGD	P50990;P50990-2;P50990-3;H7C4C8;H7C2U0	P50990;P50990-2;P50990-3	T-complex protein 1 subunit theta	CCT8		0.50645	3.59806
Comparison set 1	LGD vs HGD	P50991;P50991-2	P50991;P50991-2	T-complex protein 1 subunit delta	CCT4		0.533907	2.08745
Comparison set 1	LGD vs HGD	P50995-2;P50995;H0Y6E1;Q5T0G9	P50995-2;P50995	Annexin A11	ANXA11		0.56357	-1.68011
Comparison set 1	LGD vs HGD	P51148;P51148-2;K7ERI8;K7ERQ8;F8VVK3;K7ENY4;K7EIP6	P51148;P51148-2;K7ERI8;K7ERQ8;F8VVK3;K7ENY4	Ras-related protein Rab-5C	RAB5C		0.900413	1.09087
Comparison set 1	LGD vs HGD	P51149;C9J592;C9J8S3;C9IZZ0;C9J4V0;C9J4S4;C9J7D1	P51149;C9J592;C9J8S3;C9IZZ0;C9J4V0	Ras-related protein Rab-7a	RAB7A		0.698269	1.23547
Comparison set 1	LGD vs HGD	P51159;H3BN55;P51159-2;H3BUD9;H3BS49;H3BVH7;H3BU81	P51159;H3BN55;P51159-2;H3BUD9;H3BS49;H3BVH7	Ras-related protein Rab-27A	RAB27A		0.0948242	3.61196
Comparison set 1	LGD vs HGD	P51452;P51452-2;K7ES89;K7ELG5	P51452;P51452-2;K7ES89	Dual specificity protein phosphatase 3	DUSP3		0.463009	1.89695
Comparison set 1	LGD vs HGD	P51571;A6NLM8	P51571;A6NLM8	Translocon-associated protein subunit delta	SSR4		0.508861	1.67561
Comparison set 1	LGD vs HGD	P51580	P51580	Thiopurine S-methyltransferase	TPMT		0.962124	1.1091
Comparison set 1	LGD vs HGD	P51659;E7EWE5;P51659-3;P51659-2;E7ER27;G5E9S2;E7ET17;E7EPL9	P51659;E7EWE5;P51659-3;P51659-2;E7ER27;G5E9S2;E7ET17;E7EPL9	Peroxisomal multifunctional enzyme type 2	HSD17B4		0.219485	5.07592
Comparison set 1	LGD vs HGD	P51665;H3BNT7;H3BTM8;H3BQV2	P51665	26S proteasome non-ATPase regulatory subunit 7	PSMD7		0.617426	1.61268
Comparison set 1	LGD vs HGD	P51857-2;P51857	P51857-2;P51857	3-oxo-5-beta-steroid 4-dehydrogenase	AKR1D1		0.888835	-1.40881
Comparison set 1	LGD vs HGD	P51858;P51858-2;P51858-3	P51858;P51858-2;P51858-3	Hepatoma-derived growth factor	HDGF		0.080449	3.13177
Comparison set 1	LGD vs HGD	P51884;CON__Q05443	P51884	Lumican	LUM		0.143889	-2.95558
Comparison set 1	LGD vs HGD	P51991;P51991-2	P51991;P51991-2	Heterogeneous nuclear ribonucleoprotein A3	HNRNPA3		0.0583446	11.622
Comparison set 1	LGD vs HGD	P52209-2;P52209;K7EM49;K7EMN2;K7EPF6;K7ELN9	P52209-2;P52209	6-phosphogluconate dehydrogenase, decarboxylating	PGD		0.238653	4.90027
Comparison set 1	LGD vs HGD	P52565;J3KTF8;J3QQX2;J3KRY1;P52565-2;J3KRE2;J3KS60	P52565;J3KTF8;J3QQX2;J3KRY1;P52565-2;J3KRE2	Rho GDP-dissociation inhibitor 1	ARHGDIA		0.308323	3.51606
Comparison set 1	LGD vs HGD	P52566;F5H3P3;F5H6Q0;H0YGX7;F5H2R5	P52566;F5H3P3;F5H6Q0;H0YGX7;F5H2R5	Rho GDP-dissociation inhibitor 2	ARHGDIB		0.845099	-1.35612
Comparison set 1	LGD vs HGD	P52597	P52597	Heterogeneous nuclear ribonucleoprotein F	HNRNPF		0.358504	3.10439
Comparison set 1	LGD vs HGD	P52790;H0Y8U9;H0Y9N6	P52790	Hexokinase-3	HK3		0.223609	4.00433
Comparison set 1	LGD vs HGD	P52895;B4DK69;S4R3P0;P52895-2	P52895;B4DK69	Aldo-keto reductase family 1 member C2	AKR1C2		0.719661	-1.73802
Comparison set 1	LGD vs HGD	P52907	P52907	F-actin-capping protein subunit alpha-1	CAPZA1		0.630025	1.75888
Comparison set 1	LGD vs HGD	P53004;C9J1E1	P53004	Biliverdin reductase A	BLVRA		0.97642	1.0695
Comparison set 1	LGD vs HGD	P53396-2;P53396;P53396-3;K7ESG8;K7EIE7	P53396-2;P53396;P53396-3	ATP-citrate synthase	ACLY		0.264893	6.90179
Comparison set 1	LGD vs HGD	P53597;H7C233	P53597	Succinyl-CoA ligase [ADP/GDP-forming] subunit alpha, mitochondrial	SUCLG1		0.473185	2.33945
Comparison set 1	LGD vs HGD	P53618;E9PP73;E9PP63;E9PKQ1	P53618;E9PP73	Coatomer subunit beta	COPB1	+	0.0150932	22.2013
Comparison set 1	LGD vs HGD	P53621;P53621-2	P53621;P53621-2	Coatomer subunit alpha	COPA		0.415135	4.82885
Comparison set 1	LGD vs HGD	P53634;H0YCY8;P53634-2;P53634-3	P53634;H0YCY8	Dipeptidyl peptidase 1	CTSC		0.34764	3.43331
Comparison set 1	LGD vs HGD	P54136;P54136-2;E5RJM9;E5RH09	P54136;P54136-2	Arginine--tRNA ligase, cytoplasmic	RARS		0.463476	3.03156
Comparison set 1	LGD vs HGD	P54315;E9PRT6;E9PR20;H0YDY1;E9PJC9;E7EX42;E9PMA6;P54315-3;P54315-2	P54315;E9PRT6	Inactive pancreatic lipase-related protein 1	PNLIPRP1		0.347961	10.6467
Comparison set 1	LGD vs HGD	P54317;A0A087WX88;A0A075B781	P54317;A0A087WX88;A0A075B781	Pancreatic lipase-related protein 2	PNLIPRP2		0.995138	1.01832
Comparison set 1	LGD vs HGD	P54577	P54577	Tyrosine--tRNA ligase, cytoplasmic	YARS		0.132261	5.83669
Comparison set 1	LGD vs HGD	P54578-2;P54578;A6NJA2;B7Z4N8;J3QQT6;J3KS55	P54578-2;P54578;A6NJA2;B7Z4N8	Ubiquitin carboxyl-terminal hydrolase 14	USP14		0.464846	2.81082
Comparison set 1	LGD vs HGD	P54652	P54652	Heat shock-related 70 kDa protein 2	HSPA2		0.0801782	7.20311
Comparison set 1	LGD vs HGD	P54725-3	P54725-3	UV excision repair protein RAD23 homolog A	RAD23A		0.988268	-1.02242
Comparison set 1	LGD vs HGD	P54727;P54727-2;Q5W0S5;Q5W0S4;H0Y579	P54727;P54727-2	UV excision repair protein RAD23 homolog B	RAD23B		0.77574	1.68617
Comparison set 1	LGD vs HGD	P54802;K7ENX5	P54802	Alpha-N-acetylglucosaminidase	NAGLU		0.208565	4.74991
Comparison set 1	LGD vs HGD	P54886-2;P54886	P54886-2;P54886	Delta-1-pyrroline-5-carboxylate synthase	ALDH18A1		0.187259	5.02171
Comparison set 1	LGD vs HGD	P54920;M0R0Y2;M0R2M1;M0R058;M0R213;M0R027;M0R0I4;A0A087WZQ7;Q9H115-3;Q9H115-2;Q9H115	P54920;M0R0Y2;M0R2M1	Alpha-soluble NSF attachment protein	NAPA		0.410595	2.28781
Comparison set 1	LGD vs HGD	Q5STX8;P55008;P55008-2;P55008-3	Q5STX8;P55008	Allograft inflammatory factor 1	AIF1		0.0841413	2.54111
Comparison set 1	LGD vs HGD	P55010;H0YLZ1;H0YN40;H0YK11;H0YMJ8;H0YM54;H0YK29	P55010;H0YLZ1;H0YN40	Eukaryotic translation initiation factor 5	EIF5		0.38706	1.72767
Comparison set 1	LGD vs HGD	P55058;P55058-4;P55058-3;P55058-2	P55058;P55058-4;P55058-3;P55058-2	Phospholipid transfer protein	PLTP		0.787966	1.49782
Comparison set 1	LGD vs HGD	P55060-3;P55060;P55060-4;P55060-2	P55060-3;P55060;P55060-4	Exportin-2	CSE1L		0.371125	3.95794
Comparison set 1	LGD vs HGD	P55072;C9IZA5;C9JUP7	P55072	Transitional endoplasmic reticulum ATPase	VCP		0.321124	3.8961
Comparison set 1	LGD vs HGD	P55084-2;P55084;F5GZQ3;B5MD38;C9JEY0;C9JE81;C9K0M0	P55084-2;P55084;F5GZQ3;B5MD38	Trifunctional enzyme subunit beta, mitochondrial	HADHB		0.438126	3.34466
Comparison set 1	LGD vs HGD	P55145;H7C2D6	P55145	Mesencephalic astrocyte-derived neurotrophic factor	MANF		0.0957291	6.64565
Comparison set 1	LGD vs HGD	P55259;P55259-4;I3L3I2;I3L2Z7	P55259;P55259-4	Pancreatic secretory granule membrane major glycoprotein GP2	GP2		0.255137	16.4591
Comparison set 1	LGD vs HGD	P55259-3;I3L4Y3;I3L486	P55259-3	Pancreatic secretory granule membrane major glycoprotein GP2	GP2		0.620988	2.37566
Comparison set 1	LGD vs HGD	P55263;P55263-3;P55263-2;P55263-4	P55263;P55263-3;P55263-2;P55263-4	Adenosine kinase	ADK		0.981535	1.04337
Comparison set 1	LGD vs HGD	P55327-2;P55327-4;P55327-3;P55327;P55327-7;P55327-5;P55327-6;F5H0B0;H0YC42;E5RFR7;H0YC44;P55327-8;E5RK35	P55327-2;P55327-4;P55327-3;P55327;P55327-7;P55327-5;P55327-6;F5H0B0;H0YC42;E5RFR7	Tumor protein D52	TPD52		0.350839	3.97108
Comparison set 1	LGD vs HGD	P55735-2;P55735;P55735-3;A8MXL6;E7ERC8	P55735-2;P55735;P55735-3;A8MXL6	Protein SEC13 homolog	SEC13		0.908624	1.29947
Comparison set 1	LGD vs HGD	P55809;E9PDW2	P55809	Succinyl-CoA:3-ketoacid coenzyme A transferase 1, mitochondrial	OXCT1		0.853113	-1.30646
Comparison set 1	LGD vs HGD	P55884;P55884-2;C9JZG1;C9JQN7	P55884;P55884-2	Eukaryotic translation initiation factor 3 subunit B	EIF3B		0.836511	1.49841
Comparison set 1	LGD vs HGD	P55957;P55957-2;P55957-4	P55957;P55957-2;P55957-4	BH3-interacting domain death agonist	BID		0.322521	2.58472
Comparison set 1	LGD vs HGD	P56192;P56192-2;H0YHV5;F5H2V6;H0YIP0;F8VS26;F8W0M7;F8W0S4;F8VZZ9;H0YIC2;F8VPL7;H0YHL6;H0YI94;H0YI27	P56192;P56192-2	Methionine--tRNA ligase, cytoplasmic	MARS		0.299697	3.44411
Comparison set 1	LGD vs HGD	P56199	P56199	Integrin alpha-1	ITGA1		0.962543	1.12631
Comparison set 1	LGD vs HGD	P56470;M0QZ93;Q4VXA5	P56470;M0QZ93	Galectin-4	LGALS4		0.802321	1.40348
Comparison set 1	LGD vs HGD	P56537;B7ZBH1;P56537-2;F8WD20;F8WDS6	P56537;B7ZBH1;P56537-2	Eukaryotic translation initiation factor 6	EIF6		0.910004	1.24503
Comparison set 1	LGD vs HGD	P56856-2;P56856;F8WEY4	P56856-2;P56856	Claudin-18	CLDN18	+	8.70112e-06	-14.943
Comparison set 1	LGD vs HGD	P57735	P57735	Ras-related protein Rab-25	RAB25		0.630562	-1.79526
Comparison set 1	LGD vs HGD	P57737-2;P57737-4;P57737;P57737-3;I3L212;E7EP81;I3L167	P57737-2;P57737-4;P57737;P57737-3	Coronin-7	CORO7	+	0.00858118	6.0943
Comparison set 1	LGD vs HGD	P58546;C9JL85	P58546	Myotrophin	MTPN		0.45525	1.81057
Comparison set 1	LGD vs HGD	P59666;P59665	P59666;P59665	Neutrophil defensin 3	DEFA3		0.600909	-2.6656
Comparison set 1	LGD vs HGD	P60174-1;P60174;P60174-4;U3KPZ0;U3KQF3;U3KPS5	P60174-1;P60174;P60174-4;U3KPZ0	Triosephosphate isomerase	TPI1		0.629161	1.37728
Comparison set 1	LGD vs HGD	P60228;E5RGA2;H0YBR5;E5RIT4;E5RHS5;H0YAW4	P60228;E5RGA2	Eukaryotic translation initiation factor 3 subunit E	EIF3E		0.799283	1.60485
Comparison set 1	LGD vs HGD	P60709;G5E9R0;E7EVS6;Q9BYX7	P60709	Actin, cytoplasmic 1	ACTB		0.169343	2.16594
Comparison set 1	LGD vs HGD	P60842;J3KT12;P60842-2;J3KTB5;J3QS69;J3QL43;J3QR64;J3KSZ0;J3KTN0;J3QLN6;J3KS25;J3QKZ9;J3KT04;J3KS93;J3QQP0	P60842;J3KT12;P60842-2;J3KTB5;J3QS69;J3QL43;J3QR64;J3KSZ0	Eukaryotic initiation factor 4A-I	EIF4A1	+	0.00602312	14.1887
Comparison set 1	LGD vs HGD	P60866;P60866-2;E5RJX2;E5RIP1;G3XAN0	P60866;P60866-2;E5RJX2;E5RIP1	40S ribosomal protein S20	RPS20	+	0.0210505	12.2957
Comparison set 1	LGD vs HGD	P60891;B1ALA9;P60891-2;B1ALA7	P60891;B1ALA9;P60891-2	Ribose-phosphate pyrophosphokinase 1	PRPS1		0.0529913	10.6972
Comparison set 1	LGD vs HGD	P60903	P60903	Protein S100-A10	S100A10		0.473465	-2.47408
Comparison set 1	LGD vs HGD	P60953;P60953-1;Q5JYX0;F8WET9;B1AH79;G3V4H1;G3V476;Q9H4E5-2;P17081;Q9H4E5	P60953;P60953-1;Q5JYX0	Cell division control protein 42 homolog	CDC42		0.830854	1.11387
Comparison set 1	LGD vs HGD	P60981;F6RFD5;P60981-2	P60981;F6RFD5;P60981-2	Destrin	DSTN		0.635733	2.13008
Comparison set 1	LGD vs HGD	P61006;P61006-2;H0YMN7;H0YLJ8;H0YL94;P59190-2;P59190	P61006;P61006-2	Ras-related protein Rab-8A	RAB8A		0.557297	3.59936
Comparison set 1	LGD vs HGD	P61019;E9PKL7;Q5HYI5;P61019-2;Q8WUD1;E9PE37;H0YD31;H7C125;Q8WUD1-2;Q6PIK3	P61019;E9PKL7;Q5HYI5;P61019-2;Q8WUD1	Ras-related protein Rab-2A	RAB2A	+	0.0454527	8.62617
Comparison set 1	LGD vs HGD	P61020;P61020-2;F8VUA5	P61020;P61020-2;F8VUA5	Ras-related protein Rab-5B	RAB5B		0.97262	1.0516
Comparison set 1	LGD vs HGD	P61026;A0A087WWB9	P61026	Ras-related protein Rab-10	RAB10		0.106953	-1.44139
Comparison set 1	LGD vs HGD	P61086;D6RDM7;P61086-3;P61086-2	P61086;D6RDM7;P61086-3	Ubiquitin-conjugating enzyme E2 K	UBE2K		0.745187	1.57033
Comparison set 1	LGD vs HGD	P61088;F8VQQ8;F8VSD4;F8VV71;Q5JXB2;F8VZ29	P61088;F8VQQ8;F8VSD4;F8VV71;Q5JXB2	Ubiquitin-conjugating enzyme E2 N	UBE2N		0.662661	2.08141
Comparison set 1	LGD vs HGD	P61106;X6RFL8	P61106;X6RFL8	Ras-related protein Rab-14	RAB14		0.318538	4.02155
Comparison set 1	LGD vs HGD	P61158;B4DXW1;F8WDR7;Q9P1U1-2;Q9P1U1;H7C4J1;C9IZN3;Q9C0K3;Q9P1U1-3;F8WEW2;F8WE84	P61158;B4DXW1	Actin-related protein 3	ACTR3		0.365373	2.63938
Comparison set 1	LGD vs HGD	P61160;P61160-2;F5H6T1	P61160;P61160-2;F5H6T1	Actin-related protein 2	ACTR2		0.922513	1.13841
Comparison set 1	LGD vs HGD	P61163;R4GMT0	P61163;R4GMT0	Alpha-centractin	ACTR1A		0.811407	1.49187
Comparison set 1	LGD vs HGD	P61201;P61201-2;B4DIH5;H0YKU5;H0YM03;H0YMC2	P61201;P61201-2;B4DIH5;H0YKU5	COP9 signalosome complex subunit 2	COPS2		0.385749	2.29568
Comparison set 1	LGD vs HGD	P84077;P61204;F5H423;P61204-2;F5H0C7;H0YGG7;F5H1V1;F5H6T5;F8WDB3	P84077;P61204;F5H423;P61204-2	ADP-ribosylation factor 1	ARF1	+	0.0158153	2.57551
Comparison set 1	LGD vs HGD	P61221;D6R9I9;D6RGF4;H0Y990	P61221;D6R9I9	ATP-binding cassette sub-family E member 1	ABCE1		0.366112	3.05932
Comparison set 1	LGD vs HGD	P61224-3;P61224;P61224-2;E7ESV4;F5H7Y6;A6NIZ1;F5H004;F5GX62;P61224-4;F5H823;B7ZB78;F5GZG1;F5H6R7;F5H4H0;F5GYH7;F5H077;F5GWU8;F5H491;F5H0B7;F5H500;F5GYB5;F8WBC0	P61224-3;P61224;P61224-2;E7ESV4;F5H7Y6;A6NIZ1;F5H004;F5GX62;P61224-4;F5H823;B7ZB78;F5GZG1;F5H6R7	Ras-related protein Rap-1b	RAP1B		0.226583	-1.60406
Comparison set 1	LGD vs HGD	P61225	P61225	Ras-related protein Rap-2b	RAP2B		0.0526059	-2.6377
Comparison set 1	LGD vs HGD	P61353;K7ELC7;K7ERY7;K7EQQ9	P61353;K7ELC7	60S ribosomal protein L27	RPL27		0.642042	1.60492
Comparison set 1	LGD vs HGD	P61457;H0YA52;Q9H0N5	P61457	Pterin-4-alpha-carbinolamine dehydratase	PCBD1		0.548385	1.69261
Comparison set 1	LGD vs HGD	P61586;C9JNR4;C9JX21;C9J1T2;C9JRM1;P62745	P61586;C9JNR4;C9JX21	Transforming protein RhoA	RHOA		0.336396	1.45958
Comparison set 1	LGD vs HGD	P61604;B8ZZL8;B8ZZ54	P61604;B8ZZL8	10 kDa heat shock protein, mitochondrial	HSPE1		0.263996	3.35962
Comparison set 1	LGD vs HGD	P61626;F8VV32	P61626;F8VV32	Lysozyme C	LYZ	+	0.0349717	3.94594
Comparison set 1	LGD vs HGD	P61758;B4DWR3	P61758;B4DWR3	Prefoldin subunit 3	VBP1		0.630577	-1.77697
Comparison set 1	LGD vs HGD	P61956-2;P61956;A8MUA9;A8MU27;Q6EEV6;P55854;P55854-2	P61956-2;P61956	Small ubiquitin-related modifier 2	SUMO2		0.744941	1.75426
Comparison set 1	LGD vs HGD	P61970;H3BRV9	P61970	Nuclear transport factor 2	NUTF2		0.831864	-1.43256
Comparison set 1	LGD vs HGD	Q5T6W5;P61978-3;Q5T6W2	Q5T6W5;P61978-3;Q5T6W2	Heterogeneous nuclear ribonucleoprotein K	HNRNPK		0.571389	3.15218
Comparison set 1	LGD vs HGD	P61981	P61981	14-3-3 protein gamma	YWHAG		0.225787	5.2735
Comparison set 1	LGD vs HGD	P62081;B5MCP9	P62081;B5MCP9	40S ribosomal protein S7	RPS7		0.0834162	4.91295
Comparison set 1	LGD vs HGD	P62136;P62136-2;P62136-3;E9PMD7;F5H1L6;F5H037	P62136;P62136-2;P62136-3;E9PMD7	Serine/threonine-protein phosphatase PP1-alpha catalytic subunit	PPP1CA		0.91212	-1.10393
Comparison set 1	LGD vs HGD	P62140;E7ETD8;C9J9S3;C9JP48	P62140;E7ETD8;C9J9S3;C9JP48	Serine/threonine-protein phosphatase PP1-beta catalytic subunit	PPP1CB		0.770994	-1.55998
Comparison set 1	LGD vs HGD	P62191;P62191-2;G3V4X1	P62191;P62191-2	26S protease regulatory subunit 4	PSMC1		0.452726	1.65519
Comparison set 1	LGD vs HGD	P62195-2;P62195;J3QSA9;J3QQM1;J3QLH6;J3KRP2;J3QRR3;J3QRW1;J3QSE0;Q8NB90-3;Q8NB90-2;Q8NB90	P62195-2;P62195;J3QSA9;J3QQM1;J3QLH6;J3KRP2	26S protease regulatory subunit 8	PSMC5		0.0723018	6.0119
Comparison set 1	LGD vs HGD	P62241;Q5JR95	P62241;Q5JR95	40S ribosomal protein S8	RPS8		0.15999	6.04109
Comparison set 1	LGD vs HGD	P62258;P62258-2;B4DJF2;I3L3T1;K7EM20;K7EIT4;I3L0W5	P62258;P62258-2	14-3-3 protein epsilon	YWHAE		0.653537	1.67383
Comparison set 1	LGD vs HGD	P62263;H0YB22;E5RH77	P62263;H0YB22;E5RH77	40S ribosomal protein S14	RPS14	+	0.0208282	10.1017
Comparison set 1	LGD vs HGD	P62269;J3JS69	P62269	40S ribosomal protein S18	RPS18		0.767109	1.54156
Comparison set 1	LGD vs HGD	P62277;J3KMX5;E9PS50	P62277;J3KMX5	40S ribosomal protein S13	RPS13		0.619311	-2.33605
Comparison set 1	LGD vs HGD	P62280;M0QZC5;M0R1H5	P62280;M0QZC5	40S ribosomal protein S11	RPS11		0.207353	3.96604
Comparison set 1	LGD vs HGD	P62304	P62304	Small nuclear ribonucleoprotein E	SNRPE		0.871024	1.32347
Comparison set 1	LGD vs HGD	P62314;J3QLI9;J3QLR7	P62314;J3QLI9	Small nuclear ribonucleoprotein Sm D1	SNRPD1		0.704068	1.80874
Comparison set 1	LGD vs HGD	P62316;K7ERG4;P62316-2;K7EJB5	P62316;K7ERG4;P62316-2	Small nuclear ribonucleoprotein Sm D2	SNRPD2		0.376628	3.84392
Comparison set 1	LGD vs HGD	P62318-2;P62318;H3BT13	P62318-2;P62318;H3BT13	Small nuclear ribonucleoprotein Sm D3	SNRPD3		0.899071	1.3208
Comparison set 1	LGD vs HGD	P62328;Q5T4B6	P62328	Thymosin beta-4	TMSB4X		0.0542511	7.99656
Comparison set 1	LGD vs HGD	P62424;Q5T8U3;Q5T8U2	P62424;Q5T8U3;Q5T8U2	60S ribosomal protein L7a	RPL7A		0.344642	2.90015
Comparison set 1	LGD vs HGD	P62495;B7Z7P8;P62495-2;I3L492;D6RCB3;D6RJE8	P62495;B7Z7P8;P62495-2	Eukaryotic peptide chain release factor subunit 1	ETF1		0.554492	2.34736
Comparison set 1	LGD vs HGD	P62701;A6NH36	P62701	40S ribosomal protein S4, X isoform	RPS4X		0.283532	3.82124
Comparison set 1	LGD vs HGD	P62805	P62805	Histone H4	HIST1H4A	+	0.000111551	10.2469
Comparison set 1	LGD vs HGD	P62820;E7END7;P62820-2;P62820-3;Q92928	P62820;E7END7;P62820-2;P62820-3	Ras-related protein Rab-1A	RAB1A		0.319993	1.72773
Comparison set 1	LGD vs HGD	P62829;J3KTJ3;C9JD32;B9ZVP7;J3KT29	P62829;J3KTJ3	60S ribosomal protein L23	RPL23		0.168062	3.42402
Comparison set 1	LGD vs HGD	P62834;A0A075B6Q0	P62834;A0A075B6Q0	Ras-related protein Rap-1A	RAP1A		0.510939	-1.75271
Comparison set 1	LGD vs HGD	P62851	P62851	40S ribosomal protein S25	RPS25		0.976665	-1.0618
Comparison set 1	LGD vs HGD	P62854;Q5JNZ5	P62854;Q5JNZ5	40S ribosomal protein S26	RPS26	+	0.0143619	4.99969
Comparison set 1	LGD vs HGD	P62873-2;P62873;F6UT28;B1AKQ8;F6X3N5;B3KVK2	P62873-2;P62873;F6UT28;B1AKQ8;F6X3N5	Guanine nucleotide-binding protein G(I)/G(S)/G(T) subunit beta-1	GNB1		0.151211	-5.80409
Comparison set 1	LGD vs HGD	P62879;C9JZN1;C9JIS1;C9JXA5;E7EP32;Q9HAV0;C9JD14;F5H8J8;F5H100;F5H0S8;E9PCP0;P62879-2;P16520-2;P16520;H7C5J5	P62879;C9JZN1;C9JIS1;C9JXA5;E7EP32;Q9HAV0	Guanine nucleotide-binding protein G(I)/G(S)/G(T) subunit beta-2	GNB2		0.606476	-2.07698
Comparison set 1	LGD vs HGD	P62888;E5RI99;E5RJH3	P62888;E5RI99	60S ribosomal protein L30	RPL30		0.972469	1.07075
Comparison set 1	LGD vs HGD	P62906	P62906	60S ribosomal protein L10a	RPL10A		0.932261	1.217
Comparison set 1	LGD vs HGD	P62913;P62913-2;Q5VVC9;Q5VVC8	P62913;P62913-2;Q5VVC9;Q5VVC8	60S ribosomal protein L11	RPL11		0.564456	2.84238
Comparison set 1	LGD vs HGD	P62937;P62937-2;F8WE65;C9J5S7;A0A075B767;A0A075B759;Q9Y536;F5H284;E5RIZ5;A2BFH1	P62937;P62937-2;F8WE65;C9J5S7	Peptidyl-prolyl cis-trans isomerase A	PPIA		0.0871727	3.29051
Comparison set 1	LGD vs HGD	P62942;Q1JUQ3;Q1JUQ5;A0A087WTS4;Q5W0X3;A0A087WV48;A0A087WZM5	P62942;Q1JUQ3;Q1JUQ5;A0A087WTS4;Q5W0X3;A0A087WV48;A0A087WZM5	Peptidyl-prolyl cis-trans isomerase FKBP1A	FKBP1A		0.681016	2.08372
Comparison set 1	LGD vs HGD	P63000;P63000-2;P60763;J3KSC4;J3QLK0	P63000;P63000-2;P60763	Ras-related C3 botulinum toxin substrate 1	RAC1		0.551218	-1.60749
Comparison set 1	LGD vs HGD	P63010;P63010-2;P63010-3;A0A087X253;A0A087WU93;A0A087WZQ6;A0A087WYD1;K7EJ01	P63010;P63010-2;P63010-3;A0A087X253;A0A087WU93;A0A087WZQ6	AP-2 complex subunit beta	AP2B1		0.423955	2.92039
Comparison set 1	LGD vs HGD	P63092-3;P63092-2;P63092;P63092-4;Q5JWF2-2;Q5JWF2;S4R3E3;H0Y7F4;Q5JWE9;P38405;P38405-2;S4R3V9	P63092-3;P63092-2;P63092;P63092-4;Q5JWF2-2;Q5JWF2	Guanine nucleotide-binding protein G(s) subunit alpha isoforms short	GNAS		0.123847	-5.65572
Comparison set 1	LGD vs HGD	P63104;E7EX29;B0AZS6;P63104-2;B7Z2E6;H0YB80;E7ESK7;E9PD24;E7EVZ2;E5RIR4;E5RGE1	P63104;E7EX29;B0AZS6;P63104-2;B7Z2E6;H0YB80;E7ESK7	14-3-3 protein zeta/delta	YWHAZ		0.545971	1.57416
Comparison set 1	LGD vs HGD	P63151;P63151-2;Q66LE6;E5RFR9;Q9Y2T4-3;Q00005-6;Q9Y2T4-4;Q00005;Q00005-2;Q9Y2T4-2;Q9Y2T4;Q00005-3;Q00005-4;Q00005-5;Q00005-7;E5RIY1;H0YB06	P63151;P63151-2;Q66LE6	Serine/threonine-protein phosphatase 2A 55 kDa regulatory subunit B alpha isoform	PPP2R2A		0.0872201	2.1613
Comparison set 1	LGD vs HGD	P63167;F8VXL2;F8VRV5;F8VXI7	P63167;F8VXL2;F8VRV5	Dynein light chain 1, cytoplasmic	DYNLL1		0.98199	1.0528
Comparison set 1	LGD vs HGD	P63208;E5RJR5;E7ERH2;F8W8N3;P63208-2;E5RGM3	P63208;E5RJR5;E7ERH2;F8W8N3;P63208-2	S-phase kinase-associated protein 1	SKP1		0.759093	-1.64967
Comparison set 1	LGD vs HGD	P63218	P63218	Guanine nucleotide-binding protein G(I)/G(S)/G(O) subunit gamma-5	GNG5		0.630819	1.60024
Comparison set 1	LGD vs HGD	P63244;J3KPE3;H0Y8W2;H0YAM7;H0YAF8;D6R9Z1;D6RAC2;D6R9L0;D6REE5;D6RFX4;D6RHH4;H0Y8R5;D6RBD0;D6RFZ9;D6RF23;D6RAU2;E9PD14;H0Y9P0;D6RGK8;D6R909	P63244;J3KPE3;H0Y8W2;H0YAM7;H0YAF8;D6R9Z1;D6RAC2;D6R9L0;D6REE5;D6RFX4;D6RHH4	Guanine nucleotide-binding protein subunit beta-2-like 1	GNB2L1		0.34413	4.86679
Comparison set 1	LGD vs HGD	P63261;I3L3I0;I3L1U9;I3L4N8;I3L3R2;J3KT65;K7EM38	P63261;I3L3I0;I3L1U9;I3L4N8	Actin, cytoplasmic 2	ACTG1		0.0539506	4.93298
Comparison set 1	LGD vs HGD	P67775;P67775-2;E5RI56	P67775;P67775-2	Serine/threonine-protein phosphatase 2A catalytic subunit alpha isoform	PPP2CA		0.630226	1.96714
Comparison set 1	LGD vs HGD	P67809;A0A087X1S2;H0Y449;C9J5V9	P67809;A0A087X1S2;H0Y449	Nuclease-sensitive element-binding protein 1	YBX1	+	0.0423804	6.17436
Comparison set 1	LGD vs HGD	P67936;K7EMU5;K7EPV9;K7EPB9;U3KQK2;Q2TAC2-2;Q2TAC2	P67936	Tropomyosin alpha-4 chain	TPM4		0.970885	1.06047
Comparison set 1	LGD vs HGD	P68133;P68032;Q5T8M8;P63267;P62736;A6NL76;Q5T8M7;P63267-2;C9JFL5;F6UVQ4;F6QUT6;F8WB63;B8ZZJ2	P68133;P68032;Q5T8M8;P63267;P62736;A6NL76;Q5T8M7;P63267-2;C9JFL5;F6UVQ4;F6QUT6	Actin, alpha skeletal muscle	ACTA1		0.321499	1.96618
Comparison set 1	LGD vs HGD	P68036;P68036-3;P68036-2	P68036;P68036-3;P68036-2	Ubiquitin-conjugating enzyme E2 L3	UBE2L3		0.719646	1.63182
Comparison set 1	LGD vs HGD	P68104;Q5VTE0;A0A087WVQ9;P68104-2;A0A087WV01;Q5JR01;A6PW80	P68104;Q5VTE0;A0A087WVQ9;P68104-2;A0A087WV01	Elongation factor 1-alpha 1	EEF1A1	+	0.0155094	7.41008
Comparison set 1	LGD vs HGD	P68363;P68363-2;C9JDS9	P68363;P68363-2	Tubulin alpha-1B chain	TUBA1B		0.0956467	6.86938
Comparison set 1	LGD vs HGD	P68366-2;P68366;C9JEV8;C9JQ00;C9JJQ8;C9JDL2	P68366-2;P68366	Tubulin alpha-4A chain	TUBA4A	+	0.0208667	16.2171
Comparison set 1	LGD vs HGD	P68371;Q13509-2	P68371	Tubulin beta-4B chain	TUBB4B		0.153018	11.4515
Comparison set 1	LGD vs HGD	P68402;P68402-3;P68402-2;P68402-4;J3KNE3	P68402;P68402-3;P68402-2;P68402-4	Platelet-activating factor acetylhydrolase IB subunit beta	PAFAH1B2		0.898742	1.2919
Comparison set 1	LGD vs HGD	P68431	P68431	Histone H3.1	HIST1H3A	+	0.000232997	10.6212
Comparison set 1	LGD vs HGD	P68871;F8W6P5	P68871	Hemoglobin subunit beta	HBB		0.355774	3.59637
Comparison set 1	LGD vs HGD	P69891	P69891	Hemoglobin subunit gamma-1	HBG1		0.51451	-3.94149
Comparison set 1	LGD vs HGD	P69905	P69905	Hemoglobin subunit alpha	HBA1		0.336377	3.58601
Comparison set 1	LGD vs HGD	P78324-4;P78324;P78324-2;Q5TFQ8;H3BQ21;H3BUA5;Q9P1W8-3;Q9P1W8-4;Q9P1W8-2;Q9P1W8	P78324-4;P78324;P78324-2;Q5TFQ8	Tyrosine-protein phosphatase non-receptor type substrate 1	SIRPA	+	0.00446016	-8.47351
Comparison set 1	LGD vs HGD	P78371;F5GWF6;P78371-2;F8VQ14	P78371;F5GWF6;P78371-2;F8VQ14	T-complex protein 1 subunit beta	CCT2		0.436899	3.99191
Comparison set 1	LGD vs HGD	P78417;Q5TA02;P78417-3;P78417-2;Q5TA01	P78417;Q5TA02;P78417-3;P78417-2;Q5TA01	Glutathione S-transferase omega-1	GSTO1		0.980742	1.06475
Comparison set 1	LGD vs HGD	P78527-2;P78527	P78527-2;P78527	DNA-dependent protein kinase catalytic subunit	PRKDC		0.152082	3.36121
Comparison set 1	LGD vs HGD	P80108;P80108-2	P80108	Phosphatidylinositol-glycan-specific phospholipase D	GPLD1		0.28814	4.01166
Comparison set 1	LGD vs HGD	P80188;X6R8F3;P80188-2	P80188;X6R8F3;P80188-2	Neutrophil gelatinase-associated lipocalin	LCN2	+	0.0327662	-8.43016
Comparison set 1	LGD vs HGD	P80419	P80419	Ig heavy chain V-III region GAR	IGHV3-7		0.954284	-1.08409
Comparison set 1	LGD vs HGD	P80511	P80511	Protein S100-A12	S100A12		0.898725	-1.44824
Comparison set 1	LGD vs HGD	P80723;P80723-2;U3KQP0	P80723;P80723-2	Brain acid soluble protein 1	BASP1		0.31787	3.94619
Comparison set 1	LGD vs HGD	P80748	P80748	Ig lambda chain V-III region LOI	IGLV3-21		0.396466	-3.21369
Comparison set 1	LGD vs HGD	P84090;G3V279	P84090;G3V279	Enhancer of rudimentary homolog	ERH		0.628525	2.01918
Comparison set 1	LGD vs HGD	P84095	P84095	Rho-related GTP-binding protein RhoG	RHOG		0.356258	2.33927
Comparison set 1	LGD vs HGD	P98088	P98088	Mucin-5AC	MUC5AC	+	0.0274143	-15.3754
Comparison set 1	LGD vs HGD	P98160;Q5SZJ1;Q5SZJ2;H0Y5A9;Q5SZI9	P98160	Basement membrane-specific heparan sulfate proteoglycan core protein	HSPG2	+	2.63961e-05	-114.366
Comparison set 1	LGD vs HGD	Q00341;Q00341-2;H0Y394;H7C0A4;H7C2D1;H7BZC3;C9JMQ6;C9JQ82;C9JHS9;C9J739	Q00341;Q00341-2;H0Y394	Vigilin	HDLBP	+	0.0103058	17.6999
Comparison set 1	LGD vs HGD	Q00577;K7ENC1;Q9UJV8-2;Q9UJV8	Q00577	Transcriptional activator protein Pur-alpha	PURA		0.921189	1.21388
Comparison set 1	LGD vs HGD	Q00688;G3V5F2	Q00688	Peptidyl-prolyl cis-trans isomerase FKBP3	FKBP3		0.135099	4.31371
Comparison set 1	LGD vs HGD	Q00765;B7Z332;B7Z510;H0Y8J8;E2QRG8;Q00765-2	Q00765	Receptor expression-enhancing protein 5	REEP5		0.723243	-1.73158
Comparison set 1	LGD vs HGD	Q00796;H0YLA4;H0YKB3;Q00796-2	Q00796;H0YLA4	Sorbitol dehydrogenase	SORD		0.94012	-1.15711
Comparison set 1	LGD vs HGD	Q00839;Q00839-2;Q5RI18	Q00839;Q00839-2	Heterogeneous nuclear ribonucleoprotein U	HNRNPU	+	0.00918295	23.317
Comparison set 1	LGD vs HGD	Q01082;A0A087WUZ3;Q01082-3;Q01082-2;F8W6C1;A4QPE4	Q01082;A0A087WUZ3;Q01082-3;Q01082-2	Spectrin beta chain, non-erythrocytic 1	SPTBN1		0.630799	1.596
Comparison set 1	LGD vs HGD	Q01105-3;Q01105-4;Q01105-2;Q01105	Q01105-3;Q01105-4;Q01105-2;Q01105	Protein SET	SET		0.521298	2.78885
Comparison set 1	LGD vs HGD	Q01415;B7ZAX5;Q01415-2;H0YLL3;H0YLL8;H0YN31;H0YK10	Q01415;B7ZAX5;Q01415-2;H0YLL3;H0YLL8	N-acetylgalactosamine kinase	GALK2		0.697107	1.59676
Comparison set 1	LGD vs HGD	Q01469;I6L8B7;A8MUU1	Q01469;I6L8B7	Fatty acid-binding protein, epidermal	FABP5		0.871617	-1.28111
Comparison set 1	LGD vs HGD	Q01518;Q5T0R1;Q5T0R4;Q5T0R3;Q5T0R2;Q5T0R7;Q5T0R6;Q5T0R5;Q5T0S3;E9PDI2;P40123;Q5T0R8;F8WDB9;B7Z385;A0A087X0J3;A0A087WZ15;P40123-3;P40123-2	Q01518	Adenylyl cyclase-associated protein 1	CAP1		0.600596	1.79095
Comparison set 1	LGD vs HGD	Q01813;Q01813-2;B1APP8;B1APP6;Q5VSR5;V9GY25;H0Y757;V9GYV7;H0Y3Y3	Q01813;Q01813-2	ATP-dependent 6-phosphofructokinase, platelet type	PFKP		0.355471	1.93523
Comparison set 1	LGD vs HGD	Q01995;H0YCU9;E9PJ32;A0A087WWB6	Q01995;H0YCU9;E9PJ32	Transgelin	TAGLN		0.310891	-8.15424
Comparison set 1	LGD vs HGD	Q02218;E9PCR7;E9PDF2;Q02218-2;E9PFG7;Q02218-3;C9J4G7;Q9ULD0;Q9ULD0-3;Q9ULD0-2	Q02218;E9PCR7;E9PDF2;Q02218-2;E9PFG7;Q02218-3	2-oxoglutarate dehydrogenase, mitochondrial	OGDH		0.975406	1.06711
Comparison set 1	LGD vs HGD	Q02252;Q02252-2;G3V4Z4	Q02252;Q02252-2	Methylmalonate-semialdehyde dehydrogenase [acylating], mitochondrial	ALDH6A1		0.690063	1.95268
Comparison set 1	LGD vs HGD	Q02487-2;Q02487	Q02487-2;Q02487	Desmocollin-2	DSC2		0.657233	-1.65834
Comparison set 1	LGD vs HGD	Q02750;Q02750-2;H3BRW9	Q02750;Q02750-2	Dual specificity mitogen-activated protein kinase kinase 1	MAP2K1		0.291274	2.10274
Comparison set 1	LGD vs HGD	Q02790;F5H1U3;H0YFG2;F5H120	Q02790	Peptidyl-prolyl cis-trans isomerase FKBP4	FKBP4		0.688878	1.73336
Comparison set 1	LGD vs HGD	Q02817	Q02817	Mucin-2	MUC2	+	5.60551e-05	7068.07
Comparison set 1	LGD vs HGD	Q02818;H7BZI1;C9JKZ2;C9JBD3;C9J3C1	Q02818;H7BZI1;C9JKZ2	Nucleobindin-1	NUCB1		0.327774	3.54206
Comparison set 1	LGD vs HGD	Q02878;F8VR69;F8VZ45;U3KQR5	Q02878	60S ribosomal protein L6	RPL6		0.742435	1.8149
Comparison set 1	LGD vs HGD	Q03013-2;Q03013;B9ZVX7;P09488-2;P09488;E7EWW9;H3BRM6;A6NNT0	Q03013-2;Q03013;B9ZVX7;P09488-2;P09488;E7EWW9;H3BRM6	Glutathione S-transferase Mu 4	GSTM4		0.839909	-1.37461
Comparison set 1	LGD vs HGD	Q03154;Q03154-3;C9JMV9;Q03154-4;Q03154-2;C9JYZ0;F8WC59	Q03154;Q03154-3;C9JMV9;Q03154-4;Q03154-2;C9JYZ0;F8WC59	Aminoacylase-1	ACY1		0.235657	4.87371
Comparison set 1	LGD vs HGD	Q03403	Q03403	Trefoil factor 2	TFF2		0.747139	1.38707
Comparison set 1	LGD vs HGD	Q03405;M0R0H5;M0QYR6;M0R1I2;Q03405-2;M0R0Y4;Q03405-3;M0QYS6;M0R2E9;M0QX27;M0R383	Q03405;M0R0H5;M0QYR6;M0R1I2;Q03405-2;M0R0Y4;Q03405-3;M0QYS6;M0R2E9	Urokinase plasminogen activator surface receptor	PLAUR	+	0.0245357	-6.35697
Comparison set 1	LGD vs HGD	Q03591;B1AKG0;Q9BXR6	Q03591;B1AKG0	Complement factor H-related protein 1	CFHR1		0.482729	2.92108
Comparison set 1	LGD vs HGD	Q04446;E9PGM4	Q04446;E9PGM4	1,4-alpha-glucan-branching enzyme	GBE1		0.602918	1.83132
Comparison set 1	LGD vs HGD	Q04760-2;Q04760	Q04760-2;Q04760	Lactoylglutathione lyase	GLO1		0.722866	-2.18008
Comparison set 1	LGD vs HGD	Q04828;H0Y804;A6NHU4	Q04828;H0Y804	Aldo-keto reductase family 1 member C1	AKR1C1		0.408406	-3.17032
Comparison set 1	LGD vs HGD	Q04837;C9K0U8;E7EUY5	Q04837	Single-stranded DNA-binding protein, mitochondrial	SSBP1		0.066727	5.14739
Comparison set 1	LGD vs HGD	Q04917;A2IDB2;F8WEB6;A2IDB1	Q04917;A2IDB2	14-3-3 protein eta	YWHAH		0.932108	-1.19509
Comparison set 1	LGD vs HGD	Q04941;Q04941-2	Q04941;Q04941-2	Proteolipid protein 2	PLP2		0.0643822	4.50295
Comparison set 1	LGD vs HGD	Q05707-2;Q05707;J3QT83;Q05707-3;Q4G0W3;H0YBB2	Q05707-2;Q05707;J3QT83;Q05707-3	Collagen alpha-1(XIV) chain	COL14A1		0.0951648	-11.2684
Comparison set 1	LGD vs HGD	Q06033-2;Q06033;A0A087WW43;E7ET33;CON__Q0V8M9	Q06033-2;Q06033;A0A087WW43;E7ET33	Inter-alpha-trypsin inhibitor heavy chain H3	ITIH3		0.0955111	12.1434
Comparison set 1	LGD vs HGD	Q06124-2;Q06124;Q06124-3;H0YF12	Q06124-2;Q06124;Q06124-3	Tyrosine-protein phosphatase non-receptor type 11	PTPN11		0.839547	-1.27889
Comparison set 1	LGD vs HGD	Q06141	Q06141	Regenerating islet-derived protein 3-alpha	REG3A		0.354892	3.33355
Comparison set 1	LGD vs HGD	Q06210-2;Q06210;O94808;E5RJP4	Q06210-2;Q06210	Glutamine--fructose-6-phosphate aminotransferase [isomerizing] 1	GFPT1	+	0.0164195	7.08766
Comparison set 1	LGD vs HGD	Q06323;Q06323-3;Q06323-2;H0YLU2;H0YKK6	Q06323;Q06323-3;Q06323-2	Proteasome activator complex subunit 1	PSME1		0.469443	2.7342
Comparison set 1	LGD vs HGD	Q06828	Q06828	Fibromodulin	FMOD		0.484968	3.95816
Comparison set 1	LGD vs HGD	Q06830	Q06830	Peroxiredoxin-1	PRDX1		0.474047	1.62742
Comparison set 1	LGD vs HGD	Q07021;I3L3Q7;I3L3B0	Q07021;I3L3Q7;I3L3B0	Complement component 1 Q subcomponent-binding protein, mitochondrial	C1QBP		0.529726	2.24857
Comparison set 1	LGD vs HGD	Q07065	Q07065	Cytoskeleton-associated protein 4	CKAP4		0.24511	3.71206
Comparison set 1	LGD vs HGD	X6R3S7;Q07654;Q07654-2	X6R3S7;Q07654;Q07654-2	Trefoil factor 3	TFF3		0.052529	17.4914
Comparison set 1	LGD vs HGD	Q07812-5;Q07812-7;Q07812-8;Q07812;Q07812-2;Q07812-6	Q07812-5;Q07812-7;Q07812-8;Q07812;Q07812-2	Apoptosis regulator BAX	BAX		0.628209	1.71643
Comparison set 1	LGD vs HGD	Q07866-5;G5E9S8;G3V2E7;F8W6L3;G3V3H3;G3V5R9;E7EVH7;Q07866-8;Q07866-2;Q07866-3;Q07866;Q07866-7;Q07866-10;Q07866-6;Q07866-4;Q07866-9;G3V2P7	Q07866-5;G5E9S8;G3V2E7;F8W6L3;G3V3H3;G3V5R9;E7EVH7;Q07866-8;Q07866-2;Q07866-3;Q07866;Q07866-7;Q07866-10;Q07866-6;Q07866-4;Q07866-9	Kinesin light chain 1	KLC1		0.207312	-4.23576
Comparison set 1	LGD vs HGD	Q07960;H0YE29;E9PNR6	Q07960;H0YE29	Rho GTPase-activating protein 1	ARHGAP1		0.207982	4.86399
Comparison set 1	LGD vs HGD	Q08209-3;Q08209-2;Q08209;E7ETC2;Q08209-5;Q08209-4;E9PPC8;E9PK68;Q5F2F8;P16298-2;P16298-3;P16298;P16298-4;Q5F2G0;H0YB02;G3V111;P48454-2;P48454;P48454-3	Q08209-3;Q08209-2;Q08209;E7ETC2;Q08209-5;Q08209-4;E9PPC8;E9PK68;Q5F2F8;P16298-2;P16298-3;P16298;P16298-4	Serine/threonine-protein phosphatase 2B catalytic subunit alpha isoform	PPP3CA		0.858915	-1.44231
Comparison set 1	LGD vs HGD	Q08211	Q08211	ATP-dependent RNA helicase A	DHX9		0.393897	4.45764
Comparison set 1	LGD vs HGD	Q08257;Q08257-3;A6NP24;C9JH92;Q08257-2	Q08257;Q08257-3;A6NP24;C9JH92	Quinone oxidoreductase	CRYZ		0.863898	1.62755
Comparison set 1	LGD vs HGD	Q08378-2;Q08378;Q08378-4;A0A087WV43	Q08378-2;Q08378;Q08378-4	Golgin subfamily A member 3	GOLGA3		0.0930054	6.22145
Comparison set 1	LGD vs HGD	Q08380;K7EP36;K7ESM3;K7EKQ5;K7ERZ6;K7EJD3;K7ES75;K7EN99;K7EQT9;K7EJY8	Q08380	Galectin-3-binding protein	LGALS3BP		0.229403	-2.61823
Comparison set 1	LGD vs HGD	Q08499-6;A0A087WSZ7;Q08499-7;Q08499-12;Q08499-4;Q08499-3;Q08499-2;Q08499-10;Q08499-9;Q08499-11;Q08499	Q08499-6;A0A087WSZ7;Q08499-7;Q08499-12;Q08499-4;Q08499-3;Q08499-2;Q08499-10;Q08499-9;Q08499-11;Q08499	cAMP-specific 3,5-cyclic phosphodiesterase 4D	PDE4D		0.185449	-2.24893
Comparison set 1	LGD vs HGD	Q09028-3;Q09028;Q09028-2;Q09028-4;E9PNS2;E9PIC4;E9PNS6;H0YF10;C9JAJ9;H0YEU5;Q5JP02;H0YCT5;H0YDK2	Q09028-3;Q09028;Q09028-2;Q09028-4	Histone-binding protein RBBP4	RBBP4		0.737251	1.61404
Comparison set 1	LGD vs HGD	Q09327	Q09327	Beta-1,4-mannosyl-glycoprotein 4-beta-N-acetylglucosaminyltransferase	MGAT3		0.110658	-4.44059
Comparison set 1	LGD vs HGD	Q09666	Q09666	Neuroblast differentiation-associated protein AHNAK	AHNAK		0.588303	2.88406
Comparison set 1	LGD vs HGD	Q0VAF6	Q0VAF6	Syncollin	SYCN		0.28825	10.4891
Comparison set 1	LGD vs HGD	Q10567-3;Q10567-4	Q10567-3;Q10567-4	AP-1 complex subunit beta-1	AP1B1		0.920884	1.22156
Comparison set 1	LGD vs HGD	Q12765;Q12765-2;Q12765-3;C9K052;B8ZZP4;C9J7U9	Q12765;Q12765-2;Q12765-3;C9K052	Secernin-1	SCRN1		0.414262	-2.58897
Comparison set 1	LGD vs HGD	Q12792;Q12792-3;Q12792-4;F8VS81;F8W1Q9;F8VRG3	Q12792;Q12792-3;Q12792-4;F8VS81	Twinfilin-1	TWF1		0.501175	2.64713
Comparison set 1	LGD vs HGD	Q12805-2;Q12805-4;Q12805-3;Q12805;Q12805-5;Q580Q6;C9JQX7;C9J4J8;C9JPZ9;C9JUM4	Q12805-2;Q12805-4;Q12805-3;Q12805;Q12805-5	EGF-containing fibulin-like extracellular matrix protein 1	EFEMP1		0.547165	-3.24132
Comparison set 1	LGD vs HGD	Q12841;Q12841-2;C9J5G4;H7C4W4	Q12841;Q12841-2	Follistatin-related protein 1	FSTL1		0.0872094	-17.0015
Comparison set 1	LGD vs HGD	Q12864;E7EN24;H0YBL0;E5RJT3	Q12864;E7EN24	Cadherin-17	CDH17		0.0823929	14.0515
Comparison set 1	LGD vs HGD	Q12904;Q12904-2;D6R937	Q12904;Q12904-2	Aminoacyl tRNA synthase complex-interacting multifunctional protein 1	AIMP1		0.600286	1.95609
Comparison set 1	LGD vs HGD	Q12906-5;Q12906-4;Q12906-2;Q12906-6;Q12906-3;Q12906;Q12906-7;K7EQR9;K7EKJ9;K7ERM6;K7ENK6;K7EM82;K7EJ09;K7ER69	Q12906-5;Q12906-4;Q12906-2;Q12906-6;Q12906-3;Q12906;Q12906-7	Interleukin enhancer-binding factor 3	ILF3		0.962778	1.1176
Comparison set 1	LGD vs HGD	Q12907;D6RBV2;D6RIU4;D6RDX1;D6RBH1	Q12907;D6RBV2;D6RIU4	Vesicular integral-membrane protein VIP36	LMAN2	+	0.045681	-4.15544
Comparison set 1	LGD vs HGD	Q12913;A0A087WTK0;A0A087WVC6;Q12913-2	Q12913;A0A087WTK0;A0A087WVC6	Receptor-type tyrosine-protein phosphatase eta	PTPRJ		0.987937	1.01081
Comparison set 1	LGD vs HGD	Q12929;Q12929-2;F5H0R8;F5H3Q6;F5GYM8;F5H1B5;H0YFG1;F5H2B8	Q12929;Q12929-2	Epidermal growth factor receptor kinase substrate 8	EPS8	+	0.0479908	-24.2723
Comparison set 1	LGD vs HGD	Q12931-2;Q12931;I3L239	Q12931-2;Q12931	Heat shock protein 75 kDa, mitochondrial	TRAP1		0.0709034	6.91601
Comparison set 1	LGD vs HGD	Q13009-2;Q13009	Q13009-2;Q13009	T-lymphoma invasion and metastasis-inducing protein 1	TIAM1		0.401741	-5.42457
Comparison set 1	LGD vs HGD	Q13011;M0R248;M0QZW4	Q13011;M0R248	Delta(3,5)-Delta(2,4)-dienoyl-CoA isomerase, mitochondrial	ECH1	+	0.0341531	5.74983
Comparison set 1	LGD vs HGD	Q13057;Q13057-2;K7EN91;K7ES73;K7EP09;K7ESK6;K7EPT0;K7EQ60	Q13057;Q13057-2;K7EN91	Bifunctional coenzyme A synthase	COASY		0.0583336	6.3824
Comparison set 1	LGD vs HGD	Q13087-2;Q13087;H0Y4J5;Q4TT65	Q13087-2;Q13087	Protein disulfide-isomerase A2	PDIA2		0.98147	-1.05725
Comparison set 1	LGD vs HGD	Q13148;K7EJM5;A0A087WX29;K7EN94;B1AKP7;G3V162;A0A087X260;A0A087WYY0;A0A087WXQ5;A0A087WV68;Q13148-4;A0A087WW61;A0A087WX67;A0A087WXV3;K7EJ99;A0A087WZC9	Q13148;K7EJM5;A0A087WX29;K7EN94;B1AKP7;G3V162;A0A087X260;A0A087WYY0;A0A087WXQ5;A0A087WV68;Q13148-4	TAR DNA-binding protein 43	TARDBP		0.19898	4.277
Comparison set 1	LGD vs HGD	Q13155;A8MU58;F8W950	Q13155;A8MU58;F8W950	Aminoacyl tRNA synthase complex-interacting multifunctional protein 2	AIMP2		0.415008	3.10022
Comparison set 1	LGD vs HGD	Q13162;H7C3T4;A6NJJ0;A6NG45	Q13162;H7C3T4	Peroxiredoxin-4	PRDX4		0.11173	9.13655
Comparison set 1	LGD vs HGD	Q13185;C9JMM0;B8ZZ43;S4R2Y4	Q13185;C9JMM0;B8ZZ43;S4R2Y4	Chromobox protein homolog 3	CBX3		0.716409	1.54046
Comparison set 1	LGD vs HGD	Q13200;Q13200-3;Q13200-2;H7C1H2;C9JPC0;F8WBS8;H7C2Q3	Q13200;Q13200-3;Q13200-2	26S proteasome non-ATPase regulatory subunit 2	PSMD2		0.766695	2.01759
Comparison set 1	LGD vs HGD	Q13217;X6R9L0	Q13217;X6R9L0	DnaJ homolog subfamily C member 3	DNAJC3		0.240914	5.25879
Comparison set 1	LGD vs HGD	Q13228;Q13228-4;Q13228-3;Q13228-2;A6PVX1;H0Y532;F2Z2W8;F8WCR4;C9JVL0;F8WBA9	Q13228;Q13228-4;Q13228-3;Q13228-2	Selenium-binding protein 1	SELENBP1		0.975989	-1.05479
Comparison set 1	LGD vs HGD	Q13232;H3BPR2;H3BPD9;H3BMQ7;H3BRA8	Q13232;H3BPR2	Nucleoside diphosphate kinase 3	NME3	+	0.00252395	-8.34967
Comparison set 1	LGD vs HGD	Q13263-2;Q13263;M0R0K9;M0R2I3;M0R3C0	Q13263-2;Q13263;M0R0K9	Transcription intermediary factor 1-beta	TRIM28	+	0.00623626	8.43495
Comparison set 1	LGD vs HGD	Q13347;Q5TFK1	Q13347;Q5TFK1	Eukaryotic translation initiation factor 3 subunit I	EIF3I		0.0853885	4.65448
Comparison set 1	LGD vs HGD	Q13409-3;Q13409-7;Q13409-2;Q13409;Q13409-6;Q13409-5;E7EQL5;E7EV09;E7EQU2;E7ESD3;E7EMU4;E9PGG1;E7EUM4;E7ERR6;E7ERH4;E7ET01;E7ETL8;E7EU01	Q13409-3;Q13409-7;Q13409-2;Q13409;Q13409-6;Q13409-5;E7EQL5	Cytoplasmic dynein 1 intermediate chain 2	DYNC1I2		0.885053	1.30682
Comparison set 1	LGD vs HGD	Q13421-4;Q13421-3;Q13421-2;Q13421;H3BR90;H3BMA1;H3BUX1;H3BV92	Q13421-4;Q13421-3;Q13421-2;Q13421;H3BR90;H3BMA1;H3BUX1	Mesothelin	MSLN		0.507741	2.23712
Comparison set 1	LGD vs HGD	Q13442	Q13442	28 kDa heat- and acid-stable phosphoprotein	PDAP1		0.170203	4.61785
Comparison set 1	LGD vs HGD	Q13492-3;Q13492-2;Q13492-5;Q13492;Q13492-4;E9PKP6;E9PI56;E9PLJ8;E9PJT1;E9PK13;E5RFU0;E5RHK9;E5RFC6;E5RK51;E5RIJ5;E5RGY9;E9PDG8;O60641-3;O60641-4;O60641	Q13492-3;Q13492-2;Q13492-5;Q13492;Q13492-4	Phosphatidylinositol-binding clathrin assembly protein	PICALM		0.543885	-1.7977
Comparison set 1	LGD vs HGD	Q13547;Q5TEE2;Q92769-3;Q92769	Q13547;Q5TEE2;Q92769-3;Q92769	Histone deacetylase 1	HDAC1		0.131468	2.66797
Comparison set 1	LGD vs HGD	Q13561;Q13561-3;Q13561-2;F8W1I6;H0YI98;F8VW18;F8VRV7;H0YHL1;F8VX93;F8W0U6	Q13561;Q13561-3;Q13561-2;F8W1I6;H0YI98;F8VW18	Dynactin subunit 2	DCTN2		0.0804509	8.8529
Comparison set 1	LGD vs HGD	Q13576;F5H7S7;E7EWC2;Q13576-3;Q13576-2;D6R939;E9PDT6;D6RDK8;D6RGC6;D6R999	Q13576;F5H7S7;E7EWC2;Q13576-3;Q13576-2;D6R939	Ras GTPase-activating-like protein IQGAP2	IQGAP2		0.976548	-1.07545
Comparison set 1	LGD vs HGD	Q13630;E9PKL9;E9PP14;E9PLH9;E9PP60;H0YE90;H0YCP7	Q13630;E9PKL9;E9PP14	GDP-L-fucose synthase	TSTA3		0.25673	6.24876
Comparison set 1	LGD vs HGD	Q13751;X1WI29;Q5THA1;REV__H3BPU4;REV__Q9UGJ1-2;REV__Q9UGJ1;Q9P1Z9;Q9P1Z9-2	Q13751	Laminin subunit beta-3	LAMB3		0.1958	-11.6593
Comparison set 1	LGD vs HGD	Q13753;Q13753-2	Q13753;Q13753-2	Laminin subunit gamma-2	LAMC2	+	0.0484413	-24.5818
Comparison set 1	LGD vs HGD	Q13813;Q13813-2;Q13813-3	Q13813;Q13813-2;Q13813-3	Spectrin alpha chain, non-erythrocytic 1	SPTAN1		0.902075	1.28113
Comparison set 1	LGD vs HGD	Q13838;Q13838-2;Q5STU3;F6WLT2;O00148;F6S4E6;F6TRA5;O00148-2;H0Y400;F6UJC5;B1Q2N1;F6QYI9;F6R6M7;K7EQN7;K7EN69;K7EPJ3;K7ENP6;F6QWI5;K7EL56;K7EIL8;F6U6E2;F6S2B7;F6SXL5;K7EN25;H0YCC6	Q13838;Q13838-2;Q5STU3;F6WLT2;O00148;F6S4E6;F6TRA5;O00148-2	Spliceosome RNA helicase DDX39B	DDX39B		0.181921	5.54797
Comparison set 1	LGD vs HGD	Q14019;H3BT58	Q14019;H3BT58	Coactosin-like protein	COTL1		0.477025	3.04183
Comparison set 1	LGD vs HGD	Q14103-3;Q14103;H0Y8G5;H0YA96;D6RAF8;Q14103-4;Q14103-2;D6RF44;D6RD83;D6RBQ9;A0A087WUK2;O14979-3;O14979-2;O14979	Q14103-3;Q14103;H0Y8G5;H0YA96;D6RAF8;Q14103-4;Q14103-2;D6RF44;D6RD83;D6RBQ9	Heterogeneous nuclear ribonucleoprotein D0	HNRNPD	+	0.0360079	22.1545
Comparison set 1	LGD vs HGD	Q14118;C9JYS1;C9J196;C9JQL4	Q14118	Dystroglycan	DAG1		0.726092	2.06342
Comparison set 1	LGD vs HGD	Q14126;J3KSI6	Q14126	Desmoglein-2	DSG2		0.737194	-1.91023
Comparison set 1	LGD vs HGD	Q14152;Q14152-2	Q14152;Q14152-2	Eukaryotic translation initiation factor 3 subunit A	EIF3A		0.569046	2.34804
Comparison set 1	LGD vs HGD	Q14166;V9GY16	Q14166	Tubulin--tyrosine ligase-like protein 12	TTLL12		0.673518	1.57995
Comparison set 1	LGD vs HGD	Q14204;H0YJ21	Q14204	Cytoplasmic dynein 1 heavy chain 1	DYNC1H1		0.316035	3.87308
Comparison set 1	LGD vs HGD	Q14240;Q14240-2;E7EQG2;J3KSN7;E7EMV8	Q14240;Q14240-2;E7EQG2	Eukaryotic initiation factor 4A-II	EIF4A2		0.469706	1.71706
Comparison set 1	LGD vs HGD	Q14247-3;Q14247;H0YCD9;Q14247-2;H0YEV2;E9PKG3;E9PP90	Q14247-3;Q14247;H0YCD9;Q14247-2;H0YEV2	Src substrate cortactin	CTTN		0.303826	2.29477
Comparison set 1	LGD vs HGD	Q14376;Q14376-2;Q5QPP4;Q5QPP1;A0A088AWP6;Q5QPP3;Q5QPP9	Q14376;Q14376-2;Q5QPP4;Q5QPP1;A0A088AWP6;Q5QPP3	UDP-glucose 4-epimerase	GALE		0.771219	-1.49172
Comparison set 1	LGD vs HGD	Q14435;E7EUL0;C9J2C3;H7BZS4	Q14435;E7EUL0;C9J2C3	Polypeptide N-acetylgalactosaminyltransferase 3	GALNT3		0.962311	-1.13508
Comparison set 1	LGD vs HGD	Q14508;Q14508-2;Q14508-3	Q14508;Q14508-2;Q14508-3	WAP four-disulfide core domain protein 2	WFDC2	+	0.00553708	-13.2337
Comparison set 1	LGD vs HGD	Q14520-2;Q14520	Q14520-2;Q14520	Hyaluronan-binding protein 2	HABP2		0.564194	2.278
Comparison set 1	LGD vs HGD	Q14554;Q14554-2	Q14554;Q14554-2	Protein disulfide-isomerase A5	PDIA5		0.393378	2.52694
Comparison set 1	LGD vs HGD	Q14651;C9JAM8;C9J359;C9J0F3;C9JAM3;C9JVY2;C9JU08;C9JYI1	Q14651	Plastin-1	PLS1		0.717286	1.81571
Comparison set 1	LGD vs HGD	Q14696;H0YLI4;Q14696-2	Q14696	LDLR chaperone MESD	MESDC2		0.476105	2.53336
Comparison set 1	LGD vs HGD	Q14697;Q14697-2;F5H6X6;E9PKU7;E9PNH1;Q14697-3	Q14697;Q14697-2;F5H6X6;E9PKU7	Neutral alpha-glucosidase AB	GANAB		0.249799	6.17877
Comparison set 1	LGD vs HGD	Q14764;H3BQK6;H3BRL2;H3BUK7;H3BNF6;H3BP76;H3BPZ2;H3BNF2;H3BUP3;I3L155;H3BQE7	Q14764	Major vault protein	MVP		0.264919	4.4841
Comparison set 1	LGD vs HGD	Q14847;Q14847-2;C9J9W2;F6S2S5;K7ESD6;Q14847-3;O76041-2	Q14847;Q14847-2;C9J9W2	LIM and SH3 domain protein 1	LASP1		0.981645	1.05541
Comparison set 1	LGD vs HGD	Q14914-2;Q14914;F2Z3J9;Q5JVP2;F6XGT7	Q14914-2;Q14914	Prostaglandin reductase 1	PTGR1		0.719165	-2.23417
Comparison set 1	LGD vs HGD	Q14956-2;Q14956	Q14956-2;Q14956	Transmembrane glycoprotein NMB	GPNMB		0.302345	-2.7565
Comparison set 1	LGD vs HGD	Q14974;Q14974-2;J3QR48;J3KTM9;J3QRG4;J3QKQ5	Q14974;Q14974-2	Importin subunit beta-1	KPNB1		0.418051	3.83349
Comparison set 1	LGD vs HGD	Q14980-4;Q14980-3;Q14980-2;Q14980;A0A087WY61;F5H4J1;F5H6Y5;H0YFY6;Q14980-5;F5H7R5;F5H4Y4;F5GWA2;F5GWK2;F5H073;F5H068;F8W6T3;F5H1L0;F5GZW1;F5H2F3;REV__K7EJH0;REV__K7EMX1;REV__K7EJV2;F5GWH6;F5H3L6;REV__Q8NBT2;F5H0Z7;REV__K7ESQ2;F5H763;K4DIE0;REV__Q569K6;O94964-2;Q9BT92	Q14980-4;Q14980-3;Q14980-2;Q14980;A0A087WY61;F5H4J1;F5H6Y5	Nuclear mitotic apparatus protein 1	NUMA1		0.344337	3.35841
Comparison set 1	LGD vs HGD	Q15008;Q15008-4;Q15008-3;Q15008-2;C9J0E9;C9J7B7;H7C531	Q15008;Q15008-4;Q15008-3;Q15008-2	26S proteasome non-ATPase regulatory subunit 6	PSMD6		0.997699	-1.00447
Comparison set 1	LGD vs HGD	Q15019;Q15019-3;Q15019-2;B5MCX3;C9J2Q4;C9J938;C9JB25;H7C2Y0;C9IY94;C9IZU3;H7C310;C9JQJ4;B5MD47;C9JZI2;C9JFT1;F8WB65;C9JT15;C9JSE7	Q15019;Q15019-3;Q15019-2;B5MCX3;C9J2Q4;C9J938;C9JB25;H7C2Y0	Septin-2	SEPT2		0.94036	1.17187
Comparison set 1	LGD vs HGD	Q15029-2;Q15029-3;Q15029;K7EP67;K7EJ74	Q15029-2;Q15029-3;Q15029	116 kDa U5 small nuclear ribonucleoprotein component	EFTUD2		0.563928	1.75265
Comparison set 1	LGD vs HGD	Q15046;Q15046-2;H3BVA8;J3KRL2;H3BPV7	Q15046;Q15046-2	Lysine--tRNA ligase	KARS		0.54443	2.00187
Comparison set 1	LGD vs HGD	Q15075	Q15075	Early endosome antigen 1	EEA1		0.617735	1.90398
Comparison set 1	LGD vs HGD	Q15084-3;Q15084;Q15084-4;Q15084-5;Q15084-2	Q15084-3;Q15084;Q15084-4;Q15084-5;Q15084-2	Protein disulfide-isomerase A6	PDIA6		0.093128	13.1405
Comparison set 1	LGD vs HGD	Q15113	Q15113	Procollagen C-endopeptidase enhancer 1	PCOLCE		0.473119	-2.48086
Comparison set 1	LGD vs HGD	Q15121;Q15121-2;B1AKZ5	Q15121;Q15121-2;B1AKZ5	Astrocytic phosphoprotein PEA-15	PEA15		0.45031	2.23753
Comparison set 1	LGD vs HGD	Q15149-7;Q15149-8;Q15149-9;Q15149-5;Q15149-4;Q15149-6;Q15149-2;Q15149;E9PMV1;H0YDN1;E9PKG0;E9PQ28;E9PIA2	Q15149-7;Q15149-8;Q15149-9;Q15149-5;Q15149-4;Q15149-6;Q15149-2;Q15149	Plectin	PLEC		0.31043	3.7726
Comparison set 1	LGD vs HGD	Q15181;Q5SQT6	Q15181;Q5SQT6	Inorganic pyrophosphatase	PPA1		0.270536	4.29581
Comparison set 1	LGD vs HGD	Q15233-2;Q15233;C9IZL7;C9JYS8;C9J4X2;H7C367	Q15233-2;Q15233;C9IZL7;C9JYS8	Non-POU domain-containing octamer-binding protein	NONO	+	0.0120442	9.90818
Comparison set 1	LGD vs HGD	Q15286;F5H157;Q15286-2	Q15286;F5H157;Q15286-2	Ras-related protein Rab-35	RAB35		0.690308	1.40448
Comparison set 1	LGD vs HGD	Q15363;F5GX39;E7EQ72	Q15363;F5GX39;E7EQ72	Transmembrane emp24 domain-containing protein 2	TMED2		0.373617	-2.70849
Comparison set 1	LGD vs HGD	Q15365;H3BSP4;C9K0A2;F8WC71;C9IZV9;C9J7A9;C9JSA6;C9J5V4;C9JTY5;C9JZY3;C9J0A4;F6TJN8;P57723-2;P57723	Q15365	Poly(rC)-binding protein 1	PCBP1		0.0739697	3.36636
Comparison set 1	LGD vs HGD	Q15366-6;Q15366-3;Q15366-7;Q15366-4;Q15366;Q15366-2;H3BRU6;F8VZX2;B4DXP5;Q15366-5;F8W0G4;F8VXH9;E9PFP8;P57721-5;P57721-4;P57721;F8W1G6;J3QT27;P57721-2;P57721-3;F8VTZ0;F8VRH0;H3BND9;H3BSS4	Q15366-6;Q15366-3;Q15366-7;Q15366-4;Q15366;Q15366-2;H3BRU6;F8VZX2;B4DXP5;Q15366-5;F8W0G4;F8VXH9;E9PFP8;P57721-5;P57721-4;P57721;F8W1G6;J3QT27;P57721-2;P57721-3	Poly(rC)-binding protein 2	PCBP2		0.271206	4.31569
Comparison set 1	LGD vs HGD	Q15393;Q15393-3;Q15393-2;J3QL37;J3QRB2;I3L4G7	Q15393	Splicing factor 3B subunit 3	SF3B3		0.882429	-1.32651
Comparison set 1	LGD vs HGD	Q15435;Q15435-2;H7C003;C9J177;C9JD73;Q15435-3;B5MBZ8;Q15435-5;Q15435-4;C9JRC4;H7C3Q5;H7C118	Q15435;Q15435-2;H7C003;C9J177;C9JD73;Q15435-3;B5MBZ8;Q15435-5;Q15435-4	Protein phosphatase 1 regulatory subunit 7	PPP1R7		0.761719	1.83029
Comparison set 1	LGD vs HGD	Q15437;Q5QPE2;Q5QPE1;G3V4V1;G3V1W4;G3V3G5;G3V2R6;G3V5K1;G3V5X8;G3V4Q2	Q15437;Q5QPE2	Protein transport protein Sec23B	SEC23B		0.336142	5.18883
Comparison set 1	LGD vs HGD	Q15459;Q15459-2	Q15459;Q15459-2	Splicing factor 3A subunit 1	SF3A1		0.576543	1.90426
Comparison set 1	LGD vs HGD	Q15555-4;Q15555-5;Q15555-3;Q15555;K7EL66;K7ERD8;Q15555-2;M0QX52	Q15555-4;Q15555-5;Q15555-3;Q15555	Microtubule-associated protein RP/EB family member 2	MAPRE2		0.85892	1.40775
Comparison set 1	LGD vs HGD	Q15582;H0Y8L3;S4R3C6;H0Y9D7;H0Y8M8;H0YAB8;H0YAH8;D6RBX4	Q15582;H0Y8L3	Transforming growth factor-beta-induced protein ig-h3	TGFBI		0.504855	-4.6654
Comparison set 1	LGD vs HGD	Q15599-2;Q15599;H3BMF5;H3BUQ9;H3BN50;H3BQS0;Q15599-3	Q15599-2;Q15599	Na(+)/H(+) exchange regulatory cofactor NHE-RF2	SLC9A3R2		0.922593	-1.15779
Comparison set 1	LGD vs HGD	Q15691	Q15691	Microtubule-associated protein RP/EB family member 1	MAPRE1		0.577032	1.90176
Comparison set 1	LGD vs HGD	Q15717;Q15717-2;M0QZR9	Q15717;Q15717-2;M0QZR9	ELAV-like protein 1	ELAVL1		0.795271	1.43488
Comparison set 1	LGD vs HGD	Q15828	Q15828	Cystatin-M	CST6	+	0.0115204	-19.4869
Comparison set 1	LGD vs HGD	Q15833-2;Q15833;Q15833-3;A0A087WWS7;M0R0M7;M0QZ54;M0R118;M0R1A1;R4GMY7;M0R376;A0A087WUN8;M0R0D4	Q15833-2;Q15833;Q15833-3;A0A087WWS7;M0R0M7	Syntaxin-binding protein 2	STXBP2		0.186094	-3.18501
Comparison set 1	LGD vs HGD	Q15848	Q15848	Adiponectin	ADIPOQ		0.997995	-1.00567
Comparison set 1	LGD vs HGD	Q15907;Q15907-2;H3BMH2;H3BSC1;P62491-2;P62491;B4DQU5;M0R2D0;M0R377;H3BN38	Q15907;Q15907-2;H3BMH2;H3BSC1;P62491-2;P62491	Ras-related protein Rab-11B	RAB11B		0.561723	1.57213
Comparison set 1	LGD vs HGD	Q16186;A0A087WX59;A0A087WUX6	Q16186;A0A087WX59	Proteasomal ubiquitin receptor ADRM1	ADRM1		0.7557	1.34499
Comparison set 1	LGD vs HGD	Q16222-2;Q16222-3;Q16222;Q3KQV9;A0A087X226	Q16222-2;Q16222-3;Q16222	UDP-N-acetylhexosamine pyrophosphorylase	UAP1		0.572391	2.28796
Comparison set 1	LGD vs HGD	Q16270-2;Q16270	Q16270-2;Q16270	Insulin-like growth factor-binding protein 7	IGFBP7		0.321708	-7.30685
Comparison set 1	LGD vs HGD	Q16363-2;Q16363;E5RK79;E5RFD7;E5RHF3;Q6LET9;E5RFQ2;Q16363-3	Q16363-2;Q16363	Laminin subunit alpha-4	LAMA4		0.228853	-3.34967
Comparison set 1	LGD vs HGD	Q16401;Q16401-2;F2Z3J2;Q4VXH0	Q16401;Q16401-2	26S proteasome non-ATPase regulatory subunit 5	PSMD5		0.172118	3.38149
Comparison set 1	LGD vs HGD	Q16531;F5GY55;F5H581;F5H2L3;F5H775;Q16531-2;F5GWI0;F5GZY8;F5H4N9;F5H6C5;F5H238;F5GYG8;F5H7A0;F5H0Y5;F5H198;F8WF81;F5GZ34	Q16531;F5GY55	DNA damage-binding protein 1	DDB1		0.762173	1.84428
Comparison set 1	LGD vs HGD	Q16543;K7EKQ2;K7EQA9;K7EL68;K7EIU0	Q16543;K7EKQ2;K7EQA9;K7EL68	Hsp90 co-chaperone Cdc37	CDC37		0.36316	2.65966
Comparison set 1	LGD vs HGD	Q16555-2;Q16555;E5RFU4	Q16555-2;Q16555	Dihydropyrimidinase-related protein 2	DPYSL2		0.479441	3.74338
Comparison set 1	LGD vs HGD	Q16563-2;C9JYN0;Q16563;H7C4J8	Q16563-2;C9JYN0;Q16563	Synaptophysin-like protein 1	SYPL1		0.528182	2.35904
Comparison set 1	LGD vs HGD	Q16610;Q16610-4;Q16610-2;Q16610-3	Q16610;Q16610-4;Q16610-2	Extracellular matrix protein 1	ECM1		0.709596	-1.85582
Comparison set 1	LGD vs HGD	Q16651;Q16651-2;H3BUJ8;H3BVC8	Q16651;Q16651-2	Prostasin	PRSS8		0.0662091	-10.0518
Comparison set 1	LGD vs HGD	Q16658;C9JFC0;C9JPH9	Q16658	Fascin	FSCN1		0.0666596	9.70939
Comparison set 1	LGD vs HGD	Q16698-2;Q16698;E5RJG7;E5RFV2;E5RJD2;E5RID6;H0YAW3	Q16698-2;Q16698;E5RJG7;E5RFV2;E5RJD2	2,4-dienoyl-CoA reductase, mitochondrial	DECR1		0.735411	2.43709
Comparison set 1	LGD vs HGD	Q16706	Q16706	Alpha-mannosidase 2	MAN2A1		0.622791	-1.83147
Comparison set 1	LGD vs HGD	Q16762;B1AH48	Q16762	Thiosulfate sulfurtransferase	TST		0.697119	1.40441
Comparison set 1	LGD vs HGD	Q16769;B5MCZ9;Q16769-2	Q16769;B5MCZ9;Q16769-2	Glutaminyl-peptide cyclotransferase	QPCT		0.719194	-1.41136
Comparison set 1	LGD vs HGD	Q16790;A0A087WYS4	Q16790;A0A087WYS4	Carbonic anhydrase 9	CA9		0.1563	-3.41655
Comparison set 1	LGD vs HGD	Q16822;H0YML5;B4DW73;H0YM31;Q16822-2;H0YMU6;H0YNG4;H0YMA5	Q16822;H0YML5;B4DW73;H0YM31;Q16822-2	Phosphoenolpyruvate carboxykinase [GTP], mitochondrial	PCK2		0.295926	2.06288
Comparison set 1	LGD vs HGD	Q16851-2;C9JNZ1;C9JVG3;C9JWG0;C9JTZ5;C9JUW1;F2Z3H1;C9J3M0;F2Z3P4;F8WC70	Q16851-2	UTP--glucose-1-phosphate uridylyltransferase	UGP2		0.267798	4.83763
Comparison set 1	LGD vs HGD	Q2M2H8;Q2M2H8-3	Q2M2H8	Probable maltase-glucoamylase-like protein LOC93432	MGAM2		0.832294	1.352
Comparison set 1	LGD vs HGD	Q2WGJ9	Q2WGJ9	Fer-1-like protein 6	FER1L6		0.57743	2.42861
Comparison set 1	LGD vs HGD	Q4G0P3;H0YF91;J3QL79;F8WD03;Q4G0P3-6;Q4G0P3-10;Q4G0P3-8;Q4G0P3-5;Q4G0P3-2	Q4G0P3;H0YF91;J3QL79;F8WD03;Q4G0P3-6;Q4G0P3-10;Q4G0P3-8;Q4G0P3-5;Q4G0P3-2	Hydrocephalus-inducing protein homolog	HYDIN		0.193701	-4.56347
Comparison set 1	LGD vs HGD	Q52LJ0;Q52LJ0-2	Q52LJ0;Q52LJ0-2	Protein FAM98B	FAM98B		0.740596	1.56816
Comparison set 1	LGD vs HGD	Q53EL6-2;Q53EL6;Q5VZS7	Q53EL6-2;Q53EL6	Programmed cell death protein 4	PDCD4		0.958689	-1.1447
Comparison set 1	LGD vs HGD	Q53FA7;H7BZH6;Q53FA7-2	Q53FA7	Quinone oxidoreductase PIG3	TP53I3		0.817816	1.5196
Comparison set 1	LGD vs HGD	Q53GD3;Q53GD3-4;Q53GD3-3;H0Y5I3;Q53GD3-2	Q53GD3;Q53GD3-4;Q53GD3-3;H0Y5I3;Q53GD3-2	Choline transporter-like protein 4	SLC44A4	+	0.00193153	-7.88319
Comparison set 1	LGD vs HGD	Q53H47-2;Q53H47	Q53H47-2;Q53H47	Histone-lysine N-methyltransferase SETMAR	SETMAR		0.723357	-2.07903
Comparison set 1	LGD vs HGD	Q53H82	Q53H82	Beta-lactamase-like protein 2	LACTB2		0.817579	-1.55238
Comparison set 1	LGD vs HGD	Q5JS37-2;Q5JS37;C9J973;A0A087X2B8	Q5JS37-2;Q5JS37;C9J973	NHL repeat-containing protein 3	NHLRC3		0.853802	1.18961
Comparison set 1	LGD vs HGD	Q5MY95;Q5MY95-2	Q5MY95;Q5MY95-2	Ectonucleoside triphosphate diphosphohydrolase 8	ENTPD8		0.669579	-1.33071
Comparison set 1	LGD vs HGD	Q5TEC6	Q5TEC6	Histone H3	HIST2H3PS2	+	6.87811e-05	22.8599
Comparison set 1	LGD vs HGD	Q5VW32;Q5VW32-2;F5GXQ0;Q5VW33	Q5VW32;Q5VW32-2;F5GXQ0	BRO1 domain-containing protein BROX	BROX		0.221001	-3.79605
Comparison set 1	LGD vs HGD	Q5VWZ2;Q5VWZ2-2	Q5VWZ2;Q5VWZ2-2	Lysophospholipase-like protein 1	LYPLAL1		0.339245	2.95718
Comparison set 1	LGD vs HGD	Q6BDI9	Q6BDI9	Rab15 effector protein	REP15		0.0512567	6.06724
Comparison set 1	LGD vs HGD	Q6GPI1;H3BTQ4;J3QKZ2	Q6GPI1	Chymotrypsinogen B2	CTRB2		0.82187	1.72751
Comparison set 1	LGD vs HGD	Q6IBS0;D6RG15;H0Y858;H7C5I2;Q9NR96-4	Q6IBS0;D6RG15	Twinfilin-2	TWF2		0.602208	-1.56793
Comparison set 1	LGD vs HGD	Q6NUK1;J3KN42;H3BMI3;Q6NUK1-2	Q6NUK1;J3KN42	Calcium-binding mitochondrial carrier protein SCaMC-1	SLC25A24		0.0939662	-4.96636
Comparison set 1	LGD vs HGD	Q6P4A8;F5H053	Q6P4A8	Phospholipase B-like 1	PLBD1		0.199067	6.61738
Comparison set 1	LGD vs HGD	Q6P587;Q6P587-2;Q6P587-3	Q6P587;Q6P587-2;Q6P587-3	Acylpyruvase FAHD1, mitochondrial	FAHD1		0.744826	-2.55813
Comparison set 1	LGD vs HGD	Q6P5S2	Q6P5S2	Protein LEG1 homolog	LEG1		0.17501	5.05535
Comparison set 1	LGD vs HGD	Q6P996-4;Q6P996-5;Q6P996;H3BND4;Q6P996-3;Q86XE2;Q6P996-2;Q6P474;J3KNK7;H3BNL6;H3BPV5;H3BM88;H3BU11;H3BQ54;H3BQS3	Q6P996-4;Q6P996-5;Q6P996;H3BND4;Q6P996-3	Pyridoxal-dependent decarboxylase domain-containing protein 1	PDXDC1		0.364767	4.30857
Comparison set 1	LGD vs HGD	Q6PCB0;J3QLP3;J3QRR0;Q6PCB0-2	Q6PCB0;J3QLP3	von Willebrand factor A domain-containing protein 1	VWA1		0.235998	-3.67428
Comparison set 1	LGD vs HGD	Q6PCE3	Q6PCE3	Glucose 1,6-bisphosphate synthase	PGM2L1		0.632585	-1.89306
Comparison set 1	LGD vs HGD	Q6S8J3;A5A3E0;P0CG38;P0CG39	Q6S8J3;A5A3E0;P0CG38;P0CG39	POTE ankyrin domain family member E	POTEE		0.205932	2.673
Comparison set 1	LGD vs HGD	Q6UVK1	Q6UVK1	Chondroitin sulfate proteoglycan 4	CSPG4		0.112628	12.642
Comparison set 1	LGD vs HGD	Q6UW15;Q6UW15-2	Q6UW15;Q6UW15-2	Regenerating islet-derived protein 3-gamma	REG3G		0.630578	2.03458
Comparison set 1	LGD vs HGD	Q6UX06	Q6UX06	Olfactomedin-4	OLFM4	+	0.0122368	-26.6363
Comparison set 1	LGD vs HGD	Q6UX71-2;Q6UX71	Q6UX71-2;Q6UX71	Plexin domain-containing protein 2	PLXDC2		0.634384	-1.69453
Comparison set 1	LGD vs HGD	Q6UXY8;Q6UXY8-2;F5GYU8;H3BN68;Q6UXY8-3;Q6UXY8-4	Q6UXY8;Q6UXY8-2;F5GYU8;H3BN68;Q6UXY8-3;Q6UXY8-4	Transmembrane channel-like protein 5	TMC5	+	0.000634521	-14.93
Comparison set 1	LGD vs HGD	Q6W4X9;E9PJC5;H0YDA7	Q6W4X9	Mucin-6	MUC6		0.0541248	-4.09576
Comparison set 1	LGD vs HGD	Q6XQN6;Q6XQN6-3;Q6XQN6-2;G5E977;C9J8U2;H0YF31;A0A087WUT5;H0YDA6	Q6XQN6;Q6XQN6-3;Q6XQN6-2;G5E977;C9J8U2	Nicotinate phosphoribosyltransferase	NAPRT		0.971021	1.07792
Comparison set 1	LGD vs HGD	Q6ZNJ1-2;Q6ZNJ1-3;Q6ZNJ1;H0Y764;H7C3Y7;H7C408	Q6ZNJ1-2;Q6ZNJ1-3;Q6ZNJ1;H0Y764;H7C3Y7	Neurobeachin-like protein 2	NBEAL2		0.321682	-1.76845
Comparison set 1	LGD vs HGD	Q6ZQX6;F8VPB3;F8VVJ1	Q6ZQX6;F8VPB3;F8VVJ1	Thiamin pyrophosphokinase 1	TPK1		0.706153	-1.7286
Comparison set 1	LGD vs HGD	Q7KZF4;H7C597	Q7KZF4	Staphylococcal nuclease domain-containing protein 1	SND1		0.47733	4.79772
Comparison set 1	LGD vs HGD	Q7L2H7;J3KNJ2;E9PN86;H0YCQ8;Q7L2H7-2;E7ESM3;E9PRI2;E9PRY0	Q7L2H7;J3KNJ2	Eukaryotic translation initiation factor 3 subunit M	EIF3M		0.968113	-1.06902
Comparison set 1	LGD vs HGD	Q7L576;Q7L576-2;Q7L576-3;H0YL50;A0A087WU52;A0A087WWL1;A0A087WVZ5;A0A087WVE1;A0A087WTQ3;A0A087WWZ1;A0A087X0D6	Q7L576;Q7L576-2;Q7L576-3	Cytoplasmic FMR1-interacting protein 1	CYFIP1		0.9011	1.20061
Comparison set 1	LGD vs HGD	Q9H8S9;Q7L9L4;Q7L9L4-2;D6RCK3;Q9H8S9-2	Q9H8S9;Q7L9L4;Q7L9L4-2;D6RCK3;Q9H8S9-2	MOB kinase activator 1A	MOB1A		0.894347	-1.17951
Comparison set 1	LGD vs HGD	Q7LBR1	Q7LBR1	Charged multivesicular body protein 1b	CHMP1B		0.957963	1.06453
Comparison set 1	LGD vs HGD	Q7Z406;Q7Z406-6;Q7Z406-2;Q7Z406-4;Q7Z406-5;M0QY43;A1L2Z2	Q7Z406;Q7Z406-6;Q7Z406-2;Q7Z406-4;Q7Z406-5	Myosin-14	MYH14		0.396833	3.981
Comparison set 1	LGD vs HGD	Q7Z6Z7-2;Q7Z6Z7-3;Q7Z6Z7;H0Y659;A0A087X1S3;Q5H963;A0A087X146	Q7Z6Z7-2;Q7Z6Z7-3;Q7Z6Z7	E3 ubiquitin-protein ligase HUWE1	HUWE1		0.401314	2.17228
Comparison set 1	LGD vs HGD	Q7Z7M9	Q7Z7M9	Polypeptide N-acetylgalactosaminyltransferase 5	GALNT5		0.474971	2.89668
Comparison set 1	LGD vs HGD	Q86SF2;H0YAH3;E9PBY3;H0YAK0	Q86SF2;H0YAH3	N-acetylgalactosaminyltransferase 7	GALNT7		0.661417	1.38809
Comparison set 1	LGD vs HGD	Q86SQ4-2;Q86SQ4;Q86SQ4-4;Q86SQ4-3;F5H2L1;H0YFM8	Q86SQ4-2;Q86SQ4;Q86SQ4-4;Q86SQ4-3	G-protein coupled receptor 126	GPR126		0.170595	-6.31144
Comparison set 1	LGD vs HGD	Q86SR1;Q86SR1-2;Q86SR1-4;Q86SR1-3	Q86SR1;Q86SR1-2;Q86SR1-4	Polypeptide N-acetylgalactosaminyltransferase 10	GALNT10		0.364973	-2.93262
Comparison set 1	LGD vs HGD	Q86U42-2;Q86U42;B4DEH8;G3V4T2;Q92843-2;H0YJH9	Q86U42-2;Q86U42;B4DEH8;G3V4T2;Q92843-2	Polyadenylate-binding protein 2	PABPN1		0.275174	2.96789
Comparison set 1	LGD vs HGD	Q86UP2-2;Q86UP2-4;Q86UP2;Q86UP2-3;G3V4Y7;H0YJZ8;B7Z6P3;G3V5P0;G3V5G2;H0YJV5;H0YJP2	Q86UP2-2;Q86UP2-4;Q86UP2;Q86UP2-3;G3V4Y7	Kinectin	KTN1		0.477518	2.03197
Comparison set 1	LGD vs HGD	Q86UP6;Q86UP6-2;Q86UP6-3	Q86UP6;Q86UP6-2	CUB and zona pellucida-like domain-containing protein 1	CUZD1		0.991064	-1.02409
Comparison set 1	LGD vs HGD	Q86UX7-2;Q86UX7;F5H1C6;H0YFT5	Q86UX7-2;Q86UX7;F5H1C6	Fermitin family homolog 3	FERMT3		0.172224	3.66149
Comparison set 1	LGD vs HGD	Q86UY0;Q8NBS9;Q8NBS9-2	Q86UY0;Q8NBS9;Q8NBS9-2	Thioredoxin domain-containing protein 5	TXNDC5		0.0661972	10.2222
Comparison set 1	LGD vs HGD	Q86VB7;F5GZZ9;C9JHR8;Q86VB7-3;Q86VB7-4;Q86VB7-2;H0YGZ7;H0YFM0	Q86VB7;F5GZZ9;C9JHR8;Q86VB7-3;Q86VB7-4;Q86VB7-2	Scavenger receptor cysteine-rich type 1 protein M130	CD163		0.946463	-1.1183
Comparison set 1	LGD vs HGD	Q86VN1;Q86VN1-2	Q86VN1;Q86VN1-2	Vacuolar protein-sorting-associated protein 36	VPS36		0.322689	3.25149
Comparison set 1	LGD vs HGD	Q86VP6;Q86VP6-2;H0YH27;Q86VP6-3;O75155-2;O75155;F5H6I6;F8WBB8	Q86VP6;Q86VP6-2	Cullin-associated NEDD8-dissociated protein 1	CAND1		0.295704	3.35325
Comparison set 1	LGD vs HGD	S4R3V8;Q86X29-6;Q86X29-5;Q86X29-4;Q86X29;Q86X29-3;Q86X29-2;M0QZL9;M0R1W9	S4R3V8;Q86X29-6;Q86X29-5;Q86X29-4;Q86X29;Q86X29-3;Q86X29-2	Lipolysis-stimulated lipoprotein receptor	LSR		0.819041	1.68569
Comparison set 1	LGD vs HGD	Q86X76-2;Q86X76-4;Q86X76;Q86X76-3;Q86X76-5	Q86X76-2;Q86X76-4;Q86X76;Q86X76-3;Q86X76-5	Nitrilase homolog 1	NIT1		0.762039	1.62929
Comparison set 1	LGD vs HGD	Q86XP6;E5RHQ8	Q86XP6;E5RHQ8	Gastrokine-2	GKN2		0.544932	-2.26379
Comparison set 1	LGD vs HGD	Q8IV08;M0R1F7;M0QZI4;M0R3G9;M0R2W7;E2QRG1	Q8IV08;M0R1F7	Phospholipase D3	PLD3		0.910799	-1.12592
Comparison set 1	LGD vs HGD	Q8IV36-2;Q8IV36;Q8IV36-3;J3KSF1;E9PIM7;X6R4D2;E9PMS4	Q8IV36-2;Q8IV36;Q8IV36-3	Protein HID1	HID1		0.0929733	7.20276
Comparison set 1	LGD vs HGD	Q8IWA5;Q8IWA5-2;Q8IWA5-3;K7ER17;K7EPV6;K7ESP7;K7EMR2;K7EMN3;K7ESF5	Q8IWA5;Q8IWA5-2;Q8IWA5-3	Choline transporter-like protein 2	SLC44A2		0.110646	-5.51859
Comparison set 1	LGD vs HGD	Q8IWE2;Q8IWE2-2	Q8IWE2;Q8IWE2-2	Protein NOXP20	FAM114A1		0.647287	2.01219
Comparison set 1	LGD vs HGD	Q8N163-2;Q8N163;G3V119;H0YB24;E5RHJ4;A0A087X2B6;H0YC69;E5RGU7;E5RFJ3;H0YC58	Q8N163-2;Q8N163;G3V119;H0YB24	Cell cycle and apoptosis regulator protein 2	CCAR2		0.520507	2.23217
Comparison set 1	LGD vs HGD	Q8N1G4	Q8N1G4	Leucine-rich repeat-containing protein 47	LRRC47	+	0.0058055	5.17052
Comparison set 1	LGD vs HGD	Q8N335;C9K0P5;C9JFA7;C9JM46	Q8N335;C9K0P5;C9JFA7	Glycerol-3-phosphate dehydrogenase 1-like protein	GPD1L		0.328083	2.72142
Comparison set 1	LGD vs HGD	Q8N392-2;Q8N392	Q8N392-2;Q8N392	Rho GTPase-activating protein 18	ARHGAP18		0.704114	1.43512
Comparison set 1	LGD vs HGD	Q8N4F0	Q8N4F0	BPI fold-containing family B member 2	BPIFB2		0.0955646	13.129
Comparison set 1	LGD vs HGD	Q8N5I2;Q5T370;Q5T371;F2Z3I4	Q8N5I2;Q5T370	Arrestin domain-containing protein 1	ARRDC1	+	0.000953713	-14.5195
Comparison set 1	LGD vs HGD	Q8NBF2;Q8NBF2-2	Q8NBF2;Q8NBF2-2	NHL repeat-containing protein 2	NHLRC2		0.617092	2.05139
Comparison set 1	LGD vs HGD	Q8NBJ4-2;Q8NBJ4;F8WAT9;C9JYM4;C9J941	Q8NBJ4-2;Q8NBJ4	Golgi membrane protein 1	GOLM1		0.947873	-1.15036
Comparison set 1	LGD vs HGD	Q8NC51-4;Q8NC51-3;Q8NC51-2;Q8NC51	Q8NC51-4;Q8NC51-3;Q8NC51-2;Q8NC51	Plasminogen activator inhibitor 1 RNA-binding protein	SERBP1	+	0.0107866	9.16586
Comparison set 1	LGD vs HGD	Q8NCL4;S4R3S5	Q8NCL4;S4R3S5	Polypeptide N-acetylgalactosaminyltransferase 6	GALNT6		0.973895	1.09167
Comparison set 1	LGD vs HGD	Q8NCR9	Q8NCR9	Clarin-3	CLRN3		0.767069	-1.25095
Comparison set 1	LGD vs HGD	Q8NCW5-2;Q8NCW5;Q5T3I4;Q5T3I3	Q8NCW5-2;Q8NCW5	NAD(P)H-hydrate epimerase	APOA1BP		0.57257	2.04725
Comparison set 1	LGD vs HGD	Q8NFJ5;F5GWG3;H0YFN2	Q8NFJ5	Retinoic acid-induced protein 3	GPRC5A	+	0.0121877	-23.8066
Comparison set 1	LGD vs HGD	Q8NFL0	Q8NFL0	UDP-GlcNAc:betaGal beta-1,3-N-acetylglucosaminyltransferase 7	B3GNT7		0.99899	-1.00079
Comparison set 1	LGD vs HGD	Q8NFW8;Q8NFW8-2;F5GYM0;F5H296	Q8NFW8;Q8NFW8-2	N-acylneuraminate cytidylyltransferase	CMAS		0.135032	6.33502
Comparison set 1	LGD vs HGD	Q8NHP1;Q8NHP1-2	Q8NHP1	Aflatoxin B1 aldehyde reductase member 4	AKR7L		0.122525	4.92772
Comparison set 1	LGD vs HGD	Q8TBC4-2;Q8TBC4;F8W8D4;F8WF86	Q8TBC4-2;Q8TBC4;F8W8D4	NEDD8-activating enzyme E1 catalytic subunit	UBA3		0.761674	1.56991
Comparison set 1	LGD vs HGD	Q8TBX8-3;Q8TBX8;F8VNT5;F8VU68;Q8TBX8-2	Q8TBX8-3;Q8TBX8;F8VNT5;F8VU68;Q8TBX8-2	Phosphatidylinositol 5-phosphate 4-kinase type-2 gamma	PIP4K2C		0.429957	2.70617
Comparison set 1	LGD vs HGD	Q8TCD5;J3KRC4;J3KSY6;J3KSX6;Q8TCD5-2	Q8TCD5;J3KRC4;J3KSY6;J3KSX6;Q8TCD5-2	5(3)-deoxyribonucleotidase, cytosolic type	NT5C		0.74822	-1.36198
Comparison set 1	LGD vs HGD	Q8TD06;B5MC62;H7C040	Q8TD06;B5MC62;H7C040	Anterior gradient protein 3 homolog	AGR3		0.751939	-1.65651
Comparison set 1	LGD vs HGD	Q8TDL5;Q8TDL5-2;A2A2R0	Q8TDL5	BPI fold-containing family B member 1	BPIFB1	+	0.000260164	-27.5936
Comparison set 1	LGD vs HGD	Q8TE67;Q8TE67-2;A0A087X104	Q8TE67;Q8TE67-2	Epidermal growth factor receptor kinase substrate 8-like protein 3	EPS8L3	+	0.00985514	-12.1251
Comparison set 1	LGD vs HGD	Q8TE68;B4DKV7;K7EN83;Q8TE68-3;Q8TE68-2;K7EKX9;Q8TE68-4;K7ELW3	Q8TE68;B4DKV7;K7EN83;Q8TE68-3;Q8TE68-2;K7EKX9	Epidermal growth factor receptor kinase substrate 8-like protein 1	EPS8L1		0.0787972	-15.3845
Comparison set 1	LGD vs HGD	Q8TF30	Q8TF30	WASP homolog-associated protein with actin, membranes and microtubules	WHAMM		0.656078	-2.49329
Comparison set 1	LGD vs HGD	Q8TF65	Q8TF65	PDZ domain-containing protein GIPC2	GIPC2		0.81931	1.21299
Comparison set 1	LGD vs HGD	Q8WUM4;Q8WUM4-2;Q8WUM4-3;C9IZF9;F8WEQ7;F8WBR8;F8WDK9	Q8WUM4;Q8WUM4-2	Programmed cell death 6-interacting protein	PDCD6IP		0.627732	-1.40289
Comparison set 1	LGD vs HGD	Q8WVM8;Q8WVM8-2;Q8WVM8-3;J3KNG4;G3V2M8;G3V3K9;G3V4I1;G3V5F3;G3V363;H0YJS6;H0YJY1	Q8WVM8;Q8WVM8-2;Q8WVM8-3	Sec1 family domain-containing protein 1	SCFD1	+	0.0270306	6.23902
Comparison set 1	LGD vs HGD	Q8WVQ1-3;Q8WVQ1;K7EN15;Q8WVQ1-2	Q8WVQ1-3;Q8WVQ1	Soluble calcium-activated nucleotidase 1	CANT1		0.628893	2.34842
Comparison set 1	LGD vs HGD	Q8WVY7	Q8WVY7	Ubiquitin-like domain-containing CTD phosphatase 1	UBLCP1		0.888552	-1.10642
Comparison set 1	LGD vs HGD	Q8WWA0	Q8WWA0	Intelectin-1	ITLN1	+	0.0150499	844.387
Comparison set 1	LGD vs HGD	Q8WWI5-3;Q8WWI5-2;Q8WWI5	Q8WWI5-3;Q8WWI5-2;Q8WWI5	Choline transporter-like protein 1	SLC44A1		0.134882	-5.54259
Comparison set 1	LGD vs HGD	Q8WWU7-2;Q8WWU7	Q8WWU7-2;Q8WWU7	Intelectin-2	ITLN2		0.0995674	40.2889
Comparison set 1	LGD vs HGD	X6RDA4;Q8WXF1-2;Q8WXF1	X6RDA4;Q8WXF1-2;Q8WXF1	Paraspeckle component 1	PSPC1		0.058638	4.11365
Comparison set 1	LGD vs HGD	Q8WXI7;B5ME49;M0R2Y5;M0QZZ9;M0R2S7	Q8WXI7;B5ME49	Mucin-16	MUC16		0.365475	4.1189
Comparison set 1	LGD vs HGD	Q8WZ42-12;Q8WZ42-3;Q8WZ42-10;Q8WZ42-9;Q8WZ42-5;Q8WZ42-11;Q8WZ42-4;Q8WZ42-7;Q8WZ42-2;Q8WZ42;Q8WZ42-8;Q8WZ42-13;H7C0U7	Q8WZ42-12;Q8WZ42-3;Q8WZ42-10;Q8WZ42-9;Q8WZ42-5;Q8WZ42-11;Q8WZ42-4;Q8WZ42-7;Q8WZ42-2;Q8WZ42;Q8WZ42-8;Q8WZ42-13	Titin	TTN		0.819024	-1.76116
Comparison set 1	LGD vs HGD	Q92485;Q92485-2;F8VWW8;Q5T0Y8;F8VXS3	Q92485;Q92485-2;F8VWW8;Q5T0Y8	Acid sphingomyelinase-like phosphodiesterase 3b	SMPDL3B		0.957642	1.05873
Comparison set 1	LGD vs HGD	Q92499;F1T0B3;A0A087X2G1;Q92499-3;Q92499-2	Q92499;F1T0B3;A0A087X2G1;Q92499-3;Q92499-2	ATP-dependent RNA helicase DDX1	DDX1		0.184103	5.13491
Comparison set 1	LGD vs HGD	Q92520;C9JP35;C9JMN4	Q92520;C9JP35;C9JMN4	Protein FAM3C	FAM3C		0.505404	-3.48875
Comparison set 1	LGD vs HGD	Q92598-2;Q92598;Q92598-4;Q92598-3;Q5TBM3;R4GN69;Q8TDX9	Q92598-2;Q92598;Q92598-4;Q92598-3	Heat shock protein 105 kDa	HSPH1		0.750177	1.6302
Comparison set 1	LGD vs HGD	Q92616	Q92616	Translational activator GCN1	GCN1L1		0.347319	1.5723
Comparison set 1	LGD vs HGD	Q92688-2;Q92688;Q5T6W8	Q92688-2;Q92688;Q5T6W8	Acidic leucine-rich nuclear phosphoprotein 32 family member B	ANP32B		0.531467	2.99304
Comparison set 1	LGD vs HGD	Q92696;H0YLH3;H0YLG7;H0YKZ8;H0YMG5;H0YKP6	Q92696;H0YLH3	Geranylgeranyl transferase type-2 subunit alpha	RABGGTA		0.877767	-1.30697
Comparison set 1	LGD vs HGD	Q92747;E9PF58;Q92747-2;F8WFD3	Q92747;E9PF58;Q92747-2	Actin-related protein 2/3 complex subunit 1A	ARPC1A		0.864052	1.29179
Comparison set 1	LGD vs HGD	Q92820	Q92820	Gamma-glutamyl hydrolase	GGH		0.185951	2.59292
Comparison set 1	LGD vs HGD	Q92882	Q92882	Osteoclast-stimulating factor 1	OSTF1		0.632903	1.52166
Comparison set 1	LGD vs HGD	Q92896;Q92896-3;Q92896-2;H3BM42;H3BQU9;H3BQT1;H3BRD8	Q92896;Q92896-3;Q92896-2;H3BM42	Golgi apparatus protein 1	GLG1		0.443082	2.29337
Comparison set 1	LGD vs HGD	Q93009;Q93009-3;H3BND8;H3BMF6;F5H2X1;H3BUV0;H3BTM1;H3BRA2;H3BQD1	Q93009;Q93009-3;H3BND8	Ubiquitin carboxyl-terminal hydrolase 7	USP7		0.696366	1.51685
Comparison set 1	LGD vs HGD	Q93099;H7C576;C9JTX9;H7C4R8;H7C5G7	Q93099	Homogentisate 1,2-dioxygenase	HGD		0.0849043	11.909
Comparison set 1	LGD vs HGD	Q969H8;M0QXF7;M0QYN0	Q969H8;M0QXF7;M0QYN0	Myeloid-derived growth factor	MYDGF		0.239606	3.20526
Comparison set 1	LGD vs HGD	Q969L2	Q969L2	Protein MAL2	MAL2		0.60255	-1.99677
Comparison set 1	LGD vs HGD	Q96A65;Q96A65-2	Q96A65	Exocyst complex component 4	EXOC4		0.816588	-1.22485
Comparison set 1	LGD vs HGD	Q96AG4;I3L223	Q96AG4	Leucine-rich repeat-containing protein 59	LRRC59		0.961823	1.09558
Comparison set 1	LGD vs HGD	Q96AZ6;H0YMM4;H3BLY5;Q96AZ6-2	Q96AZ6;H0YMM4;H3BLY5;Q96AZ6-2	Interferon-stimulated gene 20 kDa protein	ISG20		0.466533	1.53578
Comparison set 1	LGD vs HGD	Q96BQ1;C9IZW7;C9JB68;C9J5Z5	Q96BQ1	Protein FAM3D	FAM3D		0.191511	6.21024
Comparison set 1	LGD vs HGD	Q96C19;H0Y4Y4;A0A087X1Z2;Q9BUP0-2;Q9BUP0;C9JTV4;Q8WYH2	Q96C19;H0Y4Y4	EF-hand domain-containing protein D2	EFHD2		0.72343	1.88986
Comparison set 1	LGD vs HGD	Q96C23;H7C320;F8WB82;B8ZZ75;H7C1B5	Q96C23;H7C320;F8WB82;B8ZZ75	Aldose 1-epimerase	GALM		0.818141	-1.63247
Comparison set 1	LGD vs HGD	Q96C86	Q96C86	m7GpppX diphosphatase	DCPS		0.553182	1.91478
Comparison set 1	LGD vs HGD	Q96CG8-3;Q96CG8;Q96CG8-2;E5RK99;E7EVQ5	Q96CG8-3;Q96CG8;Q96CG8-2;E5RK99	Collagen triple helix repeat-containing protein 1	CTHRC1	+	0.014877	-7.83395
Comparison set 1	LGD vs HGD	Q96CN7;D6RGE2	Q96CN7;D6RGE2	Isochorismatase domain-containing protein 1	ISOC1		0.76344	1.63608
Comparison set 1	LGD vs HGD	Q96CV9-3;Q96CV9-2;Q96CV9;A0A087WY28	Q96CV9-3;Q96CV9-2;Q96CV9;A0A087WY28	Optineurin	OPTN		0.0932781	2.17676
Comparison set 1	LGD vs HGD	Q96CX2	Q96CX2	BTB/POZ domain-containing protein KCTD12	KCTD12		0.902016	-1.18811
Comparison set 1	LGD vs HGD	Q96DG6	Q96DG6	Carboxymethylenebutenolidase homolog	CMBL		0.871587	-1.57424
Comparison set 1	LGD vs HGD	Q96EK6;G3V4W4;G3V5E4	Q96EK6;G3V4W4;G3V5E4	Glucosamine 6-phosphate N-acetyltransferase	GNPNAT1		0.210733	6.43366
Comparison set 1	LGD vs HGD	Q96FQ6	Q96FQ6	Protein S100-A16	S100A16		0.725659	-2.51664
Comparison set 1	LGD vs HGD	Q96G03;Q96G03-2;E7ENQ8;E9PD70;H0Y921	Q96G03	Phosphoglucomutase-2	PGM2		0.689449	1.78244
Comparison set 1	LGD vs HGD	Q96HC4-7;Q96HC4-4;Q96HC4;Q96HC4-6;H0Y8Y3;F5H7Y0;H0Y929;H0YBI4;Q96HC4-3;Q96HC4-2	Q96HC4-7;Q96HC4-4;Q96HC4;Q96HC4-6;H0Y8Y3;F5H7Y0	PDZ and LIM domain protein 5	PDLIM5		0.298002	2.31962
Comparison set 1	LGD vs HGD	Q96HE7;G3V3E6;G3V5B3;G3V2H0;G3V503;Q7Z6L1-3;Q7Z6L1;Q7Z6L1-2;Q7Z6L1-4	Q96HE7	ERO1-like protein alpha	ERO1L		0.598516	2.21425
Comparison set 1	LGD vs HGD	Q96I99;E9PDQ8;Q96I99-2;H0Y852	Q96I99;E9PDQ8;Q96I99-2	Succinyl-CoA ligase [GDP-forming] subunit beta, mitochondrial	SUCLG2		0.217509	4.78109
Comparison set 1	LGD vs HGD	Q96IJ6;Q96IJ6-2;A0A087WUI8;F8WD54;C9JAH0;C9J255	Q96IJ6;Q96IJ6-2;A0A087WUI8;F8WD54	Mannose-1-phosphate guanyltransferase alpha	GMPPA		0.962142	1.11268
Comparison set 1	LGD vs HGD	Q96IQ7-2;Q96IQ7	Q96IQ7-2;Q96IQ7	V-set and immunoglobulin domain-containing protein 2	VSIG2		0.326467	2.71622
Comparison set 1	LGD vs HGD	Q96IU4;F8W9U3;B4DQI4;Q96IU4-2	Q96IU4;F8W9U3;B4DQI4	Alpha/beta hydrolase domain-containing protein 14B	ABHD14B		0.745402	1.93041
Comparison set 1	LGD vs HGD	Q96JB5;Q96JB5-4;Q96JB5-2;J3QL86;J3QS62;J3QRM1;J3QQY1;Q96JB5-3	Q96JB5;Q96JB5-4;Q96JB5-2;J3QL86;J3QS62;J3QRM1;J3QQY1;Q96JB5-3	CDK5 regulatory subunit-associated protein 3	CDK5RAP3		0.163711	3.24287
Comparison set 1	LGD vs HGD	Q96KP1;Q2MDF5	Q96KP1	Exocyst complex component 2	EXOC2		0.322263	2.27211
Comparison set 1	LGD vs HGD	Q96KP4;Q96KP4-2;J3QKT2;J3KSV5;A0A087WYZ1;J3QR27;J3QLU1;J3QKQ0;J3QRD0;J3QRA8;J3QQN6;J3QL02;A0A087WVS2;J3QRH4;J3KSS4;J3KRD5;J3QRP4;J3KRJ8	Q96KP4;Q96KP4-2	Cytosolic non-specific dipeptidase	CNDP2		0.627519	2.56326
Comparison set 1	LGD vs HGD	Q96M27;Q96M27-3;Q96M27-2;Q96M27-5;Q96M27-4	Q96M27;Q96M27-3;Q96M27-2;Q96M27-5	Protein PRRC1	PRRC1		0.356528	3.49599
Comparison set 1	LGD vs HGD	Q96PD5;Q96PD5-2;M0R2W8;M0QYW3	Q96PD5;Q96PD5-2	N-acetylmuramoyl-L-alanine amidase	PGLYRP2		0.961979	1.08999
Comparison set 1	LGD vs HGD	Q96QK1;I3L4S0;I3L4P4	Q96QK1	Vacuolar protein sorting-associated protein 35	VPS35		0.530669	2.87255
Comparison set 1	LGD vs HGD	Q96QR8	Q96QR8	Transcriptional activator protein Pur-beta	PURB		0.170523	3.22659
Comparison set 1	LGD vs HGD	Q96S96	Q96S96	Phosphatidylethanolamine-binding protein 4	PEBP4	+	0.0396222	-7.42695
Comparison set 1	LGD vs HGD	Q96TA1-2;Q96TA1	Q96TA1-2;Q96TA1	Niban-like protein 1	FAM129B		0.603577	-2.59143
Comparison set 1	LGD vs HGD	Q99436;Q5TBG5;Q99436-2	Q99436;Q5TBG5;Q99436-2	Proteasome subunit beta type-7	PSMB7		0.920486	-1.15428
Comparison set 1	LGD vs HGD	Q99460;A0A087WW66;Q99460-2;H7BZR6;H7C378;C9J9M4;F8WCE3	Q99460;A0A087WW66;Q99460-2	26S proteasome non-ATPase regulatory subunit 1	PSMD1		0.539368	2.73813
Comparison set 1	LGD vs HGD	Q99497;K7ELW0;K7EN27	Q99497;K7ELW0;K7EN27	Protein deglycase DJ-1	PARK7		0.186697	3.97416
Comparison set 1	LGD vs HGD	Q99523;Q99523-2	Q99523;Q99523-2	Sortilin	SORT1		0.921306	-1.15564
Comparison set 1	LGD vs HGD	Q99536;Q99536-3;K7ERT7;Q99536-2;K7ESA3;K7EJM4;K7ENX2;K7EM19;K7ER81;Q9NQW1-5;Q9NQW1	Q99536;Q99536-3;K7ERT7;Q99536-2	Synaptic vesicle membrane protein VAT-1 homolog	VAT1		0.529921	1.35303
Comparison set 1	LGD vs HGD	Q99538;Q99538-3;Q99538-2;H0YJN9;G3V2T4;G3V4E4	Q99538;Q99538-3;Q99538-2	Legumain	LGMN		0.965899	-1.0644
Comparison set 1	LGD vs HGD	Q99574;H7C5T9	Q99574;H7C5T9	Neuroserpin	SERPINI1		0.776167	1.31393
Comparison set 1	LGD vs HGD	Q99584	Q99584	Protein S100-A13	S100A13		0.204581	3.27188
Comparison set 1	LGD vs HGD	Q99598;C4P0D6;C4P0D8;C4P0D4;Q5VVQ1	Q99598;C4P0D6;C4P0D8;C4P0D4;Q5VVQ1	Translin-associated protein X	TSNAX		0.690412	1.65377
Comparison set 1	LGD vs HGD	Q99714;Q99714-2;Q5H928	Q99714;Q99714-2;Q5H928	3-hydroxyacyl-CoA dehydrogenase type-2	HSD17B10		0.55284	2.22896
Comparison set 1	LGD vs HGD	Q99733;Q99733-2;C9J6D1;E9PNW0;E9PJJ2;E9PS34;E9PNJ7;E9PKT8;C9JZI7;A8MXH2;E9PKI2;E9PP22;C9J1B1;H0YCI4	Q99733;Q99733-2;C9J6D1;E9PNW0;E9PJJ2;E9PS34;E9PNJ7;E9PKT8;C9JZI7;A8MXH2;E9PKI2;E9PP22	Nucleosome assembly protein 1-like 4	NAP1L4		0.826256	-1.44179
Comparison set 1	LGD vs HGD	Q99828;Q99828-2	Q99828;Q99828-2	Calcium and integrin-binding protein 1	CIB1		0.0555349	-11.4178
Comparison set 1	LGD vs HGD	Q99832;Q99832-3;Q99832-4;Q99832-2;F8WAM2;F8WBP8	Q99832;Q99832-3;Q99832-4;Q99832-2	T-complex protein 1 subunit eta	CCT7		0.584496	2.37952
Comparison set 1	LGD vs HGD	Q99895	Q99895	Chymotrypsin-C	CTRC		0.295905	5.57036
Comparison set 1	LGD vs HGD	Q99969;C9J8S2	Q99969;C9J8S2	Retinoic acid receptor responder protein 2	RARRES2		0.482501	4.61705
Comparison set 1	LGD vs HGD	Q9BPX5	Q9BPX5	Actin-related protein 2/3 complex subunit 5-like protein	ARPC5L		0.364635	-3.20846
Comparison set 1	LGD vs HGD	Q9BR76;A0A087WW53;F5H390;F5H0D2;A9Z1Z3-3;A9Z1Z3	Q9BR76	Coronin-1B	CORO1B		0.091188	7.70081
Comparison set 1	LGD vs HGD	Q9BRA2;I3L0K2;I3L3M7;I3L2R6	Q9BRA2;I3L0K2;I3L3M7;I3L2R6	Thioredoxin domain-containing protein 17	TXNDC17		0.398156	2.43893
Comparison set 1	LGD vs HGD	Q9BRF8;Q9BRF8-2;Q9BRF8-3	Q9BRF8;Q9BRF8-2	Serine/threonine-protein phosphatase CPPED1	CPPED1		0.672062	-1.42408
Comparison set 1	LGD vs HGD	Q9BRG1;K7EKV4;K7ENE3	Q9BRG1;K7EKV4;K7ENE3	Vacuolar protein-sorting-associated protein 25	VPS25		0.853353	1.24295
Comparison set 1	LGD vs HGD	Q9BS26	Q9BS26	Endoplasmic reticulum resident protein 44	ERP44		0.106811	10.5193
Comparison set 1	LGD vs HGD	Q9BS40	Q9BS40	Latexin	LXN		0.749295	1.71107
Comparison set 1	LGD vs HGD	Q9BSH5	Q9BSH5	Haloacid dehalogenase-like hydrolase domain-containing protein 3	HDHD3		0.933931	1.13828
Comparison set 1	LGD vs HGD	Q9BT78;D6RAX7;D6RFN0;Q9BT78-2;D6RD63	Q9BT78;D6RAX7;D6RFN0;Q9BT78-2;D6RD63	COP9 signalosome complex subunit 4	COPS4		0.49678	2.51197
Comparison set 1	LGD vs HGD	Q9BTT0-3;Q9BTT0;E9PPH5;Q5TB19;E9PLC4;Q9BTT0-2	Q9BTT0-3;Q9BTT0;E9PPH5	Acidic leucine-rich nuclear phosphoprotein 32 family member E	ANP32E		0.626723	1.59349
Comparison set 1	LGD vs HGD	Q9BTY2;Q9BTY2-2;Q7Z6V2	Q9BTY2;Q9BTY2-2	Plasma alpha-L-fucosidase	FUCA2		0.445127	-2.14536
Comparison set 1	LGD vs HGD	Q9BUL8;C9J5C3;C9J363;C9J6F3;H7C5M9;C9JSA3;C9JND6;C9J932;F8WDF3	Q9BUL8;C9J5C3;C9J363;C9J6F3;H7C5M9;C9JSA3;C9JND6	Programmed cell death protein 10	PDCD10		0.962333	1.07794
Comparison set 1	LGD vs HGD	Q9BUT1;Q9BUT1-2;D6RFG2;D6R9U8;D6RIR6;Q9BUT1-3;D6R9P2;D6RBF6	Q9BUT1;Q9BUT1-2;D6RFG2;D6R9U8;D6RIR6	3-hydroxybutyrate dehydrogenase type 2	BDH2		0.801141	-1.77334
Comparison set 1	LGD vs HGD	Q9BV36-4;Q9BV36-2;Q9BV36;H7C2D8;H7C3K9;Q9BV36-5;H7C052;H7C371;Q9BV36-3	Q9BV36-4;Q9BV36-2;Q9BV36;H7C2D8;H7C3K9;Q9BV36-5;H7C052	Melanophilin	MLPH		0.06341	4.67466
Comparison set 1	LGD vs HGD	Q9BWD1;Q9BWD1-2;REV__H0Y3B8;REV__H3BLX7;REV__Q13635-4;REV__Q13635-3;REV__Q13635-2;REV__Q13635	Q9BWD1;Q9BWD1-2	Acetyl-CoA acetyltransferase, cytosolic	ACAT2		0.936662	1.1761
Comparison set 1	LGD vs HGD	Q9BWS9-3;Q9BWS9;Q9BWS9-2;H0YDL6;H0YCC4;H0YC89;E9PI70;E9PIP0;E9PRL3;E9PPH0;E9PPA0	Q9BWS9-3;Q9BWS9;Q9BWS9-2	Chitinase domain-containing protein 1	CHID1		0.129794	3.71667
Comparison set 1	LGD vs HGD	Q9BX68	Q9BX68	Histidine triad nucleotide-binding protein 2, mitochondrial	HINT2		0.807128	1.42548
Comparison set 1	LGD vs HGD	Q9BXU0	Q9BXU0	Testis-expressed sequence 12 protein	TEX12		0.755984	-1.39852
Comparison set 1	LGD vs HGD	Q9BY43;Q9BY43-2;E9PQI5;E9PQ80;E9PSI1;H0YIN6	Q9BY43;Q9BY43-2;E9PQI5;E9PQ80;E9PSI1	Charged multivesicular body protein 4a	CHMP4A		0.719256	1.54306
Comparison set 1	LGD vs HGD	Q9BY44-4;Q9BY44-3;Q9BY44;C9IZE1;F8WAE5;H7C5Q3;H7C5R5;Q9BY44-2	Q9BY44-4;Q9BY44-3;Q9BY44;C9IZE1;F8WAE5	Eukaryotic translation initiation factor 2A	EIF2A		0.723016	1.40601
Comparison set 1	LGD vs HGD	Q9BYE9	Q9BYE9	Cadherin-related family member 2	CDHR2	+	0.000238834	-52.1404
Comparison set 1	LGD vs HGD	Q9BYZ8;E9PNV6;Q9BYZ8-2	Q9BYZ8;E9PNV6	Regenerating islet-derived protein 4	REG4	+	0.000139711	323.89
Comparison set 1	LGD vs HGD	Q9BZQ8	Q9BZQ8	Protein Niban	FAM129A		0.863949	-1.26811
Comparison set 1	LGD vs HGD	Q9GZP4;Q9GZP4-2;X6R8S9;X6RHB9	Q9GZP4;Q9GZP4-2	PITH domain-containing protein 1	PITHD1		0.718438	-1.96683
Comparison set 1	LGD vs HGD	Q9GZT8-2;Q9GZT8;E7EXA3;Q9GZT8-3;B8ZZI0;C9JN42	Q9GZT8-2;Q9GZT8;E7EXA3;Q9GZT8-3	NIF3-like protein 1	NIF3L1		0.796298	1.58972
Comparison set 1	LGD vs HGD	Q9H008;Q5T1Z0;Q9H008-2	Q9H008;Q5T1Z0;Q9H008-2	Phospholysine phosphohistidine inorganic pyrophosphate phosphatase	LHPP		0.67005	1.60098
Comparison set 1	LGD vs HGD	Q9H0E2;E7EN89;F2Z2Y8;Q9H0E2-2;E9PP67;E9PQ25;E9PNS3	Q9H0E2;E7EN89;F2Z2Y8;Q9H0E2-2	Toll-interacting protein	TOLLIP		0.618145	-1.52737
Comparison set 1	LGD vs HGD	Q9H0U4;E9PLD0;A0A087WTI1	Q9H0U4;E9PLD0;A0A087WTI1	Ras-related protein Rab-1B	RAB1B		0.889688	1.31418
Comparison set 1	LGD vs HGD	Q9H0W9-2;Q9H0W9;A0A087WT99;E9PQS1;Q9H0W9-3;E9PPB5;E9PIP1;E9PSC3;E9PLC5;E9PLB3;E9PR95;E9PJU8;Q9H0W9-4	Q9H0W9-2;Q9H0W9;A0A087WT99;E9PQS1;Q9H0W9-3;E9PPB5;E9PIP1;E9PSC3;E9PLC5;E9PLB3	Ester hydrolase C11orf54	C11orf54		0.989195	-1.02823
Comparison set 1	LGD vs HGD	Q9H190;Q9H190-3	Q9H190;Q9H190-3	Syntenin-2	SDCBP2		0.138465	-8.29924
Comparison set 1	LGD vs HGD	Q9H1C7	Q9H1C7	Cysteine-rich and transmembrane domain-containing protein 1	CYSTM1		0.108123	-9.82434
Comparison set 1	LGD vs HGD	Q9H223;A0A087WUA5	Q9H223;A0A087WUA5	EH domain-containing protein 4	EHD4		0.0564024	-4.28736
Comparison set 1	LGD vs HGD	Q9H257-3;Q9H257-2;Q9H257	Q9H257-3;Q9H257-2;Q9H257	Caspase recruitment domain-containing protein 9	CARD9		0.206862	4.22169
Comparison set 1	LGD vs HGD	Q9H2M9	Q9H2M9	Rab3 GTPase-activating protein non-catalytic subunit	RAB3GAP2		0.545936	1.4344
Comparison set 1	LGD vs HGD	Q9H2U2;Q9H2U2-2;D6R967;Q9H2U2-6;Q9H2U2-3;H0Y9D8;D6RGV9;Q9H2U2-4;D6RAD3;H0Y8X2;F8W7R6	Q9H2U2;Q9H2U2-2;D6R967;Q9H2U2-6;Q9H2U2-3;H0Y9D8	Inorganic pyrophosphatase 2, mitochondrial	PPA2		0.53143	2.50588
Comparison set 1	LGD vs HGD	Q9H3P7	Q9H3P7	Golgi resident protein GCP60	ACBD3		0.066999	8.28396
Comparison set 1	LGD vs HGD	Q9H3R2;C9IZG1	Q9H3R2	Mucin-13	MUC13		0.0763193	18.2759
Comparison set 1	LGD vs HGD	Q9H444	Q9H444	Charged multivesicular body protein 4b	CHMP4B		0.771296	-1.39716
Comparison set 1	LGD vs HGD	Q9H479	Q9H479	Fructosamine-3-kinase	FN3K		0.112598	2.92079
Comparison set 1	LGD vs HGD	Q9H4A4;A6NKB8;C9JMZ3;A0A087WU27;A0A087WUS4;H7C2T3	Q9H4A4;A6NKB8	Aminopeptidase B	RNPEP		0.439673	2.34905
Comparison set 1	LGD vs HGD	Q9H6S3;Q9H6S3-3;Q9H6S3-2;A0A087WX39;E9PNT0;E9PLH1;E9PN68;E9PLN2;H0YD62;H0YF37	Q9H6S3;Q9H6S3-3	Epidermal growth factor receptor kinase substrate 8-like protein 2	EPS8L2	+	0.0366143	-14.1344
Comparison set 1	LGD vs HGD	Q9H773	Q9H773	dCTP pyrophosphatase 1	DCTPP1		0.971157	-1.06161
Comparison set 1	LGD vs HGD	Q9H8Y8;Q9H8Y8-3;Q9H8Y8-2	Q9H8Y8;Q9H8Y8-3;Q9H8Y8-2	Golgi reassembly-stacking protein 2	GORASP2		0.39892	2.39307
Comparison set 1	LGD vs HGD	Q9H993;F5GZY1	Q9H993;F5GZY1	Protein-glutamate O-methyltransferase	ARMT1		0.518946	-2.0437
Comparison set 1	LGD vs HGD	Q9HAB8;Q9HAB8-2;Q5VVM3	Q9HAB8;Q9HAB8-2	Phosphopantothenate--cysteine ligase	PPCS		0.508301	2.48578
Comparison set 1	LGD vs HGD	Q9HAT2;Q9HAT2-2	Q9HAT2;Q9HAT2-2	Sialate O-acetylesterase	SIAE		0.354799	-3.43605
Comparison set 1	LGD vs HGD	Q9HB71;Q9HB71-3;B2ZWH1;Q9HB71-2	Q9HB71;Q9HB71-3	Calcyclin-binding protein	CACYBP		0.0646488	4.80052
Comparison set 1	LGD vs HGD	Q9HBB8-2;Q9HBB8-4;Q9HBB8	Q9HBB8-2;Q9HBB8-4;Q9HBB8	Cadherin-related family member 5	CDHR5		0.08242	5.97865
Comparison set 1	LGD vs HGD	Q9HC84;H0YDX8	Q9HC84	Mucin-5B	MUC5B		0.732391	-1.82346
Comparison set 1	LGD vs HGD	Q9HD43-3;Q9HD43-2;Q9HD43	Q9HD43-3;Q9HD43-2;Q9HD43	Receptor-type tyrosine-protein phosphatase H	PTPRH	+	0.0100819	-7.16452
Comparison set 1	LGD vs HGD	Q9HD45;Q5TB53	Q9HD45;Q5TB53	Transmembrane 9 superfamily member 3	TM9SF3		0.6316	1.85878
Comparison set 1	LGD vs HGD	Q9NP80-3;Q9NP80-2;Q9NP80	Q9NP80-3;Q9NP80-2;Q9NP80	Calcium-independent phospholipase A2-gamma	PNPLA8		0.0501109	10.057
Comparison set 1	LGD vs HGD	Q9NPH2-2;Q9NPH2-3;Q9NPH2;J3KRH4;J3QS51	Q9NPH2-2;Q9NPH2-3;Q9NPH2	Inositol-3-phosphate synthase 1	ISYNA1		0.333302	-3.5771
Comparison set 1	LGD vs HGD	Q9NQC3;F8W914;Q9NQC3-2;Q9NQC3-5;Q9NQC3-4;Q9NQC3-6;H7C106	Q9NQC3;F8W914;Q9NQC3-2;Q9NQC3-5;Q9NQC3-4;Q9NQC3-6;H7C106	Reticulon-4	RTN4		0.722059	2.0728
Comparison set 1	LGD vs HGD	Q9NQR4;H7C579;F8WF70	Q9NQR4;H7C579	Omega-amidase NIT2	NIT2		0.981351	-1.0482
Comparison set 1	LGD vs HGD	Q9NQT8;E7ERX9;F2Z2F9	Q9NQT8	Kinesin-like protein KIF13B	KIF13B		0.0901493	2.99001
Comparison set 1	LGD vs HGD	Q9NQW7-3;Q9NQW7;Q9NQW7-4;Q5T6H7;Q9NQW7-2;Q5T6H2;Q5T6H3	Q9NQW7-3;Q9NQW7;Q9NQW7-4;Q5T6H7;Q9NQW7-2	Xaa-Pro aminopeptidase 1	XPNPEP1		0.886514	1.47331
Comparison set 1	LGD vs HGD	Q9NR31;Q5SQT8;Q9Y6B6;X1WI22;D6RAA2;D6RDB2;D6RD69;Q9NR31-2;H0Y5E8;Q9H029	Q9NR31;Q5SQT8;Q9Y6B6;X1WI22;D6RAA2;D6RDB2;D6RD69;Q9NR31-2	GTP-binding protein SAR1a	SAR1A		0.141778	3.81565
Comparison set 1	LGD vs HGD	Q9NR45;Q5TBR1;Q5TBR0	Q9NR45	Sialic acid synthase	NANS		0.475882	3.86495
Comparison set 1	LGD vs HGD	Q9NR99	Q9NR99	Matrix-remodeling-associated protein 5	MXRA5		0.365299	-6.60322
Comparison set 1	LGD vs HGD	Q9NS71	Q9NS71	Gastrokine-1	GKN1		0.59069	-2.70748
Comparison set 1	LGD vs HGD	Q9NSC7;G3XAD9;K7EMB6;K7ELU9	Q9NSC7	Alpha-N-acetylgalactosaminide alpha-2,6-sialyltransferase 1	ST6GALNAC1		0.975924	-1.07485
Comparison set 1	LGD vs HGD	Q9NSD9;Q9NSD9-2	Q9NSD9;Q9NSD9-2	Phenylalanine--tRNA ligase beta subunit	FARSB		0.303496	4.41279
Comparison set 1	LGD vs HGD	Q9NSE4	Q9NSE4	Isoleucine--tRNA ligase, mitochondrial	IARS2		0.544193	2.27252
Comparison set 1	LGD vs HGD	Q9NSK0;Q9NSK0-3;Q9NSK0-5;C9JZE5;C9J8T5;Q9NSK0-4;H7C4M1;K7EL76;Q6P597-2;Q6P597;Q6P597-3;K7ELP9;K7ENJ3	Q9NSK0;Q9NSK0-3;Q9NSK0-5;C9JZE5;C9J8T5;Q9NSK0-4	Kinesin light chain 4	KLC4	+	0.0477065	6.10241
Comparison set 1	LGD vs HGD	Q9NUQ9;E5RI16;Q9NUQ9-2;A0A087X178;E5RJL8;E5RJE1;E5RIR8;E5RGI7;Q9H0Q0	Q9NUQ9;E5RI16;Q9NUQ9-2	Protein FAM49B	FAM49B		0.230733	3.50297
Comparison set 1	LGD vs HGD	Q9NWV4;B1ARP7	Q9NWV4;B1ARP7	UPF0587 protein C1orf123	C1orf123		0.510182	-2.20834
Comparison set 1	LGD vs HGD	Q9NYU2-2;Q9NYU2;F8WCI2;F8WCE6;Q9NYU1	Q9NYU2-2;Q9NYU2	UDP-glucose:glycoprotein glucosyltransferase 1	UGGT1		0.448398	3.45073
Comparison set 1	LGD vs HGD	Q9NZ08;Q9NZ08-2;D6RAL9;H0Y9X5	Q9NZ08;Q9NZ08-2	Endoplasmic reticulum aminopeptidase 1	ERAP1		0.782753	-1.84356
Comparison set 1	LGD vs HGD	Q9NZH0;Q9NZH0-2	Q9NZH0;Q9NZH0-2	G-protein coupled receptor family C group 5 member B	GPRC5B		0.161256	-8.46834
Comparison set 1	LGD vs HGD	Q9NZL9;Q9NZL9-4;Q9NZL9-2;Q9NZL9-3;H7C0X7;E5RJR3;Q9NZL9-5	Q9NZL9;Q9NZL9-4;Q9NZL9-2;Q9NZL9-3;H7C0X7	Methionine adenosyltransferase 2 subunit beta	MAT2B		0.415086	2.12438
Comparison set 1	LGD vs HGD	Q9NZP8;H0YFL7;F5GWF3;F5H2Z5;F5H7C8;F5H6S5	Q9NZP8	Complement C1r subcomponent-like protein	C1RL		0.822291	1.50696
Comparison set 1	LGD vs HGD	Q9NZZ3-2;Q9NZZ3	Q9NZZ3-2;Q9NZZ3	Charged multivesicular body protein 5	CHMP5		0.102125	-1.96225
Comparison set 1	LGD vs HGD	Q9P258	Q9P258	Protein RCC2	RCC2		0.151266	4.2754
Comparison set 1	LGD vs HGD	Q9P2E9;Q9P2E9-2;A0A087WVV2;Q9P2E9-3;F8W7S5;A0A087WU26;A2A2S5;V9GY78;H0YDJ4;H9KV85;C9J066;Q8N4C6-11;Q8N4C6-4;Q8N4C6-9;Q8N4C6-2;Q8N4C6;Q8N4C6-5;Q8N4C6-10;Q8N4C6-7	Q9P2E9;Q9P2E9-2;A0A087WVV2;Q9P2E9-3;F8W7S5	Ribosome-binding protein 1	RRBP1	+	0.0264013	71.0203
Comparison set 1	LGD vs HGD	Q9P2J5;Q9P2J5-2;Q9P2J5-3;A0A087WXY1	Q9P2J5;Q9P2J5-2	Leucine--tRNA ligase, cytoplasmic	LARS		0.558058	2.33259
Comparison set 1	LGD vs HGD	Q9UBI6	Q9UBI6	Guanine nucleotide-binding protein G(I)/G(S)/G(O) subunit gamma-12	GNG12	+	0.0216677	-7.58033
Comparison set 1	LGD vs HGD	Q9UBP9;Q9UBP9-3;Q9UBP9-4;B8ZZL1;H7BZV7;Q9UBP9-2	Q9UBP9;Q9UBP9-3;Q9UBP9-4	PTB domain-containing engulfment adapter protein 1	GULP1		0.909537	-1.25387
Comparison set 1	LGD vs HGD	Q9UBQ7;U3KQ56;Q5T946;Q9UBQ7-2	Q9UBQ7;U3KQ56;Q5T946	Glyoxylate reductase/hydroxypyruvate reductase	GRHPR		0.895976	1.36092
Comparison set 1	LGD vs HGD	Q9UBR2	Q9UBR2	Cathepsin Z	CTSZ	+	0.0477303	-6.65053
Comparison set 1	LGD vs HGD	Q9UBX7-1;Q9UBX7;Q9UBX7-4;Q9UBX7-3;M0QZI8;M0QZV0;M0R151;M0QYW4	Q9UBX7-1;Q9UBX7;Q9UBX7-4;Q9UBX7-3;M0QZI8	Kallikrein-11	KLK11		0.745753	1.96257
Comparison set 1	LGD vs HGD	Q9UFN0;Q9BS92;F2Z3L7	Q9UFN0	Protein NipSnap homolog 3A	NIPSNAP3A		0.853037	1.49993
Comparison set 1	LGD vs HGD	Q9UGI8-2;Q9UGI8;F8W7T0;H7BYK1	Q9UGI8-2;Q9UGI8	Testin	TES		0.662212	1.7703
Comparison set 1	LGD vs HGD	Q9UGM3-5;Q9UGM3-3;Q9UGM3;Q9UGM3-7;Q9UGM3-6;Q9UGM3-8;Q9UGM3-2;Q9UGM3-4;Q9UGM3-9	Q9UGM3-5;Q9UGM3-3;Q9UGM3;Q9UGM3-7;Q9UGM3-6;Q9UGM3-8;Q9UGM3-2;Q9UGM3-4;Q9UGM3-9	Deleted in malignant brain tumors 1 protein	DMBT1	+	0.00525019	-7.214
Comparison set 1	LGD vs HGD	Q9UGM5;E9PG08;Q9UGM5-2;C9JC68;F8WAW1;F8WEP7	Q9UGM5;E9PG08;Q9UGM5-2	Fetuin-B	FETUB		0.90934	1.20234
Comparison set 1	LGD vs HGD	Q9UHD8-7;Q9UHD8-2;Q9UHD8-5;Q9UHD8;Q9UHD8-3;K7EK18;K7EL40;Q9UHD8-4;Q9UHD8-9;Q9UHD8-8;K7ELJ9;K7ER52;K7EIE4;K7ER14;K7EQD7;K7EIR4;K7EKN4;K7EN52;K7ENQ5;K7EJ51;K7EJZ2;K7EJL9;K7ERG1;K7EQ08;K7ER34	Q9UHD8-7;Q9UHD8-2;Q9UHD8-5;Q9UHD8;Q9UHD8-3;K7EK18;K7EL40;Q9UHD8-4;Q9UHD8-9;Q9UHD8-8	Septin-9	SEPT9		0.912932	-1.16008
Comparison set 1	LGD vs HGD	Q9UHG3-2;Q9UHG3;C9K055;F8W8W4;C9JM55;C9JGT6	Q9UHG3-2;Q9UHG3;C9K055;F8W8W4	Prenylcysteine oxidase 1	PCYOX1		0.842491	1.40159
Comparison set 1	LGD vs HGD	Q9UHL4;R4GN05;R4GNE8;R4GMR2;R4GMU5	Q9UHL4	Dipeptidyl peptidase 2	DPP7		0.326231	3.25271
Comparison set 1	LGD vs HGD	Q9UHR4	Q9UHR4	Brain-specific angiogenesis inhibitor 1-associated protein 2-like protein 1	BAIAP2L1		0.132816	-7.32084
Comparison set 1	LGD vs HGD	Q9UHY7;A0A087WTH0;D6RA00;Q9UHY7-2	Q9UHY7;A0A087WTH0;D6RA00;Q9UHY7-2	Enolase-phosphatase E1	ENOPH1		0.975774	-1.05193
Comparison set 1	LGD vs HGD	Q9UIA9;E7ESC6;E5RIW1;H0YBE1	Q9UIA9;E7ESC6	Exportin-7	XPO7		0.247141	3.15839
Comparison set 1	LGD vs HGD	Q9UIJ7;Q9UIJ7-2;Q9UIJ7-3	Q9UIJ7;Q9UIJ7-2;Q9UIJ7-3	GTP:AMP phosphotransferase AK3, mitochondrial	AK3		0.987338	1.02623
Comparison set 1	LGD vs HGD	Q9UJ68-2;Q9UJ68-3;Q9UJ68-4;Q9UJ68-5;Q9UJ68	Q9UJ68-2;Q9UJ68-3;Q9UJ68-4;Q9UJ68-5;Q9UJ68	Mitochondrial peptide methionine sulfoxide reductase	MSRA		0.997959	-1.00081
Comparison set 1	LGD vs HGD	Q9UJ70;Q9UJ70-2;C9JEV6;H7C3G9;H7C286;E9PPU6;H0YF44;H7C1L7;H0YEB7;H0YE82;H0YC94	Q9UJ70;Q9UJ70-2;C9JEV6;H7C3G9;H7C286	N-acetyl-D-glucosamine kinase	NAGK		0.726062	1.60123
Comparison set 1	LGD vs HGD	Q9UJ72;A0A087X0X1	Q9UJ72;A0A087X0X1	Annexin A10	ANXA10		0.29591	-4.5815
Comparison set 1	LGD vs HGD	Q9UJC3-2;Q9UJC3	Q9UJC3-2;Q9UJC3	Protein Hook homolog 1	HOOK1		0.33603	2.28781
Comparison set 1	LGD vs HGD	Q9UJC5	Q9UJC5	SH3 domain-binding glutamic acid-rich-like protein 2	SH3BGRL2		0.932628	-1.15051
Comparison set 1	LGD vs HGD	Q9UJU6;H0Y5J4;Q9UJU6-5;F8WBG8	Q9UJU6;H0Y5J4;Q9UJU6-5	Drebrin-like protein	DBNL		0.630753	1.59792
Comparison set 1	LGD vs HGD	Q9UKG1;C9JAB0;C9K0C4;H0YH86;Q8NEU8-2	Q9UKG1	DCC-interacting protein 13-alpha	APPL1		0.816248	1.3701
Comparison set 1	LGD vs HGD	Q9UKK3	Q9UKK3	Poly [ADP-ribose] polymerase 4	PARP4		0.916874	-1.20323
Comparison set 1	LGD vs HGD	Q9UL25	Q9UL25	Ras-related protein Rab-21	RAB21		0.422932	2.32234
Comparison set 1	LGD vs HGD	Q9ULC4;Q9ULC4-3;Q9ULC4-2	Q9ULC4;Q9ULC4-3;Q9ULC4-2	Malignant T-cell-amplified sequence 1	MCTS1		0.910392	1.21105
Comparison set 1	LGD vs HGD	Q9ULV4;Q9ULV4-2;Q9ULV4-3;B4E3S0;F8W1H8;F8VUX3;F8VSA4;F8VRE9;F8VTT6;F8VVB7;H0YHL7;F8VV53	Q9ULV4;Q9ULV4-2;Q9ULV4-3;B4E3S0	Coronin-1C	CORO1C		0.45353	2.03268
Comparison set 1	LGD vs HGD	Q9ULZ3-2;Q9ULZ3;Q9ULZ3-3;H3BP42	Q9ULZ3-2;Q9ULZ3;Q9ULZ3-3	Apoptosis-associated speck-like protein containing a CARD	PYCARD		0.310106	2.31861
Comparison set 1	LGD vs HGD	Q9UM54-6;E7EW20;Q9UM54-5;Q9UM54-2;Q9UM54-4;Q9UM54-1;Q9UM54;Q5JVM0	Q9UM54-6;E7EW20;Q9UM54-5;Q9UM54-2;Q9UM54-4;Q9UM54-1;Q9UM54	Unconventional myosin-VI	MYO6		0.423654	2.73524
Comparison set 1	LGD vs HGD	Q9UMS4;F5GY56;H0YGF3;F5H2I0	Q9UMS4	Pre-mRNA-processing factor 19	PRPF19		0.354215	2.94545
Comparison set 1	LGD vs HGD	Q9UNA3	Q9UNA3	Alpha-1,4-N-acetylglucosaminyltransferase	A4GNT		0.538563	-2.01819
Comparison set 1	LGD vs HGD	Q9UNF0-2;Q9UNF0;H0Y923;B0QYG7;B0QYG8	Q9UNF0-2;Q9UNF0	Protein kinase C and casein kinase substrate in neurons protein 2	PACSIN2		0.898805	-1.3199
Comparison set 1	LGD vs HGD	Q9UNH7;Q9UNH7-2;G3V5X9;H0YJF8;G3V4Z5;G3V5U2;G3V2U1	Q9UNH7;Q9UNH7-2;G3V5X9	Sorting nexin-6	SNX6		0.85333	1.32515
Comparison set 1	LGD vs HGD	Q9UNN8	Q9UNN8	Endothelial protein C receptor	PROCR		0.592223	-1.6733
Comparison set 1	LGD vs HGD	Q9UNW1;Q9UNW1-4;Q9UNW1-3;Q9UNW1-2	Q9UNW1;Q9UNW1-4	Multiple inositol polyphosphate phosphatase 1	MINPP1		0.951036	1.0979
Comparison set 1	LGD vs HGD	Q9UNZ2-6;Q9UNZ2;Q9UNZ2-5;F2Z2K0;Q9UNZ2-4	Q9UNZ2-6;Q9UNZ2;Q9UNZ2-5;F2Z2K0;Q9UNZ2-4	NSFL1 cofactor p47	NSFL1C		0.639531	1.57477
Comparison set 1	LGD vs HGD	Q9UP83-3;Q9UP83;Q9UP83-2;U3KQU7	Q9UP83-3;Q9UP83;Q9UP83-2;U3KQU7	Conserved oligomeric Golgi complex subunit 5	COG5		0.34678	2.50837
Comparison set 1	LGD vs HGD	Q9UQ80;F8VR77;F8W0A3;H0YIN7;F8VZ69	Q9UQ80;F8VR77	Proliferation-associated protein 2G4	PA2G4		0.322092	4.18953
Comparison set 1	LGD vs HGD	Q9UQB8-5;I3L4C2;Q9UQB8-3;Q9UQB8-4;Q9UQB8-6;Q9UQB8-2;Q9UQB8;I3L2M4;I3L327;I3L1C8;B4DWA1;I3L125;I3L526;I3L0M4;I3L3J7;I3L3C5;I3L2J6;I3L113;I3L4A3;I3L3C6;I3L0Y9	Q9UQB8-5;I3L4C2;Q9UQB8-3;Q9UQB8-4;Q9UQB8-6;Q9UQB8-2;Q9UQB8;I3L2M4	Brain-specific angiogenesis inhibitor 1-associated protein 2	BAIAP2		0.262705	-3.52617
Comparison set 1	LGD vs HGD	Q9Y223-4;Q9Y223;Q9Y223-2;Q9Y223-5;Q9Y223-3	Q9Y223-4;Q9Y223;Q9Y223-2;Q9Y223-5;Q9Y223-3	Bifunctional UDP-N-acetylglucosamine 2-epimerase/N-acetylmannosamine kinase	GNE		0.110372	4.93863
Comparison set 1	LGD vs HGD	Q9Y265;Q9Y265-2;E7ETR0;H7C4G5;J3QLR1;H7C4I3	Q9Y265;Q9Y265-2;E7ETR0;H7C4G5	RuvB-like 1	RUVBL1		0.104487	4.98616
Comparison set 1	LGD vs HGD	Q9Y266	Q9Y266	Nuclear migration protein nudC	NUDC		0.310363	3.38574
Comparison set 1	LGD vs HGD	Q9Y285-2;Q9Y285;K7ER00;K7EK06;K7ER16;K7EPH2;K7ERS0	Q9Y285-2;Q9Y285;K7ER00	Phenylalanine--tRNA ligase alpha subunit	FARSA		0.853675	-1.23802
Comparison set 1	LGD vs HGD	Q9Y295	Q9Y295	Developmentally-regulated GTP-binding protein 1	DRG1		0.271291	2.52141
Comparison set 1	LGD vs HGD	Q9Y2S2;Q9Y2S2-2;A0A087WW38	Q9Y2S2;Q9Y2S2-2;A0A087WW38	Lambda-crystallin homolog	CRYL1		0.933133	1.24556
Comparison set 1	LGD vs HGD	Q9Y2T3;Q9Y2T3-3;Q9Y2T3-2;Q5SZC6;H0YDZ7;Q5SZC3;Q5SZC5	Q9Y2T3;Q9Y2T3-3;Q9Y2T3-2;Q5SZC6;H0YDZ7;Q5SZC3	Guanine deaminase	GDA		0.697768	1.599
Comparison set 1	LGD vs HGD	Q9Y333	Q9Y333	U6 snRNA-associated Sm-like protein LSm2	LSM2		0.642248	1.82572
Comparison set 1	LGD vs HGD	Q9Y376;A0A087X0K1	Q9Y376;A0A087X0K1	Calcium-binding protein 39	CAB39		0.146429	-3.10796
Comparison set 1	LGD vs HGD	Q9Y3C8	Q9Y3C8	Ubiquitin-fold modifier-conjugating enzyme 1	UFC1		0.961837	-1.09204
Comparison set 1	LGD vs HGD	Q9Y3D6	Q9Y3D6	Mitochondrial fission 1 protein	FIS1		0.961746	1.07184
Comparison set 1	LGD vs HGD	Q9Y3F4;Q9Y3F4-2;H0YH33	Q9Y3F4;Q9Y3F4-2	Serine-threonine kinase receptor-associated protein	STRAP		0.842509	1.41058
Comparison set 1	LGD vs HGD	Q9Y3I0	Q9Y3I0	tRNA-splicing ligase RtcB homolog	RTCB		0.148813	6.2385
Comparison set 1	LGD vs HGD	Q9Y3I1-3;Q9Y3I1-2;Q9Y3I1	Q9Y3I1-3;Q9Y3I1-2;Q9Y3I1	F-box only protein 7	FBXO7		0.661278	1.63027
Comparison set 1	LGD vs HGD	Q9Y3R5-2;Q9Y3R5;F8W8U9	Q9Y3R5-2;Q9Y3R5	Protein dopey-2	DOPEY2		0.539162	1.4417
Comparison set 1	LGD vs HGD	Q9Y3Z3;Q9Y3Z3-3;Q9Y3Z3-2;Q9Y3Z3-4	Q9Y3Z3;Q9Y3Z3-3;Q9Y3Z3-2;Q9Y3Z3-4	Deoxynucleoside triphosphate triphosphohydrolase SAMHD1	SAMHD1		0.574826	-2.28066
Comparison set 1	LGD vs HGD	Q9Y490	Q9Y490	Talin-1	TLN1	+	0.0365348	8.07605
Comparison set 1	LGD vs HGD	Q9Y5B9	Q9Y5B9	FACT complex subunit SPT16	SUPT16H		0.889511	-1.23149
Comparison set 1	LGD vs HGD	Q9Y5K6	Q9Y5K6	CD2-associated protein	CD2AP		0.81874	-1.2536
Comparison set 1	LGD vs HGD	Q9Y5P6;Q9Y5P6-2	Q9Y5P6;Q9Y5P6-2	Mannose-1-phosphate guanyltransferase beta	GMPPB		0.841452	-1.39703
Comparison set 1	LGD vs HGD	Q9Y5S2;H0YLY0;H0YLR5	Q9Y5S2	Serine/threonine-protein kinase MRCK beta	CDC42BPB		0.399445	-1.57581
Comparison set 1	LGD vs HGD	Q9Y5Z0-5;Q9Y5Z0-4;Q9Y5Z0-2;Q9Y5Z0;Q9Y5Z0-3	Q9Y5Z0-5;Q9Y5Z0-4;Q9Y5Z0-2;Q9Y5Z0;Q9Y5Z0-3	Beta-secretase 2	BACE2		0.244662	-2.39167
Comparison set 1	LGD vs HGD	Q9Y5Z4;Q9Y5Z4-2;Q5THN1;C9IZA0	Q9Y5Z4;Q9Y5Z4-2	Heme-binding protein 2	HEBP2		0.55139	2.54354
Comparison set 1	LGD vs HGD	Q9Y617;Q9Y617-2	Q9Y617;Q9Y617-2	Phosphoserine aminotransferase	PSAT1		0.417128	3.85992
Comparison set 1	LGD vs HGD	Q9Y624;A0A087WY82;Q9Y624-2	Q9Y624;A0A087WY82;Q9Y624-2	Junctional adhesion molecule A	F11R		0.883007	-1.34911
Comparison set 1	LGD vs HGD	Q9Y678;H0Y8X7;Q9UBF2-2;D6RG17;H0Y8G2	Q9Y678	Coatomer subunit gamma-1	COPG1		0.282751	3.86259
Comparison set 1	LGD vs HGD	Q9Y696;Q9NZA1-3;Q9NZA1-2;Q9NZA1	Q9Y696	Chloride intracellular channel protein 4	CLIC4		0.889726	-1.35445
Comparison set 1	LGD vs HGD	Q9Y6C2;Q9Y6C2-2	Q9Y6C2;Q9Y6C2-2	EMILIN-1	EMILIN1	+	0.0474733	-10.3418
Comparison set 1	LGD vs HGD	Q9Y6D5;E5RJB2	Q9Y6D5	Brefeldin A-inhibited guanine nucleotide-exchange protein 2	ARFGEF2		0.0692405	-7.14765
Comparison set 1	LGD vs HGD	Q9Y6N5;H3BNX3;H3BMS6;H3BNP9;H3BV36	Q9Y6N5;H3BNX3	Sulfide:quinone oxidoreductase, mitochondrial	SQRDL		0.937538	-1.14447
Comparison set 1	LGD vs HGD	Q9Y6Q5;K7EPR4;K7EMG5;K7EJJ1;K7ERH5;K7EL08;K7EK69	Q9Y6Q5;K7EPR4	AP-1 complex subunit mu-2	AP1M2		0.642418	1.98167
Comparison set 1	LGD vs HGD	Q9Y6R7;A0A087WXI2;A0A087WUZ2	Q9Y6R7;A0A087WXI2	IgGFc-binding protein	FCGBP		0.230561	11.1009
Comparison set 1	LGD vs HGD	Q9Y6U3-2;Q9Y6U3;Q9Y6U3-3;E5RHN8;E5RHX6	Q9Y6U3-2;Q9Y6U3;Q9Y6U3-3	Adseverin	SCIN		0.98431	-1.02661
Comparison set 1	LGD vs HGD	Q9Y6Y8;Q9Y6Y8-2;H7C0V8	Q9Y6Y8;Q9Y6Y8-2	SEC23-interacting protein	SEC23IP		0.358328	2.33082
Comparison set 1	LGD vs HGD	U3KPS2	U3KPS2	Myeloblastin	PRTN3		0.912061	1.20177
Index	Exp. ( A vs B )	Protein IDs	Majority protein IDs	Protein Name	Gene Name	t-test Significance	adjusted p-value	Fold Change
Comparison set 2	HGD vs Invasive IPMN	A0A024R571;Q9H4M9;C9JC03;C9J2Z4;C9JDQ8;C9JIJ3;C9IZH1	A0A024R571;Q9H4M9;C9JC03;C9J2Z4	EH domain-containing protein 1	EHD1	+	0.0195477	7.34906
Comparison set 2	HGD vs Invasive IPMN	A0A075B6H9;A0A075B6K6	A0A075B6H9	Immunoglobulin lambda variable 4-69	IGLV4-69		0.117491	9.15779
Comparison set 2	HGD vs Invasive IPMN	A0A075B6I0	A0A075B6I0	Immunoglobulin lambda variable 8-61	IGLV8-61		0.447803	-3.78573
Comparison set 2	HGD vs Invasive IPMN	A0A075B6I2;P06318;P06319	A0A075B6I2	Immunoglobulin lambda variable 6-57	IGLV6-57		0.630332	2.20838
Comparison set 2	HGD vs Invasive IPMN	A0A075B6I5;P01702;P06316	A0A075B6I5;P01702;P06316	Ig lambda chain V-I region NIG-64	IGLV1-51		0.0825824	5.00621
Comparison set 2	HGD vs Invasive IPMN	A0A075B6I8	A0A075B6I8	Immunoglobulin lambda variable 1-47	IGLV1-47		0.212593	5.47455
Comparison set 2	HGD vs Invasive IPMN	A0A075B6J0	A0A075B6J0	Immunoglobulin lambda variable 1-40	IGLV1-40	+	0.0151751	7.16825
Comparison set 2	HGD vs Invasive IPMN	A0A075B6J4	A0A075B6J4	Immunoglobulin lambda variable 3-25	IGLV3-25		0.281727	4.96867
Comparison set 2	HGD vs Invasive IPMN	A0A075B6J7;A0A075B6K2;P01720	A0A075B6J7	Immunoglobulin lambda variable 3-21	IGLV3-21	+	1.36024e-05	41.2371
Comparison set 2	HGD vs Invasive IPMN	A0A075B6J8	A0A075B6J8	Immunoglobulin lambda variable 3-19	IGLV3-19		0.344834	4.35729
Comparison set 2	HGD vs Invasive IPMN	A0A075B6J9	A0A075B6J9	Immunoglobulin lambda variable 2-18	IGLV2-18		0.520991	2.03842
Comparison set 2	HGD vs Invasive IPMN	A0A075B6K3	A0A075B6K3	Immunoglobulin lambda variable 2-11	IGLV2-11		0.938476	-1.14419
Comparison set 2	HGD vs Invasive IPMN	A0A075B6K4;P01715	A0A075B6K4	Immunoglobulin lambda variable 3-10	IGLV3-10		0.216651	7.09199
Comparison set 2	HGD vs Invasive IPMN	A0A075B6K5	A0A075B6K5	Immunoglobulin lambda variable 3-9	IGLV3-9	+	0.00449228	12.9613
Comparison set 2	HGD vs Invasive IPMN	A0A075B6L0;P0CG06	A0A075B6L0;P0CG06	Ig lambda-3 chain C regions	IGLC3	+	0.00877813	4.34989
Comparison set 2	HGD vs Invasive IPMN	A0A075B6N7	A0A075B6N7	Immunoglobulin heavy constant alpha 2	IGHA2		0.860786	-1.59974
Comparison set 2	HGD vs Invasive IPMN	A0A075B6Q5	A0A075B6Q5	Immunoglobulin heavy variable 3-64	IGHV3-64		0.29786	3.58631
Comparison set 2	HGD vs Invasive IPMN	A0A075B6R2;A0A087WW49	A0A075B6R2;A0A087WW49	Immunoglobulin heavy variable 4-4	IGHV4-4		0.109081	3.05696
Comparison set 2	HGD vs Invasive IPMN	A0A075B6R9	A0A075B6R9	Immunoglobulin kappa variable 2D-24	IGKV2D-24	+	0.0356547	4.91643
Comparison set 2	HGD vs Invasive IPMN	A0A075B6S3;P06310;A0A075B6S6	A0A075B6S3;P06310;A0A075B6S6	Ig kappa chain V-II region RPMI 6410	IGKV2-30		0.172239	3.85925
Comparison set 2	HGD vs Invasive IPMN	A0A075B6S8	A0A075B6S8	Immunoglobulin kappa variable 1-5	IGKV1-5		0.138279	7.267
Comparison set 2	HGD vs Invasive IPMN	A0A075B7B8	A0A075B7B8	Immunoglobulin heavy variable 3/OR16-12	IGHV3OR16-12		0.121221	5.87973
Comparison set 2	HGD vs Invasive IPMN	A0A075B7D0	A0A075B7D0	Immunoglobulin heavy variable 1/OR15-1	IGHV1OR15-1	+	0.024897	5.06239
Comparison set 2	HGD vs Invasive IPMN	A0A075B7D8	A0A075B7D8	Immunoglobulin heavy variable 3/OR15-7	IGHV3OR15-7		0.239543	3.11897
Comparison set 2	HGD vs Invasive IPMN	A0A075B7E8	A0A075B7E8	Immunoglobulin heavy variable 3/OR16-13	IGHV3OR16-13	+	0.0461391	4.01155
Comparison set 2	HGD vs Invasive IPMN	V9HW75;A0A087WSV8;E9PKG6;P80303-2;P80303;Q2L696;E9PLR0;E9PLE9;E9PM22;E9PJP3;H0YD18;H0YEG8	V9HW75;A0A087WSV8;E9PKG6;P80303-2;P80303;Q2L696;E9PLR0;E9PLE9	Nucleobindin-2	NUCB2		0.092327	-23.4291
Comparison set 2	HGD vs Invasive IPMN	E9PIR7;F8W809;A0A087WSW9;E9PNQ6;A0A087WSY9;Q16881-5;Q16881-2;Q16881-4;Q16881-3;Q16881-6;Q16881;E2QRB9;Q16881-7;E9PKD3;E9PLT3;E9PKI4;E9PIZ5;E9PQI3	E9PIR7;F8W809;A0A087WSW9;E9PNQ6;A0A087WSY9;Q16881-5;Q16881-2;Q16881-4;Q16881-3;Q16881-6;Q16881;E2QRB9;Q16881-7	Thioredoxin reductase 1, cytoplasmic	TXNRD1		0.964349	-1.03536
Comparison set 2	HGD vs Invasive IPMN	A0A087WSX0	A0A087WSX0	Immunoglobulin lambda variable 5-45	IGLV5-45	+	0.0351303	17.4279
Comparison set 2	HGD vs Invasive IPMN	A0A087WSX3;P01764	A0A087WSX3;P01764	Ig heavy chain V-III region 23	IGHV3-23	+	0.0376894	4.7407
Comparison set 2	HGD vs Invasive IPMN	A0A087WSY5;Q96IY4;Q96IY4-2	A0A087WSY5;Q96IY4;Q96IY4-2	Carboxypeptidase B2	CPB2		0.451824	2.53265
Comparison set 2	HGD vs Invasive IPMN	A0A087WSY6	A0A087WSY6	Immunoglobulin kappa variable 3D-15	IGKV3D-15		0.44719	2.54969
Comparison set 2	HGD vs Invasive IPMN	A0A087WSY8	A0A087WSY8	Protein IGKV1D-39	IGKV1D-39		0.112043	7.89003
Comparison set 2	HGD vs Invasive IPMN	K7ERP4;R4GNE4;K7ENB4;K7EKX7;A0A087X2I2;A0A087WT12;K7EJ20;P36969-2;P36969;A0A087X247	K7ERP4;R4GNE4;K7ENB4;K7EKX7;A0A087X2I2;A0A087WT12;K7EJ20;P36969-2;P36969;A0A087X247	Glutathione peroxidase	GPX4		0.678516	-1.70619
Comparison set 2	HGD vs Invasive IPMN	A0A087WTA8;P08123	A0A087WTA8;P08123	Collagen alpha-2(I) chain	COL1A2		0.305997	3.93605
Comparison set 2	HGD vs Invasive IPMN	A0A087WTK4;P80362;P01600;P01607;P01593	A0A087WTK4	Protein IGKV1-16	IGKV1-16	+	0.012343	12.6132
Comparison set 2	HGD vs Invasive IPMN	A0A087WTM7;A8MUN2;CON__ENSEMBL:ENSBTAP00000032840;G3V186;REV__H0YCZ2;E9PEW5;REV__Q8NG31-2;REV__Q8NG31;Q9ULK0	A0A087WTM7	Apolipoprotein B-100	APOB		0.675409	2.29701
Comparison set 2	HGD vs Invasive IPMN	A0A087WTP3;Q92945;M0QXW7;M0QYH3;M0R0I5	A0A087WTP3;Q92945;M0QXW7;M0QYH3;M0R0I5	Far upstream element-binding protein 2	KHSRP		0.368299	-3.11161
Comparison set 2	HGD vs Invasive IPMN	A0A087WTS0;P18283;H0YJK8;G3V4J6;G3V323	A0A087WTS0;P18283;H0YJK8	Glutathione peroxidase 2	GPX2		0.186235	-8.6937
Comparison set 2	HGD vs Invasive IPMN	A0A087WTT1;P11940-2;P11940;E7EQV3;E7ERJ7;H0YAR2;Q9H361;H0YAP2;H0YBN4;E5RGH3;E5RJB9;H0YB86;E5RH24;Q4VXU2;E5RHG7;Q4VXU2-2;H0YC10;E5RGC4;E5RFD8;H0YAS7;H0YAS6;H0YB75;H0YAW6;Q5JQF8	A0A087WTT1;P11940-2;P11940;E7EQV3;E7ERJ7;H0YAR2;Q9H361	Polyadenylate-binding protein 1	PABPC1		0.748534	-2.11725
Comparison set 2	HGD vs Invasive IPMN	A0A087WTX5;P01834;A0A075B6H6;A0A075B7D4;A0A075B6S4;P01606;P04432	A0A087WTX5;P01834;A0A075B6H6	Ig kappa chain C region	IGKC		0.17469	3.83429
Comparison set 2	HGD vs Invasive IPMN	A0A087WTZ5;E9PJ81;Q04323;Q04323-2;E9PS08;E9PRQ7	A0A087WTZ5;E9PJ81;Q04323;Q04323-2;E9PS08;E9PRQ7	UBX domain-containing protein 1	UBXN1		0.8501	1.21867
Comparison set 2	HGD vs Invasive IPMN	A0A087WU91	A0A087WU91	Protein IGHV3-49	IGHV3-49		0.0508237	4.89504
Comparison set 2	HGD vs Invasive IPMN	E9PG46;A0A087WUK0;Q2M2I8-2;Q2M2I8	E9PG46;A0A087WUK0;Q2M2I8-2;Q2M2I8	AP2-associated protein kinase 1	AAK1		0.897038	1.14454
Comparison set 2	HGD vs Invasive IPMN	A0A087WUL0;Q3LXA3;H0YCY6;Q3LXA3-2;E9PJG8;I3L252;E9PQR1	A0A087WUL0;Q3LXA3;H0YCY6;Q3LXA3-2	Bifunctional ATP-dependent dihydroxyacetone kinase/FAD-AMP lyase (cyclizing)	TKFC		0.642287	-2.47763
Comparison set 2	HGD vs Invasive IPMN	A0A087WUQ6;P07203;P07203-2	A0A087WUQ6;P07203	Glutathione peroxidase 1	GPX1		0.864089	-1.32371
Comparison set 2	HGD vs Invasive IPMN	A0A087WUS7;P01880;P01880-2	A0A087WUS7;P01880;P01880-2	Ig delta chain C region	IGHD		0.64999	2.48813
Comparison set 2	HGD vs Invasive IPMN	A0A087WV15;Q16787-1;Q16787;Q16787-4;Q16787-3;K7EIP4;K7ERM0	A0A087WV15;Q16787-1;Q16787;Q16787-4;Q16787-3;K7EIP4	Laminin subunit alpha-3	LAMA3		0.48679	2.41157
Comparison set 2	HGD vs Invasive IPMN	Q5T123;A0A087WV23;Q9H299	Q5T123;A0A087WV23;Q9H299	SH3 domain-binding glutamic acid-rich-like protein 3	SH3BGRL3		0.692635	-1.22964
Comparison set 2	HGD vs Invasive IPMN	A0A087WV47	A0A087WV47	Ig gamma-1 chain C region	IGHG1		0.0539689	3.98058
Comparison set 2	HGD vs Invasive IPMN	J3KRY2;J3QKY0;A0A087WVA8;Q8IWB9;Q8IWB9-2	J3KRY2;J3QKY0;A0A087WVA8;Q8IWB9;Q8IWB9-2	Testis-expressed sequence 2 protein	TEX2		0.410337	6.6751
Comparison set 2	HGD vs Invasive IPMN	A0A087WVI4;Q7Z404-1;A0A087WT65;Q7Z404;C9JFU4;Q7Z404-3	A0A087WVI4;Q7Z404-1;A0A087WT65;Q7Z404	Transmembrane channel-like protein 4	TMC4		0.145499	7.11518
Comparison set 2	HGD vs Invasive IPMN	A0A087WVJ0;A0A087X2A4;A0A087WWM1;P15941-7;P15941-17;P15941-11;P15941-8;P15941-4;P15941-3;P15941;P15941-2;B1AVQ7;A0A087X0L2;P15941-15;P15941-6;A6ZIE4;A6ZIE3;P15941-12;P15941-16;P15941-9;P15941-10;P15941-13;A0A087X061;A0A087WZZ6;Q7Z536	A0A087WVJ0;A0A087X2A4;A0A087WWM1;P15941-7;P15941-17;P15941-11;P15941-8;P15941-4;P15941-3;P15941;P15941-2;B1AVQ7;A0A087X0L2;P15941-15;P15941-6;A6ZIE4;A6ZIE3;P15941-12;P15941-16;P15941-9;P15941-10	Mucin-1	MUC1		0.849834	-1.24681
Comparison set 2	HGD vs Invasive IPMN	A0A087WVM2;Q8N6Q3;Q8N6Q3-2	A0A087WVM2;Q8N6Q3	CD177 antigen	CD177		0.507988	3.20188
Comparison set 2	HGD vs Invasive IPMN	A0A087WVN6;A0A075B6S5	A0A087WVN6;A0A075B6S5	Protein IGKV1-27	IGKV1-27	+	0.0498925	4.04052
Comparison set 2	HGD vs Invasive IPMN	A0A087WVQ6;Q00610-2;Q00610;J3KS13;A0A087WX41;P53675-2;P53675;K7EJJ5;J3KSQ2;J3QL20;J3KRF5;F5H5N6	A0A087WVQ6;Q00610-2;Q00610	Clathrin heavy chain	CLTC		0.283846	-3.92328
Comparison set 2	HGD vs Invasive IPMN	A0A087WW55;Q8NHM4	A0A087WW55	Trypsin-1	PRSS1		0.2839	-10.2871
Comparison set 2	HGD vs Invasive IPMN	A0A087WW89	A0A087WW89	Immunoglobulin heavy variable 3-72	IGHV3-72		0.291638	2.29948
Comparison set 2	HGD vs Invasive IPMN	A0A087WWC9;A0A087WXC3;A0A087WWU7;A0A087WYN7;A0A087WWT5;A0A087WX49;A0A087WU42;A0A087X2A1;B9A064;A0A075B6K8;P0CG04;A0A075B6K7	A0A087WWC9;A0A087WXC3;A0A087WWU7;A0A087WYN7;A0A087WWT5;A0A087WX49;A0A087WU42;A0A087X2A1;B9A064;A0A075B6K8;P0CG04	Immunoglobulin lambda-like polypeptide 5	IGLL5		0.0697366	3.70843
Comparison set 2	HGD vs Invasive IPMN	H0YMB3;H0YLV5;A0A087WWM4;F8WAN9;H0YNJ6;Q9P2T1;Q9P2T1-2;Q9P2T1-3;H0YNS9;H0YLB8;H0YNH0;H0YN22;H0YK13;H0YMW6;H0YMR9;H0YK71;H0YMV5;H0YL68;H0YKE1;H0YMG3;H0YKK3;H0YN74	H0YMB3;H0YLV5;A0A087WWM4;F8WAN9;H0YNJ6;Q9P2T1;Q9P2T1-2;Q9P2T1-3	GMP reductase 2	GMPR2		0.749724	-2.00604
Comparison set 2	HGD vs Invasive IPMN	A0A087WXI1;Q6NVY1;Q6NVY1-2;F8W8A6;B9A058;B8ZZZ0;H7C1A5;H7C126;H7C400;H7BYI7	A0A087WXI1;Q6NVY1;Q6NVY1-2	3-hydroxyisobutyryl-CoA hydrolase, mitochondrial	HIBCH		0.497012	-2.27189
Comparison set 2	HGD vs Invasive IPMN	A0A087WXL8;A0A075B6N8;A0A087WVW2;P01860;A0A087WYE8;A6NJS3	A0A087WXL8;A0A075B6N8;A0A087WVW2;P01860	Ig gamma-3 chain C region	IGHG3		0.0588447	8.93359
Comparison set 2	HGD vs Invasive IPMN	F5H1Z6;F5H8H3;A0A087WXR2;Q9Y365;F5GY11;F5H8G1;F5H0V7;H0YFF3;F5GWK5;H0YH17;H0YGA9;F5GY07;F5H5A8;H0YGN8;F5H3G8;H0YIQ3;H0YDQ7;E7EQW1;C9JB18;C9JGN3;A0A087WWP6;A0A087WV59;A0A087WUS9;A0A087WT63;C9K082;F8VY45;F8VUA1;F5H4N5;E9PS57;I3L0I5;A6NJ64;O75200;E9PJ23;F8W1W9;E9PQR5;A6NHN6	F5H1Z6;F5H8H3;A0A087WXR2;Q9Y365;F5GY11;F5H8G1;F5H0V7;H0YFF3;F5GWK5;H0YH17;H0YGA9	PCTP-like protein	STARD10		0.60013	-3.59288
Comparison set 2	HGD vs Invasive IPMN	A0A087WXW9;H7BY82	A0A087WXW9	Collagen alpha-1(V) chain	COL5A1		0.508656	3.66957
Comparison set 2	HGD vs Invasive IPMN	A0A087WY35;O95965;U3KPX5;A0A087WXI7;A0A087X1M3;O95965-2;O95965-3	A0A087WY35;O95965;U3KPX5;A0A087WXI7;A0A087X1M3;O95965-2;O95965-3	Integrin beta-like protein 1	ITGBL1		0.990362	1.01203
Comparison set 2	HGD vs Invasive IPMN	A0A087WY55;Q9NP79;Q5TGM0;Q9NP79-2	A0A087WY55;Q9NP79	Vacuolar protein sorting-associated protein VTA1 homolog	VTA1		0.462742	1.91078
Comparison set 2	HGD vs Invasive IPMN	A0A087WY71;E9PFW3;Q96CW1-2;Q96CW1;C9JTK4;C9JGT8;C9JJ47;C9JJD3;C9JPV8	A0A087WY71;E9PFW3;Q96CW1-2;Q96CW1;C9JTK4;C9JGT8;C9JJ47	AP-2 complex subunit mu	AP2M1		0.894496	-1.19772
Comparison set 2	HGD vs Invasive IPMN	A0A087WYC5;P01857;A0A087WSX2	A0A087WYC5;P01857	Ig gamma-1 chain C region	IGHG1		0.400166	1.97079
Comparison set 2	HGD vs Invasive IPMN	A0A087WYE1	A0A087WYE1	Ig gamma-1 chain C region	IGHG1		0.318251	3.5165
Comparison set 2	HGD vs Invasive IPMN	A0A087WYJ9;A0A075B6N9;P01871;P01871-2;P04220	A0A087WYJ9;A0A075B6N9;P01871;P01871-2;P04220	Ig mu chain C region	IGHM		0.185699	2.90788
Comparison set 2	HGD vs Invasive IPMN	A0A087WYL9;A0A087WWV8	A0A087WYL9;A0A087WWV8	Ig kappa chain C region	IGKC		0.0626659	3.24901
Comparison set 2	HGD vs Invasive IPMN	A0A087WYR4;A0A087WZW9;P01712;P01709	A0A087WYR4	Immunoglobulin lambda-like polypeptide 5	IGLL5		0.225258	3.95961
Comparison set 2	HGD vs Invasive IPMN	A0A087WYT3;Q15185-4;Q15185;Q15185-3;B4DDC6;Q15185-2	A0A087WYT3;Q15185-4;Q15185;Q15185-3	Prostaglandin E synthase 3	PTGES3		0.509793	-3.72621
Comparison set 2	HGD vs Invasive IPMN	A0A087WYU1;Q9Y5X1	A0A087WYU1;Q9Y5X1	Sorting nexin	SNX9		0.231508	5.92666
Comparison set 2	HGD vs Invasive IPMN	A0A087WYY1;Q9Y646;E5RH35;E5RJZ7;E5RJP8;E5RJA8	A0A087WYY1;Q9Y646;E5RH35;E5RJZ7;E5RJP8;E5RJA8	Carboxypeptidase Q	CPQ		0.86352	-1.28454
Comparison set 2	HGD vs Invasive IPMN	A0A087WZE4;P02549;P02549-2;V9GY79	A0A087WZE4;P02549;P02549-2	Spectrin alpha chain, erythrocytic 1	SPTA1		0.934197	1.21912
Comparison set 2	HGD vs Invasive IPMN	A0A087WZH7;P29966	A0A087WZH7;P29966	Myristoylated alanine-rich C-kinase substrate	MARCKS		0.83148	1.42847
Comparison set 2	HGD vs Invasive IPMN	A0A087WZH9	A0A087WZH9	Protein IGKV1-33	IGKV1D-33		0.309953	3.06501
Comparison set 2	HGD vs Invasive IPMN	A0A087X0T8;A0A087X105;A0A087WZW4;A0A087X1W8;A0A087WZR6;X5DQS5;Q9BY67-2;Q9BY67-5;Q9BY67;Q9BY67-4;Q9BY67-3;F5H8J9;F5H125;H0YG94	A0A087X0T8;A0A087X105;A0A087WZW4;A0A087X1W8;A0A087WZR6;X5DQS5;Q9BY67-2;Q9BY67-5;Q9BY67;Q9BY67-4;Q9BY67-3;F5H8J9;F5H125;H0YG94	Cell adhesion molecule 1	CADM1		0	1
Comparison set 2	HGD vs Invasive IPMN	D6R9P3;D6RD18;D6RBZ0;A0A087WZV1;Q99729-3;Q99729-2;Q99729-4;Q99729	D6R9P3;D6RD18;D6RBZ0;A0A087WZV1;Q99729-3;Q99729-2;Q99729-4;Q99729	Heterogeneous nuclear ribonucleoprotein A/B	HNRNPAB		0.0767456	-9.1141
Comparison set 2	HGD vs Invasive IPMN	A0A087WZW8;P04433;A0A087WUS2	A0A087WZW8	Protein IGKV3-11	IGKV3-11		0.204291	3.0745
Comparison set 2	HGD vs Invasive IPMN	A0A087X0C2;A0A087X009;P16442	A0A087X0C2;A0A087X009;P16442	Histo-blood group ABO system transferase	ABO		0.833572	1.17569
Comparison set 2	HGD vs Invasive IPMN	A0A087X020;Q9Y3A5;F8WE72	A0A087X020;Q9Y3A5	Ribosome maturation protein SBDS	SBDS		0.563771	-2.80622
Comparison set 2	HGD vs Invasive IPMN	A0A087X054;Q9Y4L1;E9PJ21;A0A087WWI4;K7EQK2;Q9Y4L1-2;J3KTF1;J3QL06;Q9BST8;J3QQH7;J3QLE9	A0A087X054;Q9Y4L1;E9PJ21;A0A087WWI4;K7EQK2;Q9Y4L1-2	Hypoxia up-regulated protein 1	HYOU1		0.133284	-10.0429
Comparison set 2	HGD vs Invasive IPMN	A0A087X0D5;P09668;E9PKT6	A0A087X0D5;P09668	Pro-cathepsin H	CTSH		0.874147	1.20885
Comparison set 2	HGD vs Invasive IPMN	A0A087X0K0;P39059	A0A087X0K0;P39059	Collagen alpha-1(XV) chain	COL15A1		0.542885	1.75189
Comparison set 2	HGD vs Invasive IPMN	A0A087X0N5	A0A087X0N5	Protein IGKV1-17	IGKV1-17		0.0940582	8.22178
Comparison set 2	HGD vs Invasive IPMN	A0A087X0P6;A0A075B6S2	A0A087X0P6;A0A075B6S2	Protein IGKV2D-29	IGKV2D-29		0.750803	1.43319
Comparison set 2	HGD vs Invasive IPMN	A0A087X0S5;P12109	A0A087X0S5;P12109	Collagen alpha-1(VI) chain	COL6A1	+	0.0140326	5.60553
Comparison set 2	HGD vs Invasive IPMN	M0R019;A0A087X0X3;P52272-2;P52272;M0R2T0;M0QYQ7;M0R0N3;M0R0Y6;M0QZM1	M0R019;A0A087X0X3;P52272-2;P52272;M0R2T0;M0QYQ7;M0R0N3	Heterogeneous nuclear ribonucleoprotein M	HNRNPM		0.628923	-2.01192
Comparison set 2	HGD vs Invasive IPMN	A0A087X130;A0A087WT11	A0A087X130	Ig kappa chain C region	IGKC		0.209642	7.93478
Comparison set 2	HGD vs Invasive IPMN	A0A087X142;A6NMH6;A6NFQ9;F8W8I8;Q92599-2;Q92599-4;Q92599;Q92599-3;C9J4G8;C9JV02	A0A087X142;A6NMH6;A6NFQ9;F8W8I8;Q92599-2;Q92599-4;Q92599;Q92599-3	Septin-8	SEPT8		0.751142	-1.64814
Comparison set 2	HGD vs Invasive IPMN	A0A087X1C7	A0A087X1C7	Ig gamma-1 chain C region	IGHG1		0.0635041	5.28708
Comparison set 2	HGD vs Invasive IPMN	H7C3I1;A0A087X1H6;P50502;F6VDH7;Q3KNR6;Q8NFI4	H7C3I1;A0A087X1H6;P50502;F6VDH7;Q3KNR6;Q8NFI4	Hsc70-interacting protein	ST13		0.341016	-5.28642
Comparison set 2	HGD vs Invasive IPMN	A0A087X1J7;P22352;H0YBE4;E5RG32;H0YC19	A0A087X1J7;P22352;H0YBE4	Glutathione peroxidase	GPX3		0.783852	-1.33768
Comparison set 2	HGD vs Invasive IPMN	A0A087X1K9;E5RGR0;O75608-2;O75608;B4DP64;E5RJ48;E5RI35	A0A087X1K9;E5RGR0;O75608-2;O75608;B4DP64	Acyl-protein thioesterase 1	LYPLA1		0.734556	-1.83622
Comparison set 2	HGD vs Invasive IPMN	A0A087X1V9;A0A075B6P5;P01617	A0A087X1V9;A0A075B6P5;P01617	Ig kappa chain V-II region TEW	IGKC	+	0.0476593	5.36174
Comparison set 2	HGD vs Invasive IPMN	A0A087X1Z3;Q9UL46;H0YM70;H0YLG1;H0YLD2;H0YKU2	A0A087X1Z3;Q9UL46;H0YM70	Proteasome activator complex subunit 2	PSME2		0.698175	-2.29321
Comparison set 2	HGD vs Invasive IPMN	K7ES69;A0A087X271;B4DDF4;B4DUT8;Q99439-2;Q99439;Q15417-3;Q15417	K7ES69;A0A087X271;B4DDF4;B4DUT8;Q99439-2;Q99439	Calponin	CNN2		0.500538	2.64156
Comparison set 2	HGD vs Invasive IPMN	A0A087X2C0	A0A087X2C0	Ig mu chain C region	IGHM		0.0645106	6.24954
Comparison set 2	HGD vs Invasive IPMN	A0A087X2D0;P84103-2;P84103	A0A087X2D0;P84103-2;P84103	Serine/arginine-rich splicing factor 3	SRSF3		0.397554	-3.61709
Comparison set 2	HGD vs Invasive IPMN	A0A087X2D8;O60271-4;O60271-2;O60271;O60271-5;O60271-9;O60271-3;H0YBE9;H0YBS5;E9PFH7;A0A087WYG2;Q9UPT6-2;Q9UPT6	A0A087X2D8;O60271-4;O60271-2;O60271;O60271-5;O60271-9;O60271-3	C-Jun-amino-terminal kinase-interacting protein 4	SPAG9		0.867136	-1.39131
Comparison set 2	HGD vs Invasive IPMN	A0A087X2I1;P62333;H0YJC0;H0YJS8;H0YJX2;H0YJT1;H0YJE9	A0A087X2I1;P62333	26S protease regulatory subunit 10B	PSMC6		0.974973	-1.06602
Comparison set 2	HGD vs Invasive IPMN	A0A096LNH5;H7C2G3;A0A096LPI6;P30042;H7C1F6;P30042-2;A0A096LP73;A0A096LP12;F2Z2Q0;H7BYH1;A0A096LNJ1	A0A096LNH5;H7C2G3;A0A096LPI6;P30042;H7C1F6;P30042-2	ES1 protein homolog, mitochondrial	C21orf33		0.657438	-2.34096
Comparison set 2	HGD vs Invasive IPMN	A6XMV8;A0A096LNX4;A6XMV9;A0A096LP77;P07478	A6XMV8;A0A096LNX4;A6XMV9;A0A096LP77;P07478	Trypsin-2	PRSS2		0.285218	-10.1042
Comparison set 2	HGD vs Invasive IPMN	A0A096LPE2;P35542;A0A087X0E2	A0A096LPE2;P35542;A0A087X0E2	Serum amyloid A-4 protein	SAA4		0.941687	1.15121
Comparison set 2	HGD vs Invasive IPMN	A0A096LPH0	A0A096LPH0	Putative trypsin-6	PRSS3P2		0.32225	-5.994
Comparison set 2	HGD vs Invasive IPMN	A0A096LPK4	A0A096LPK4	Mucin-5AC	MUC5AC		0.995092	-1.00813
Comparison set 2	HGD vs Invasive IPMN	A0MZ66-5;A0MZ66-6;A0MZ66;A0MZ66-3;A0MZ66-8;A0MZ66-4;A0MZ66-2;A0MZ66-7	A0MZ66-5;A0MZ66-6;A0MZ66;A0MZ66-3;A0MZ66-8;A0MZ66-4;A0MZ66-2	Shootin-1	KIAA1598		0.776343	1.93445
Comparison set 2	HGD vs Invasive IPMN	A2A274;Q99798	A2A274;Q99798	Aconitate hydratase, mitochondrial	ACO2		0.479569	-4.19709
Comparison set 2	HGD vs Invasive IPMN	A6NFX8;Q9UKK9;A6NJU6;A6NCQ0;H0YEY4;C9JYY9	A6NFX8;Q9UKK9;A6NJU6	ADP-sugar pyrophosphatase	NUDT5		0.683891	-2.29791
Comparison set 2	HGD vs Invasive IPMN	K7EIJ0;K7ENL2;A6NG10;K7EMC9;Q969T9;B4DFG2;K7EIN1;K7ESN4;K7EIK1	K7EIJ0;K7ENL2;A6NG10;K7EMC9;Q969T9;B4DFG2	WW domain-binding protein 2	WBP2		0.447494	2.5021
Comparison set 2	HGD vs Invasive IPMN	A6NLN1;P26599;P26599-2;P26599-3;K7EK45;K7EKJ7;A0A087WU68;A0A087WUW5;K7ELW5;K7ES59;Q9UKA9-5;Q9UKA9-6;Q9UKA9;Q9UKA9-2;Q9UKA9-4;Q9UKA9-3	A6NLN1;P26599;P26599-2;P26599-3;K7EK45	Polypyrimidine tract-binding protein 1	PTBP1		0.592335	-2.7825
Comparison set 2	HGD vs Invasive IPMN	Q9H205;A6NM03	Q9H205;A6NM03	Olfactory receptor 2AG1	OR2AG1		0.908618	1.38602
Comparison set 2	HGD vs Invasive IPMN	A6NMB1	A6NMB1	Sialic acid-binding Ig-like lectin 16	SIGLEC16		0.50053	4.16034
Comparison set 2	HGD vs Invasive IPMN	E9PJK1;E9PRJ8;H0YDL9;H0YDJ9;E9PIF1;A6NMH8;P60033	E9PJK1;E9PRJ8;H0YDL9;H0YDJ9;E9PIF1;A6NMH8;P60033	Tetraspanin	CD81		0.245433	3.31811
Comparison set 2	HGD vs Invasive IPMN	A6NNI4;G8JLH6;P21926;F5GXT1;A0A087WZG3;A0A087WU13	A6NNI4;G8JLH6;P21926	Tetraspanin	CD9		0.620885	3.33247
Comparison set 2	HGD vs Invasive IPMN	A6PVN5;Q15257-2;Q15257;F6WIT2;Q15257-3;Q15257-4;Q5T949;Q5T948;A6PVN9;Q68CR8;A6PVN6;A6PVN8;B7ZBQ0;A6PVN7;C9IZ76;B7ZBP9;B7ZBP7;B4DDQ6;H0Y6E5	A6PVN5;Q15257-2;Q15257;F6WIT2;Q15257-3;Q15257-4;Q5T949;Q5T948;A6PVN9	Serine/threonine-protein phosphatase 2A activator	PPP2R4		0.786638	1.60599
Comparison set 2	HGD vs Invasive IPMN	A8K7I4	A8K7I4	Calcium-activated chloride channel regulator 1	CLCA1		0.816232	-2.53747
Comparison set 2	HGD vs Invasive IPMN	J3QLE5;A8MT02;P14678-2;P63162;P14678;P63162-2;P14678-3;J3KRY3;S4R3P3	J3QLE5;A8MT02;P14678-2;P63162;P14678;P63162-2;P14678-3	Small nuclear ribonucleoprotein-associated protein N	SNRPN	+	0.0173374	-7.04334
Comparison set 2	HGD vs Invasive IPMN	A8MTF8;P58499;P58499-2;P58499-3	A8MTF8;P58499;P58499-2;P58499-3	Protein FAM3B	FAM3B		0.0664122	-9.27212
Comparison set 2	HGD vs Invasive IPMN	A8MXQ1;P53801;A8MZH8	A8MXQ1;P53801;A8MZH8	Pituitary tumor-transforming gene 1 protein-interacting protein	PTTG1IP		0.0957918	6.43018
Comparison set 2	HGD vs Invasive IPMN	A8MXZ4;Q9NQ84;Q9NQ84-2;J9JIE0	A8MXZ4;Q9NQ84;Q9NQ84-2;J9JIE0	G-protein coupled receptor family C group 5 member C	GPRC5C		0.543253	2.45069
Comparison set 2	HGD vs Invasive IPMN	B0QY89;Q9Y262;Q9Y262-2;B0QY90;C9JHP4;C9K0Q7	B0QY89;Q9Y262;Q9Y262-2;B0QY90	Eukaryotic translation initiation factor 3 subunit L	EIF3L		0.658956	-2.30129
Comparison set 2	HGD vs Invasive IPMN	B0QYF8;P02144;Q8WVH6;F2Z2F1;B0QYF7;F2Z337	B0QYF8;P02144;Q8WVH6;F2Z2F1	Myoglobin	MB		0.0778985	-4.64092
Comparison set 2	HGD vs Invasive IPMN	B0QZK4;Q5SWC8;X6RGJ2;Q5SSJ5-3;Q5SSJ5-2;Q5SSJ5	B0QZK4;Q5SWC8;X6RGJ2;Q5SSJ5-3;Q5SSJ5-2;Q5SSJ5	Heterochromatin protein 1-binding protein 3	HP1BP3		0.448269	-2.54545
Comparison set 2	HGD vs Invasive IPMN	B0YIW2;P02656	B0YIW2;P02656	Apolipoprotein C-III	APOC3		0.397266	4.00591
Comparison set 2	HGD vs Invasive IPMN	B1AKD8;Q5TZA2-2;Q5TZA2	B1AKD8;Q5TZA2-2;Q5TZA2	Rootletin	CROCC		0.990503	1.02031
Comparison set 2	HGD vs Invasive IPMN	H3BLV0;B1AP13;H7BY55;P08174-4;P08174;P08174-3;P08174-5;P08174-2;P08174-6;P08174-7;B1AP15	H3BLV0;B1AP13;H7BY55;P08174-4;P08174;P08174-3;P08174-5;P08174-2;P08174-6;P08174-7;B1AP15	Complement decay-accelerating factor	CD55		0.0560013	6.73454
Comparison set 2	HGD vs Invasive IPMN	C9JIZ6;B1AVU8;P07602;P07602-2;P07602-3;Q5BJH1	C9JIZ6;B1AVU8;P07602;P07602-2;P07602-3;Q5BJH1	Prosaposin	PSAP		0.697979	1.16485
Comparison set 2	HGD vs Invasive IPMN	H0YHC3;F8W020;F8W118;F8VXI6;F8VUX1;F8VY35;F8VV59;B7Z9C2;F8W0J6;F5H4R6;H0YIV4;B3KV44;P55209-2;P55209;H0YH88;F8W543;F8VRJ2;F8VVB5	H0YHC3;F8W020;F8W118;F8VXI6;F8VUX1;F8VY35;F8VV59;B7Z9C2;F8W0J6;F5H4R6;H0YIV4;B3KV44;P55209-2;P55209;H0YH88;F8W543;F8VRJ2	Nucleosome assembly protein 1-like 1	NAP1L1		0.659497	-1.68074
Comparison set 2	HGD vs Invasive IPMN	B4DGU4;P35222;P35222-2;C9IZ65;E9PDF9;E7EV28;E7EMJ5	B4DGU4;P35222	Catenin beta-1	CTNNB1		0.628744	-3.13812
Comparison set 2	HGD vs Invasive IPMN	B4DJV2;O75390;H0YIC4;F8VRI6;F8VPF9;F8VPA1;F8VTT8;F8W1S4;F8W4S1;H0YH82;F8W642;F8VZK9;F8VX07;F8VRP1;F8VX68;F8VWQ5;F8VR34;F8W0J2;F8VU34	B4DJV2;O75390	Citrate synthase	CS		0.699636	-1.44127
Comparison set 2	HGD vs Invasive IPMN	B4DKY1;P49589-2;P49589;P49589-3;C9JLN0;E9PRS8;E9PLP0	B4DKY1;P49589-2;P49589;P49589-3	Cysteine--tRNA ligase, cytoplasmic	CARS		0.677536	-2.20988
Comparison set 2	HGD vs Invasive IPMN	B4DPQ0;P00736;F5H2D0;F5H1V0;F5H6Y3;F5H3N3;F5H3A3;F5H1N6;F5GWL0	B4DPQ0;P00736;F5H2D0	Complement C1r subcomponent	C1R		0.500305	4.13332
Comparison set 2	HGD vs Invasive IPMN	E7EX17;B4DS13;P23588;F8VX11;F8W0K0;F8VRU1;F8VYE9;F8VSC7;F8VP89	E7EX17;B4DS13;P23588;F8VX11	Eukaryotic translation initiation factor 4B	EIF4B		0.431498	-2.80733
Comparison set 2	HGD vs Invasive IPMN	B4DUC8;Q13126-4;Q13126;Q13126-3;Q13126-2;J3QSB7;Q13126-7;Q13126-6;Q13126-5;F2Z2F3;F8WES2;J3KRN1	B4DUC8;Q13126-4;Q13126;Q13126-3;Q13126-2;J3QSB7;Q13126-7;Q13126-6;Q13126-5	S-methyl-5-thioadenosine phosphorylase	MTAP		0.991027	-1.02563
Comparison set 2	HGD vs Invasive IPMN	C9JEN3;C9IYT2;F8WDY4;C9IZ27;C9JW19;C9JWV9;B4DUD2;Q969X1;C9JAP5	C9JEN3;C9IYT2;F8WDY4;C9IZ27;C9JW19;C9JWV9;B4DUD2;Q969X1;C9JAP5	Protein lifeguard 3	TMBIM1		0.238002	3.7312
Comparison set 2	HGD vs Invasive IPMN	B4DUR8;P49368;P49368-2;Q5SZX6;E9PRC8;E9PQ35;Q5SZX9;Q5SZW8	B4DUR8;P49368;P49368-2	T-complex protein 1 subunit gamma	CCT3		0.667551	-2.72862
Comparison set 2	HGD vs Invasive IPMN	B4DUX5;P50579;F8VRR3;F8VQZ7;P50579-2;G3V1U3;F8VSC4;F8VY03	B4DUX5;P50579;F8VRR3;F8VQZ7;P50579-2;G3V1U3	Methionine aminopeptidase 2	METAP2		0.592324	1.5725
Comparison set 2	HGD vs Invasive IPMN	J3QS39;J3QTR3;F5H6Q2;F5GYU3;F5H2Z3;F5H265;B4DV12;F5H388;F5H747;F5GXK7;J3QKN0;Q5PY61;Q96C32;P62987;P62979;P0CG47;P0CG48;M0R1V7;A0A087WV77;J3QSA3;F5GZ39;J3QLP7;J3QRK5;M0R1M6;M0R2S1;K7EMA8;J3KSM4	J3QS39;J3QTR3;F5H6Q2;F5GYU3;F5H2Z3;F5H265;B4DV12;F5H388;F5H747;F5GXK7;J3QKN0;Q5PY61;Q96C32;P62987;P62979;P0CG47;P0CG48;M0R1V7;A0A087WV77;J3QSA3;F5GZ39;J3QLP7;J3QRK5;M0R1M6;M0R2S1	Ubiquitin	UBB		0.331859	1.54986
Comparison set 2	HGD vs Invasive IPMN	R4GNC0;B4DVL2;Q02083-2;Q02083;Q02083-3;H0Y988;D6R9S9	R4GNC0;B4DVL2;Q02083-2;Q02083;Q02083-3	N-acylethanolamine-hydrolyzing acid amidase	NAAA		0.881866	-1.18573
Comparison set 2	HGD vs Invasive IPMN	G3V4W0;B4DY08;G3V4C1;G3V2Q1;P07910-2;P07910;G3V576;P07910-3;P07910-4;G3V5V7;G3V2D6;P0DMR1;O60812;B7ZW38;B2RXH8;G3V5X6;G3V3K6;G3V251;B4DSU6;G3V555;G3V575;G3V4M8;G3V2H6	G3V4W0;B4DY08;G3V4C1;G3V2Q1;P07910-2;P07910;G3V576;P07910-3;P07910-4;G3V5V7;G3V2D6;P0DMR1;O60812;B7ZW38;B2RXH8	Heterogeneous nuclear ribonucleoproteins C1/C2	HNRNPC		0.49833	-1.8433
Comparison set 2	HGD vs Invasive IPMN	B4DY09;Q12905;X6R6Z1	B4DY09;Q12905	Interleukin enhancer-binding factor 2	ILF2		0.748647	1.48338
Comparison set 2	HGD vs Invasive IPMN	B4E0K5;Q16539-5;Q16539-3;Q16539-4;Q16539;E7EX54;B5TY33;Q16539-2;H7C4E2	B4E0K5;Q16539-5;Q16539-3;Q16539-4;Q16539;E7EX54;B5TY33;Q16539-2	Mitogen-activated protein kinase 14	MAPK14		0.408674	1.56643
Comparison set 2	HGD vs Invasive IPMN	Q8NBY1;B4E0Y9;Q9P289-2;Q9P289;Q9P289-3;C9JDH9;C9J6L2;C9JCC0;C9J232;H7C279;O00506-3;O00506-2;O00506;C9JJV0	Q8NBY1;B4E0Y9;Q9P289-2;Q9P289;Q9P289-3;C9JDH9;C9J6L2;C9JCC0;C9J232;H7C279;O00506-3;O00506-2;O00506	Serine/threonine-protein kinase 26	STK26		0.69254	-1.73846
Comparison set 2	HGD vs Invasive IPMN	B4E1Z4;E7ETN3;P00751;H7C5H1;P00751-2;H7C526;C9JRT3;F2Z3N2;F8WCJ9;C9JYQ5;Q5ST52;A2ABG0	B4E1Z4;E7ETN3;P00751	Complement factor B	CFB		0.594996	1.59963
Comparison set 2	HGD vs Invasive IPMN	B5MBZ0;Q9HC35-2;Q9HC35	B5MBZ0;Q9HC35-2;Q9HC35	Echinoderm microtubule-associated protein-like 4	EML4		0.697938	-1.93486
Comparison set 2	HGD vs Invasive IPMN	B5MCA4;P16422;C9JKY3	B5MCA4;P16422	Epithelial cell adhesion molecule	EPCAM		0.843582	1.39704
Comparison set 2	HGD vs Invasive IPMN	B5MDF5;P62826;J3KQE5;F5H018;B4DV51;H0YFC6;A0A087X0W0	B5MDF5;P62826;J3KQE5;F5H018;B4DV51	GTP-binding nuclear protein Ran	RAN		0.869041	-1.16522
Comparison set 2	HGD vs Invasive IPMN	Q99613-2;Q99613;B5ME19;H3BPE4	Q99613-2;Q99613;B5ME19	Eukaryotic translation initiation factor 3 subunit C	EIF3C		0.74969	1.85927
Comparison set 2	HGD vs Invasive IPMN	M0R3F1;B7Z4B8;Q9BUJ2-4;Q9BUJ2-2;Q9BUJ2;Q9BUJ2-3;M0QYZ0;M0QYM5;M0QYI8	M0R3F1;B7Z4B8;Q9BUJ2-4;Q9BUJ2-2;Q9BUJ2;Q9BUJ2-3;M0QYZ0	Heterogeneous nuclear ribonucleoprotein U-like protein 1	HNRNPUL1		0.967775	-1.06825
Comparison set 2	HGD vs Invasive IPMN	B7Z4S1;Q15560-2;P23193-2;Q15560;P23193;Q5JRI7	B7Z4S1;Q15560-2;P23193-2;Q15560;P23193;Q5JRI7	Transcription elongation factor A protein 1	TCEA1		0.568713	-2.4999
Comparison set 2	HGD vs Invasive IPMN	E7EQ12;H0Y7F0;H0Y9H6;E9PDE4;E9PCH5;E7EVY3;B7Z574;E7ESM9;P20810-3;P20810-4;P20810-8;P20810-2;P20810;P20810-9;P20810-5;P20810-10;P20810-7;P20810-6;E7EQA0;H0YD33;E7ES10;D6RAA8;D6RC54;F8W7E0	E7EQ12;H0Y7F0;H0Y9H6;E9PDE4;E9PCH5;E7EVY3;B7Z574;E7ESM9;P20810-3;P20810-4;P20810-8;P20810-2;P20810;P20810-9;P20810-5;P20810-10;P20810-7;P20810-6;E7EQA0;H0YD33;E7ES10	Calpastatin	CAST		0.74006	-2.01785
Comparison set 2	HGD vs Invasive IPMN	B7Z9I1;Q5T4U5;P11310;P11310-2;E9PJM9;E9PRX4;H0YDT5	B7Z9I1;Q5T4U5;P11310;P11310-2	Medium-chain specific acyl-CoA dehydrogenase, mitochondrial	ACADM		0.532436	-3.50346
Comparison set 2	HGD vs Invasive IPMN	B7ZC39;B7ZC38;Q9NR46;Q9NR46-2;F8WFB9;H7C1Z6	B7ZC39;B7ZC38;Q9NR46;Q9NR46-2;F8WFB9	Endophilin-B2	SH3GLB2		0.710331	2.24197
Comparison set 2	HGD vs Invasive IPMN	B7ZKJ8;Q14624;Q14624-3;Q14624-2;Q14624-4;H7C0L5;CON__Q3T052	B7ZKJ8;Q14624;Q14624-3;Q14624-2;Q14624-4;H7C0L5	Inter-alpha-trypsin inhibitor heavy chain H4	ITIH4		0.794368	1.35162
Comparison set 2	HGD vs Invasive IPMN	B7ZL91;Q16819	B7ZL91;Q16819	Metalloendopeptidase	MEP1A		0.535587	4.52112
Comparison set 2	HGD vs Invasive IPMN	B8ZZQ6;P06454-2;P06454;B8ZZA1;B8ZZW7;H7C2N1;A0A087WUT1	B8ZZQ6;P06454-2;P06454;B8ZZA1;B8ZZW7;H7C2N1;A0A087WUT1	Prothymosin alpha	PTMA		0.767925	-2.22667
Comparison set 2	HGD vs Invasive IPMN	C9J3L8;C9J5W0;E9PAL7;C9IZQ1;P43307;P43307-2	C9J3L8;C9J5W0;E9PAL7;C9IZQ1;P43307;P43307-2	Translocon-associated protein subunit alpha	SSR1		0.640846	-1.68858
Comparison set 2	HGD vs Invasive IPMN	C9J0K6;P30626-3;P30626-2;P30626;B4DHQ6	C9J0K6;P30626-3;P30626-2;P30626;B4DHQ6	Sorcin	SRI		0.06062	-6.87681
Comparison set 2	HGD vs Invasive IPMN	C9J7K9;O15162-2;O15162;C9J0H3;C9J9P4;C9JE06;H7C5I5	C9J7K9;O15162-2;O15162;C9J0H3;C9J9P4;C9JE06	Phospholipid scramblase 1	PLSCR1		0.0886647	8.20851
Comparison set 2	HGD vs Invasive IPMN	C9J9K3;P08865;A6NE09;C9JQR9	C9J9K3;P08865;A6NE09	40S ribosomal protein SA	RPSA		0.568407	-2.44343
Comparison set 2	HGD vs Invasive IPMN	C9JAB2;Q16629-3;Q16629-2;Q16629-4;Q16629	C9JAB2;Q16629-3;Q16629-2;Q16629-4;Q16629	Serine/arginine-rich splicing factor 7	SRSF7		0.229008	-3.79971
Comparison set 2	HGD vs Invasive IPMN	C9JF17;P05090;C9JX71;F8WBT9	C9JF17;P05090	Apolipoprotein D	APOD		0.670297	1.63697
Comparison set 2	HGD vs Invasive IPMN	C9JFE4;Q13098-5;Q13098;Q13098-7;A0A096LP07;A0A096LPJ3;A8K070;Q13098-6;J3QQX0;J3QS84;J3QS88;J3KTB0;J3QLE8;J3QLT0;J3QL53;J3KRE8;J3KSA5;J3KRJ4	C9JFE4;Q13098-5;Q13098;Q13098-7;A0A096LP07;A0A096LPJ3;A8K070;Q13098-6	COP9 signalosome complex subunit 1	GPS1		0.644282	-2.06706
Comparison set 2	HGD vs Invasive IPMN	C9JFR7;P99999;CON__P62894	C9JFR7;P99999	Cytochrome c	CYCS		0.984974	1.01772
Comparison set 2	HGD vs Invasive IPMN	C9JIF9;P13798;H7C393;H7C1U0;C9JLK2;F8WEH5;H0YFE5	C9JIF9;P13798;H7C393	Acylamino-acid-releasing enzyme	APEH		0.789459	-1.51898
Comparison set 2	HGD vs Invasive IPMN	C9JIZ1;C9J5E5;C9JZI8;C9JHS7;C9JHZ8;C9JES8;C9JT62;C9JK79;C9JBS3;C9JEJ8;A0A088AWM1;C9JHN6	C9JIZ1;C9J5E5;C9JZI8;C9JHS7;C9JHZ8;C9JES8;C9JT62;C9JK79	Vigilin	HDLBP		0.581209	-2.03186
Comparison set 2	HGD vs Invasive IPMN	C9JUE0;C9JJP5;Q05BK6;K0J6K2;Q92734-2;Q92734;C9JTY3	C9JUE0;C9JJP5;Q05BK6;K0J6K2;Q92734-2;Q92734;C9JTY3	Protein TFG	TFG		0.898069	1.19963
Comparison set 2	HGD vs Invasive IPMN	C9JKF7;C9JU59;E9PBD8;E7EMG9;P33241-2;P33241;P33241-3	C9JKF7;C9JU59;E9PBD8;E7EMG9;P33241-2;P33241;P33241-3	Lymphocyte-specific protein 1	LSP1		0.940121	-1.07765
Comparison set 2	HGD vs Invasive IPMN	C9JMK5;Q96FE7-4;Q96FE7-2;Q96FE7	C9JMK5;Q96FE7-4;Q96FE7-2;Q96FE7	Phosphoinositide-3-kinase-interacting protein 1	PIK3IP1		0	1
Comparison set 2	HGD vs Invasive IPMN	C9JQ42;P46976-2;P46976;G5E9W8;P46976-3;C9J8R8;C9J7C7	C9JQ42;P46976-2;P46976;G5E9W8;P46976-3	Glycogenin-1	GYG1		0.377789	-3.29462
Comparison set 2	HGD vs Invasive IPMN	C9JRZ8-2;C9JRZ8	C9JRZ8-2;C9JRZ8	Aldo-keto reductase family 1 member B15	AKR1B15		0.542297	2.02956
Comparison set 2	HGD vs Invasive IPMN	C9JVE2;Q96GG9;C9J8R4;C9JRU6;C9J0B2;C9JUW4	C9JVE2;Q96GG9;C9J8R4	DCN1-like protein	DCUN1D1		0.657121	-2.21361
Comparison set 2	HGD vs Invasive IPMN	C9JXI5;Q66K66	C9JXI5;Q66K66	Transmembrane protein 198	TMEM198		0.990404	1.02069
Comparison set 2	HGD vs Invasive IPMN	C9JZR2;O60716-32;O60716-31;O60716-29;O60716-27;O60716-30;O60716-28;O60716-26;O60716-25;O60716-24;O60716-23;O60716-21;O60716-19;O60716-22;O60716-20;O60716-16;O60716-18;O60716-15;O60716-17;O60716-13;O60716-11;O60716-14;O60716-12;O60716-10;O60716-8;O60716-9;O60716-7;O60716-5;O60716-3;O60716-6;O60716-4;O60716-2;O60716;H0YC95	C9JZR2;O60716-32;O60716-31;O60716-29;O60716-27;O60716-30;O60716-28;O60716-26;O60716-25;O60716-24;O60716-23;O60716-21;O60716-19;O60716-22;O60716-20;O60716-16;O60716-18;O60716-15;O60716-17;O60716-13;O60716-11;O60716-14;O60716-12;O60716-10;O60716-8;O60716-9;O60716-7;O60716-5;O60716-3;O60716-6;O60716-4;O60716-2;O60716	#VALUE!	#VALUE!		0.536304	-1.9443
Comparison set 2	HGD vs Invasive IPMN	D3DQH8;P09486;F5GY03;E5RK62	D3DQH8;P09486;F5GY03;E5RK62	SPARC	SPARC		0.584593	2.75309
Comparison set 2	HGD vs Invasive IPMN	D3DSM0;A0A087WX36;E5RHT0;E5RFI0;E5RIE4;A8MVG7;E5RIG7;E5RK25	D3DSM0;A0A087WX36	Integrin beta	ITGB2		0.745731	1.70514
Comparison set 2	HGD vs Invasive IPMN	D3YTG3;Q7Z7G0;H0Y897;Q7Z7G0-2;Q7Z7G0-3;Q7Z7G0-4;Q5JPC9;H7C4X4;H0YEA0;H7C556	D3YTG3;Q7Z7G0;H0Y897;Q7Z7G0-2;Q7Z7G0-3;Q7Z7G0-4	Target of Nesh-SH3	ABI3BP		0.731105	-1.7338
Comparison set 2	HGD vs Invasive IPMN	D6R934;P02746;D6RGJ1	D6R934;P02746	Complement C1q subcomponent subunit B	C1QB		0.478915	3.45424
Comparison set 2	HGD vs Invasive IPMN	D6R938;E9PBG7;E9PF82;Q13557-8;Q13557-12;Q13557-10;Q13557;Q13557-6;Q13557-11;Q13557-9;Q13557-5;Q13557-3;Q13557-4;H7BXS4;Q8WU40;Q5SWX3;Q13554-7;Q9UQM7;Q13554-4;Q9UQM7-2;Q13554-6;Q13555-10;Q13554-3;Q13554-8;Q13554-5;Q13555-3;Q13555-5;Q13555-4;Q13555-7;Q13555-9;Q13554-2;Q13555-2;Q13555-8;Q13555;Q13555-6;Q13554;D6RHX9;E9PBE8;E7EQE4;H0Y9J2;H0Y9C2;H0Y6G2	D6R938;E9PBG7;E9PF82;Q13557-8;Q13557-12;Q13557-10;Q13557;Q13557-6;Q13557-11;Q13557-9;Q13557-5;Q13557-3;Q13557-4	Calcium/calmodulin-dependent protein kinase type II subunit delta	CAMK2D		0.84524	-1.35001
Comparison set 2	HGD vs Invasive IPMN	D6RA24;Q9NZF1	D6RA24;Q9NZF1	Placenta-specific gene 8 protein	PLAC8		0.285517	4.54207
Comparison set 2	HGD vs Invasive IPMN	D6RG13;D6RAT0;P61247;D6RB09;E9PFI5;D6RAS7;D6R9B6;H0Y8L7;H0Y9Y4;D6RED7;D6RGE0;D6RI02	D6RG13;D6RAT0;P61247;D6RB09;E9PFI5;D6RAS7;D6R9B6;H0Y8L7;H0Y9Y4	40S ribosomal protein S3a	RPS3A		0.994246	-1.02313
Comparison set 2	HGD vs Invasive IPMN	H0Y9Y1;D6RDG3;P20290-2;P20290	H0Y9Y1;D6RDG3;P20290-2;P20290	Transcription factor BTF3	BTF3		0.209913	-2.46205
Comparison set 2	HGD vs Invasive IPMN	D6RGI3;D6RER5;Q9NVA2;Q9NVA2-2;H0Y961;D6RDU5;H0Y9G8;D6RDP1;D6R9Y6	D6RGI3;D6RER5;Q9NVA2;Q9NVA2-2;H0Y961;D6RDU5	Septin-11	SEPT11		0.671342	-2.17074
Comparison set 2	HGD vs Invasive IPMN	D6REX3;O94979-6;O94979-3;O94979-10;O94979-4;O94979-9;O94979-2;O94979;O94979-8;H7BXG7;O94979-7;D6RHZ5;H0YAB3;O94979-5;H0Y8V7;H0Y9K1;H0Y8W8;H0Y9T9;D6RE64;D6RCQ9;H0YAF5;H0Y9V3	D6REX3;O94979-6;O94979-3;O94979-10;O94979-4;O94979-9;O94979-2;O94979;O94979-8;H7BXG7;O94979-7;D6RHZ5;H0YAB3	Protein transport protein Sec31A	SEC31A		0.953325	-1.159
Comparison set 2	HGD vs Invasive IPMN	D6REX5;P49908;D6RIS9;R4GMT5	D6REX5;P49908;D6RIS9	Selenoprotein P	SEPP1		0.204245	-2.99239
Comparison set 2	HGD vs Invasive IPMN	D6RF35;D6RBJ7;D6RF20;CON__Q3MHN5;CON__ENSEMBL:ENSBTAP00000018229	D6RF35;D6RBJ7	Vitamin D-binding protein	GC		0.0650188	-30.2443
Comparison set 2	HGD vs Invasive IPMN	D6RGG3;Q99715-4;Q99715;A0A087X0A8;Q99715-2;H0Y4P7;H0Y5N9;H0Y991	D6RGG3;Q99715-4;Q99715;A0A087X0A8;Q99715-2	Collagen alpha-1(XII) chain	COL12A1		0.95715	-1.07641
Comparison set 2	HGD vs Invasive IPMN	D6RHI9;O00584;D6REQ6;A0A087WZM2;H0YAE9;J3QQ64;A0A087WWI1;O00584-2;Q07343-4;Q07343-2;Q07343-3;Q07343	D6RHI9;O00584;D6REQ6;A0A087WZM2	Ribonuclease T2	RNASET2		0.0885207	-3.01292
Comparison set 2	HGD vs Invasive IPMN	E5RGN0;F8VXD2;K7ELV5;F8VYH9;F8VZZ0;E5RIU6;F8VTV8;F8VWX7;F8VZ51;A0A087WZZ9;H0YAZ9;A0A087WY43;Q9BVE2;E7EUK8;A0A087X209;A0A087WZU2;J3QSD7;P11802-2;Q00535-2;Q00535;P06493;P11802;Q00534;Q96Q40-2;P50750;Q96Q40-4;Q96Q40-3;O94921-3;Q96Q40-5;Q96Q40;O94921-2;O94921;Q07002;Q07002-2;P50750-2;Q00536;Q00536-3;Q07002-3;Q00536-2;Q9NYV4-3;Q14004-2;Q9NYV4-2;Q9NYV4;Q14004	E5RGN0;F8VXD2;K7ELV5;F8VYH9;F8VZZ0;E5RIU6;F8VTV8;F8VWX7;F8VZ51;A0A087WZZ9;H0YAZ9;A0A087WY43;Q9BVE2;E7EUK8;A0A087X209;A0A087WZU2;J3QSD7;P11802-2;Q00535-2;Q00535;P06493;P11802;Q00534;Q96Q40-2;P50750;Q96Q40-4;Q96Q40-3;O94921-3;Q96Q40-5;Q96Q40;O94921-2;O94921;Q07002;Q07002-2;P50750-2;Q00536;Q00536-3;Q07002-3;Q00536-2;Q9NYV4-3;Q14004-2;Q9NYV4-2;Q9NYV4;Q14004	#VALUE!	#VALUE!		0.130957	3.58653
Comparison set 2	HGD vs Invasive IPMN	E5RHG8;Q15369;R4GMY8;Q15369-2	E5RHG8;Q15369;R4GMY8;Q15369-2	Transcription elongation factor B polypeptide 1	TCEB1		0.62849	-2.208
Comparison set 2	HGD vs Invasive IPMN	E5RIW3;E5RJD8;O75347;E5RHG6;O75347-2;E5RIX8	E5RIW3;E5RJD8;O75347;E5RHG6;O75347-2	Tubulin-specific chaperone A	TBCA		0.713517	-1.62899
Comparison set 2	HGD vs Invasive IPMN	E7EM64;Q7L5N1;H7C3T0	E7EM64;Q7L5N1	COP9 signalosome complex subunit 6	COPS6		0.748447	-1.555
Comparison set 2	HGD vs Invasive IPMN	E7EMM4;Q13510;Q13510-2;Q13510-3	E7EMM4;Q13510;Q13510-2;Q13510-3	Acid ceramidase	ASAH1		0.532506	1.22558
Comparison set 2	HGD vs Invasive IPMN	G3V2V8;J3KMY5;G3V3E8;E7EMS2;G3V3D1;P61916-2;P61916;H0YIZ1	G3V2V8;J3KMY5;G3V3E8;E7EMS2;G3V3D1;P61916-2;P61916;H0YIZ1	Epididymal secretory protein E1	NPC2		0.928221	1.0716
Comparison set 2	HGD vs Invasive IPMN	E7ENC5;E9PDY6;Q99102-13;Q99102-10;Q99102;Q99102-12;E7EWN1;Q99102-3;Q99102-17;Q99102-16;E7EQT2;E7ETT5;Q99102-5;H0Y2Y1;E7EW47;E7ERK0;E7EUL9;Q99102-2;Q99102-8;Q99102-7	E7ENC5;E9PDY6;Q99102-13;Q99102-10;Q99102;Q99102-12;E7EWN1;Q99102-3;Q99102-17	Mucin-4	MUC4		0.120731	13.3989
Comparison set 2	HGD vs Invasive IPMN	E7EV99;E7ENY0;P35611-2;P35611-6;P35611;P35611-3;P35611-4;P35611-5;H0Y9H2;D6RF25;D6RJE2;H0YG19;D6RAH3	E7EV99;E7ENY0;P35611-2;P35611-6;P35611;P35611-3;P35611-4;P35611-5;H0Y9H2	Alpha-adducin	ADD1		0.725782	-1.8462
Comparison set 2	HGD vs Invasive IPMN	E7EPB3;P50914	E7EPB3;P50914	60S ribosomal protein L14	RPL14		0.57745	-2.51926
Comparison set 2	HGD vs Invasive IPMN	E7ES33;E7EPK1;Q16181-2;Q16181;G3V1Q4;H0Y3Y4;Q5JXL7;Q6ZU15	E7ES33;E7EPK1;Q16181-2;Q16181;G3V1Q4;H0Y3Y4	Septin-7	SEPT7		0.646725	-2.37812
Comparison set 2	HGD vs Invasive IPMN	E7EPV7;P37840-2;P37840;D6RA31;H6UYS7;P37840-3	E7EPV7;P37840-2;P37840;D6RA31;H6UYS7;P37840-3	Alpha-synuclein	SNCA		0.451697	2.97657
Comparison set 2	HGD vs Invasive IPMN	E7EQR4;P15311	E7EQR4;P15311	Ezrin	EZR		0.185536	2.08908
Comparison set 2	HGD vs Invasive IPMN	E7EX53;E7EQV9;P61313;E7ENU7;P61313-2;E7ERA2	E7EX53;E7EQV9;P61313;E7ENU7;P61313-2	Ribosomal protein L15	RPL15		0.135158	-6.20921
Comparison set 2	HGD vs Invasive IPMN	E7ER45;O43451	E7ER45;O43451	Maltase-glucoamylase, intestinal	MGAM		0.857927	1.34807
Comparison set 2	HGD vs Invasive IPMN	E7ESM1;Q92597-3;Q92597-2;Q92597;E5RJY1	E7ESM1;Q92597-3;Q92597-2;Q92597;E5RJY1	Protein NDRG1	NDRG1		0.233356	-3.10282
Comparison set 2	HGD vs Invasive IPMN	E7ESS6;O14815-2;O14815	E7ESS6;O14815-2;O14815	Calpain-9	CAPN9		0.284489	-5.43549
Comparison set 2	HGD vs Invasive IPMN	E7ETB3;Q9ULA0;E7EMB6;C9JBE1;B9ZVU2;F8WAN0;E7EPX3;E5RJ35;C9JRG3;C9J1E2	E7ETB3;Q9ULA0;E7EMB6;C9JBE1	Aspartyl aminopeptidase	DNPEP		0.290341	2.46415
Comparison set 2	HGD vs Invasive IPMN	G3XAM2;E7ETH0;P05156;A0A087X0I2;D6R9Z8;CON__Q32PI4	G3XAM2;E7ETH0;P05156;A0A087X0I2	Complement factor I	CFI		0.977618	1.02235
Comparison set 2	HGD vs Invasive IPMN	E7EU96;Q5U5J2;Q8NEV1;P68400;A0A087WY74;P68400-2;V9GYA2;V9GY80;H3BNI9;H3BSA1;P19784	E7EU96;Q5U5J2;Q8NEV1;P68400	Casein kinase II subunit alpha	CSNK2A1		0.590109	-2.08382
Comparison set 2	HGD vs Invasive IPMN	E7EX73;E9PGM1;E7EUU4;Q04637-6;Q04637-7;Q04637-5;Q04637-4;Q04637-3;Q04637;Q04637-8;Q04637-9;C9JF13;C9J6B6;C9K073;H7C0V6;C9J2Z7;O43432-4;REV__Q8NEG2-2;REV__F5H7J8;H7C044;REV__Q8NEG2;REV__C9JQZ6;REV__J3KQX6	E7EX73;E9PGM1;E7EUU4;Q04637-6;Q04637-7;Q04637-5;Q04637-4;Q04637-3;Q04637;Q04637-8;Q04637-9	Eukaryotic translation initiation factor 4 gamma 1	EIF4G1		0.857541	1.39751
Comparison set 2	HGD vs Invasive IPMN	E7EUY3;E9PDR0;E7EX59;P05166;P05166-2;E7ETT1;C9JQS9;E7ETT4;E9PEC3;F8WBI9;E7ENC1;H7C5C9;C9JVW9;C9JVY9;C9JAW3	E7EUY3;E9PDR0;E7EX59;P05166;P05166-2;E7ETT1;C9JQS9;E7ETT4;E9PEC3;F8WBI9;E7ENC1	Propionyl-CoA carboxylase beta chain, mitochondrial	PCCB		0.583663	2.47691
Comparison set 2	HGD vs Invasive IPMN	E7EV01;O15484;A0A087X0C8;K7EP62;E9PS73	E7EV01;O15484;A0A087X0C8	Calpain-5	CAPN5		0.151733	8.01765
Comparison set 2	HGD vs Invasive IPMN	E7EV71;Q14766-3;Q14766-2;Q14766-5;Q14766;Q14766-4;C9JD84;H7C0I7;H7C2H7;H7BZ76	E7EV71;Q14766-3;Q14766-2;Q14766-5;Q14766;Q14766-4;C9JD84	Latent-transforming growth factor beta-binding protein 1	LTBP1		0.857976	-1.13497
Comparison set 2	HGD vs Invasive IPMN	E7EVA0;P27816-6;P27816;P27816-2;H7C4C5;B5MEG9;P27816-5;P27816-4	E7EVA0;P27816-6;P27816;P27816-2	Microtubule-associated protein	MAP4		0.504419	-1.73173
Comparison set 2	HGD vs Invasive IPMN	E7EVH9;Q08623-3;Q08623;Q08623-4;Q08623-2	E7EVH9;Q08623-3;Q08623;Q08623-4	Pseudouridine-5-phosphatase	HDHD1		0.928454	1.10222
Comparison set 2	HGD vs Invasive IPMN	H7C4E0;E7EWX8;Q99685;H7C599;Q99685-2	H7C4E0;E7EWX8;Q99685;H7C599;Q99685-2	Monoglyceride lipase	MGLL		0.84355	-1.24683
Comparison set 2	HGD vs Invasive IPMN	E7EX90;Q14203-3;Q14203-4;Q14203-6;Q14203;Q14203-5;Q14203-2;Q6AWB1;E7EWF7;C9JZA4;C9JTE5;C9JJN7;C9JJD0;C9JKG6;E9PCY0;REV__H0Y8C5;REV__Q5VTR2	E7EX90;Q14203-3;Q14203-4;Q14203-6;Q14203;Q14203-5;Q14203-2;Q6AWB1	Dynactin subunit 1	DCTN1		0.93406	-1.1871
Comparison set 2	HGD vs Invasive IPMN	E9PAQ1;P27918;C9J7V5	E9PAQ1;P27918;C9J7V5	Properdin	CFP		0.837945	1.42453
Comparison set 2	HGD vs Invasive IPMN	F8W1N5;F8VZJ2;F8VNW4;F8W0W4;H0YHX9;Q13765;E9PAV3-2;E9PAV3;F8VZ58;Q9BZK3	F8W1N5;F8VZJ2;F8VNW4;F8W0W4;H0YHX9;Q13765;E9PAV3-2;E9PAV3	Nascent polypeptide-associated complex subunit alpha	NACA		0.578665	-3.18859
Comparison set 2	HGD vs Invasive IPMN	E9PB18;Q6UXG2-3;Q6UXG2-2;Q6UXG2-4;Q6UXG2	E9PB18;Q6UXG2-3;Q6UXG2-2;Q6UXG2-4;Q6UXG2	UPF0577 protein KIAA1324	KIAA1324		0.869195	1.24931
Comparison set 2	HGD vs Invasive IPMN	E9PBT8;J3KQJ1;Q8NBJ7;F8WEX5;E9PG02;J3QT17;C9JL30;A8MXB9;C9J660;F8WA42;Q8NBJ7-2;Q8NBJ7-5;Q8NBJ7-3;F8WEV7;F8WES7;H7C3B2;Q8NBJ7-4	E9PBT8;J3KQJ1;Q8NBJ7;F8WEX5;E9PG02;J3QT17;C9JL30;A8MXB9;C9J660;F8WA42;Q8NBJ7-2;Q8NBJ7-5;Q8NBJ7-3	Sulfatase-modifying factor 2	SUMF2		0.283547	-3.76604
Comparison set 2	HGD vs Invasive IPMN	E9PCY7;G8JLB6;P31943;D6RBM0;E5RGV0;D6RIT2;D6RIU0;H0YB39;P55795;D6RAM1;D6R9T0;D6RFM3;E7EN40;D6RDU3;D6RJ04;D6RIH9;E5RGH4;E7EQJ0;H0YBG7;H0YBD7;D6RDL0;H0YAQ2;D6R9D3;D6RF17	E9PCY7;G8JLB6;P31943;D6RBM0;E5RGV0;D6RIT2;D6RIU0;H0YB39;P55795	Heterogeneous nuclear ribonucleoprotein H	HNRNPH1		0.384806	-2.01116
Comparison set 2	HGD vs Invasive IPMN	E9PDI4;O00515	E9PDI4;O00515	Ladinin-1	LAD1		0.618055	-1.59569
Comparison set 2	HGD vs Invasive IPMN	E9PEB5;Q96AE4;Q96AE4-2;C9JSZ1	E9PEB5;Q96AE4;Q96AE4-2	Far upstream element-binding protein 1	FUBP1		0.533043	-3.07185
Comparison set 2	HGD vs Invasive IPMN	E9PEK4;P07333-2;P07333	E9PEK4;P07333-2;P07333	Macrophage colony-stimulating factor 1 receptor	CSF1R	+	0.0126384	3.55549
Comparison set 2	HGD vs Invasive IPMN	E9PEP6;O14786;E7EX60;Q5T7F0;O14786-3;O14786-2;Q5JWQ4;Q5JWQ6;V9GYL7;H0Y4A0	E9PEP6;O14786;E7EX60;Q5T7F0;O14786-3;O14786-2;Q5JWQ4;Q5JWQ6	Neuropilin-1	NRP1		0.960172	-1.07173
Comparison set 2	HGD vs Invasive IPMN	E9PHQ0;E9PEZ3;O60610-2;O60610-3;O60610;E7ERW8;H9KV28;E7EMV0;B4E2I7	E9PHQ0;E9PEZ3;O60610-2;O60610-3;O60610;E7ERW8;H9KV28;E7EMV0	Protein diaphanous homolog 1	DIAPH1		0.901878	1.31367
Comparison set 2	HGD vs Invasive IPMN	E9PF18;Q16836;Q16836-3;Q16836-2	E9PF18;Q16836;Q16836-3;Q16836-2	Hydroxyacyl-coenzyme A dehydrogenase, mitochondrial	HADH		0.435479	-4.28677
Comparison set 2	HGD vs Invasive IPMN	H7C0V9;E9PG40;P05067-7;P05067-11;P05067-8;P05067-9;P05067;P05067-10;P05067-3;P05067-4;P05067-5;P05067-6;H7C2L2;P05067-2	H7C0V9;E9PG40;P05067-7;P05067-11;P05067-8;P05067-9;P05067;P05067-10;P05067-3;P05067-4;P05067-5;P05067-6	Amyloid beta A4 protein	APP		0.749669	-1.62021
Comparison set 2	HGD vs Invasive IPMN	Q5TG12;E9PGC5;Q15262;Q15262-2;Q15262-3;Q15262-4;H0YDP9;E9PRW2	Q5TG12;E9PGC5;Q15262;Q15262-2;Q15262-3;Q15262-4	Protein-tyrosine-phosphatase	PTPRK		0.985935	-1.02435
Comparison set 2	HGD vs Invasive IPMN	E9PGT1;Q15631;H7C1D4;Q15631-2	E9PGT1;Q15631;H7C1D4;Q15631-2	Translin	TSN		0.949481	-1.15591
Comparison set 2	HGD vs Invasive IPMN	E9PHN6;F6XZQ7;P28161-2;P28161;E9PHN7;E9PLF1;E9PGV1;H3BQT3	E9PHN6;F6XZQ7;P28161-2;P28161;E9PHN7;E9PLF1	Glutathione S-transferase Mu 2	GSTM2		0.763351	1.82941
Comparison set 2	HGD vs Invasive IPMN	E9PPB6;E9PI46;G3V3W1;G3V4U7;O14678	E9PPB6;E9PI46;G3V3W1;G3V4U7;O14678	ATP-binding cassette sub-family D member 4	ABCD4		0.532497	-2.80234
Comparison set 2	HGD vs Invasive IPMN	E9PIM6;E9PNQ8;P04216;J3QRJ3	E9PIM6;E9PNQ8;P04216;J3QRJ3	Thy-1 membrane glycoprotein	THY1		0	1
Comparison set 2	HGD vs Invasive IPMN	E9PK01;P29692;A0A087X1X7;E9PRY8;P29692-2;E9PPR1;E9PL12;E9PQ49;E9PI39;E9PMW7;E9PQZ1;P29692-4;E9PIZ1;H0YCK7;E9PK06;E9PQC9;H0YE58;H0YE72;E9PNW6;E9PKK3;E9PK72;E9PJD0	E9PK01;P29692;A0A087X1X7;E9PRY8;P29692-2;E9PPR1;E9PL12;E9PQ49;E9PI39;E9PMW7;E9PQZ1;P29692-4;E9PIZ1;H0YCK7	Elongation factor 1-delta	EEF1D		0.522905	-3.91912
Comparison set 2	HGD vs Invasive IPMN	E9PKG1;H7C2I1;Q99873-3;Q99873-2;Q99873-4;Q99873;E9PIX6;E9PQ98;E9PNR9;H0YDE4;A0A087X1W2;E9PMW9;E9PI83	E9PKG1;H7C2I1;Q99873-3;Q99873-2;Q99873-4;Q99873;E9PIX6;E9PQ98;E9PNR9;H0YDE4	Protein arginine N-methyltransferase 1	PRMT1		0.521803	-2.76004
Comparison set 2	HGD vs Invasive IPMN	E9PL57;F8VSA6;E9PS38;S4R3E9;Q15843;Q86V88-3;Q86V88-2;Q86V88	E9PL57;F8VSA6;E9PS38;S4R3E9;Q15843;Q86V88-3;Q86V88-2;Q86V88	NEDD8	NEDD8		0.645839	-1.6888
Comparison set 2	HGD vs Invasive IPMN	E9PLE0	E9PLE0	Condensin-2 complex subunit D3	NCAPD3		0.677912	-2.59379
Comparison set 2	HGD vs Invasive IPMN	E9PLK3;P55786;P55786-2;A6NEC2;H0YDG0;E9PP11;A6NEC2-2;H0YCQ5;E9PJY4;E9PPD4;E9PJ74;A6NEC2-3;E9PI82;E9PJF9;E9PRQ5;E9PPZ2	E9PLK3;P55786;P55786-2	Puromycin-sensitive aminopeptidase	NPEPPS		0.501197	-1.92829
Comparison set 2	HGD vs Invasive IPMN	E9PM69;R4GNH3;P17980;E9PKD5;E9PMD8;E9PN50;E9PLG2	E9PM69;R4GNH3;P17980;E9PKD5;E9PMD8;E9PN50	26S protease regulatory subunit 6A	PSMC3		0.901474	-1.20109
Comparison set 2	HGD vs Invasive IPMN	E9PNW4;E9PR17;P13987;H0YET2	E9PNW4;E9PR17;P13987;H0YET2	CD59 glycoprotein	CD59		0.843028	1.2323
Comparison set 2	HGD vs Invasive IPMN	E9PQA6;Q96EY5-2;Q96EY5-3;Q96EY5;E9PLL0;E9PPW1;E9PJW8	E9PQA6;Q96EY5-2;Q96EY5-3;Q96EY5;E9PLL0;E9PPW1;E9PJW8	Multivesicular body subunit 12A	MVB12A		0.674631	1.78781
Comparison set 2	HGD vs Invasive IPMN	H7BYV1;E9PS44;E9PQN9;P13164;Q01629;Q01628	H7BYV1;E9PS44;E9PQN9;P13164;Q01629;Q01628	Interferon-induced transmembrane protein 2	IFITM2		0.721698	1.50605
Comparison set 2	HGD vs Invasive IPMN	E9PQR7;Q9UK41;Q9UK41-2;E9PM90;E9PLM9;E9PR04	E9PQR7;Q9UK41;Q9UK41-2;E9PM90	Vacuolar protein sorting-associated protein 28 homolog	VPS28		0.391454	2.17673
Comparison set 2	HGD vs Invasive IPMN	F1T0J2;Q14789;Q14789-2;E7EU81	F1T0J2;Q14789;Q14789-2	Golgin subfamily B member 1	GOLGB1		0.0854082	-4.85439
Comparison set 2	HGD vs Invasive IPMN	F2Z357;J3KPC5;X6R8W7;P47736;P47736-2;P47736-4;P47736-3	F2Z357;J3KPC5;X6R8W7;P47736;P47736-2;P47736-4;P47736-3	Rap1 GTPase-activating protein 1	RAP1GAP		0.940958	1.12959
[truncated: 3,257 more rows]
