# Supplementary material for: Quantitative proteomic analysis of pancreatic cyst fluid proteins associated with malignancy in intraductal papillary mucinous neoplasms
Source: Clin Proteomics. 2018 Apr 18;15:17. doi: 10.1186/s12014-018-9193-1 (PMC5907296; doi:10.1186/s12014-018-9193-1)
Supplement: Supplementary file 6 — Additional file 6. Table S5. List of exclusively upregulated, exclusively downregulated, and up- or downregulated proteins in all comparison groups. Of the 243 DEPs, 142 were upregulated and 91 were downregulated in at least one comparison group; 10 proteins were up- or downregulated by Student’s t test (INV: invasive IPMN). [file 12014_2018_9193_MOESM6_ESM.xlsx]

## Sheet: Sheet1
Additional file 6: Table S5
Index	Exp. ( A vs B )	Protein IDs	Majority protein IDs	Protein Name	Gene Name
Up-regulated proteins in at least one comparison group	LGD vs HGD, HGD vs INV, LGD vs INV	B0QYF8;P02144;Q8WVH6;F2Z2F1;B0QYF7;F2Z337	B0QYF8;P02144;Q8WVH6;F2Z2F1	B0QYF8;P02144;Q8WVH6;F2Z2F1;B0QYF7;F2Z337	MB
Up-regulated proteins in at least one comparison group	LGD vs HGD, HGD vs INV, LGD vs INV	H0Y9Y1;D6RDG3;P20290-2;P20290	H0Y9Y1;D6RDG3;P20290-2;P20290	H0Y9Y1;D6RDG3;P20290-2;P20290	BTF3
Up-regulated proteins in at least one comparison group	LGD vs HGD, HGD vs INV, LGD vs INV	D6RGI3;D6RER5;Q9NVA2;Q9NVA2-2;H0Y961;D6RDU5;H0Y9G8;D6RDP1;D6R9Y6	D6RGI3;D6RER5;Q9NVA2;Q9NVA2-2;H0Y961;D6RDU5	D6RGI3;D6RER5;Q9NVA2;Q9NVA2-2;H0Y961;D6RDU5;H0Y9G8;D6RDP1;D6R9Y6	SEPT11
Up-regulated proteins in at least one comparison group	LGD vs HGD, HGD vs INV, LGD vs INV	D6RF35;D6RBJ7;D6RF20;CON__Q3MHN5;CON__ENSEMBL:ENSBTAP00000018229	D6RF35;D6RBJ7	D6RF35;D6RBJ7;D6RF20;CON__Q3MHN5;CON__ENSEMBL:ENSBTAP00000018229	GC
Up-regulated proteins in at least one comparison group	LGD vs HGD, HGD vs INV, LGD vs INV	E5RIW3;E5RJD8;O75347;E5RHG6;O75347-2;E5RIX8	E5RIW3;E5RJD8;O75347;E5RHG6;O75347-2	E5RIW3;E5RJD8;O75347;E5RHG6;O75347-2;E5RIX8	TBCA
Up-regulated proteins in at least one comparison group	LGD vs HGD, HGD vs INV, LGD vs INV	E7ESM1;Q92597-3;Q92597-2;Q92597;E5RJY1	E7ESM1;Q92597-3;Q92597-2;Q92597;E5RJY1	E7ESM1;Q92597-3;Q92597-2;Q92597;E5RJY1	NDRG1
Up-regulated proteins in at least one comparison group	LGD vs HGD, HGD vs INV, LGD vs INV	F5H0U5;Q9NZD2;F5GZ49;H0YFS9	F5H0U5;Q9NZD2;F5GZ49	F5H0U5;Q9NZD2;F5GZ49;H0YFS9	GLTP
Up-regulated proteins in at least one comparison group	LGD vs HGD, HGD vs INV, LGD vs INV	F5H283;Q92563	F5H283;Q92563	F5H283;Q92563	SPOCK2
Up-regulated proteins in at least one comparison group	LGD vs HGD, HGD vs INV, LGD vs INV	F5H2F4;P11586;V9GYY3	F5H2F4;P11586	F5H2F4;P11586;V9GYY3	MTHFD1
Up-regulated proteins in at least one comparison group	LGD vs HGD, HGD vs INV, LGD vs INV	F8W031;F8VXJ7;Q9Y2B0;F8W1K5;F8VP03;H0YIH9;F8W1U5;Q9Y2B0-2	F8W031;F8VXJ7;Q9Y2B0;F8W1K5;F8VP03	F8W031;F8VXJ7;Q9Y2B0;F8W1K5;F8VP03;H0YIH9;F8W1U5;Q9Y2B0-2	CNPY2
Up-regulated proteins in at least one comparison group	LGD vs HGD, HGD vs INV, LGD vs INV	F8W6G1;Q9UHY1;C9JHZ6	F8W6G1;Q9UHY1	F8W6G1;Q9UHY1;C9JHZ6	NRBP1
Up-regulated proteins in at least one comparison group	LGD vs HGD, HGD vs INV, LGD vs INV	G5E972;P42167-3;P42167-2;P42167;P42166;H0YJH7	G5E972;P42167-3;P42167-2;P42167;P42166;H0YJH7	G5E972;P42167-3;P42167-2;P42167;P42166;H0YJH7	TMPO
Up-regulated proteins in at least one comparison group	LGD vs HGD, HGD vs INV, LGD vs INV	H0Y6I0;Q13439-3;Q13439-4;Q13439;Q13439-5;C9JHJ5	H0Y6I0;Q13439-3;Q13439-4;Q13439;Q13439-5	H0Y6I0;Q13439-3;Q13439-4;Q13439;Q13439-5;C9JHJ5	GOLGA4
Up-regulated proteins in at least one comparison group	LGD vs HGD, HGD vs INV, LGD vs INV	H0YGW7;Q8NE71-2;Q8NE71	H0YGW7;Q8NE71-2;Q8NE71	H0YGW7;Q8NE71-2;Q8NE71	ABCF1
Up-regulated proteins in at least one comparison group	LGD vs HGD, HGD vs INV, LGD vs INV	H0YLP6;H0YMF4;H0YKD8;P46779-4;P46779-5;P46779;P46779-2;P46779-3	H0YLP6;H0YMF4;H0YKD8;P46779-4;P46779-5;P46779;P46779-2;P46779-3	H0YLP6;H0YMF4;H0YKD8;P46779-4;P46779-5;P46779;P46779-2;P46779-3	RPL28
Up-regulated proteins in at least one comparison group	LGD vs HGD, HGD vs INV, LGD vs INV	H7BZJ3	H7BZJ3	H7BZJ3	PDIA3
Up-regulated proteins in at least one comparison group	LGD vs HGD, HGD vs INV, LGD vs INV	K7EK07;P84243;Q16695;Q6NXT2;K7EMV3;B4DEB1;K7ES00;K7EP01	K7EK07;P84243;Q16695;Q6NXT2;K7EMV3;B4DEB1;K7ES00	K7EK07;P84243;Q16695;Q6NXT2;K7EMV3;B4DEB1;K7ES00;K7EP01	H3F3B
Up-regulated proteins in at least one comparison group	LGD vs HGD, HGD vs INV, LGD vs INV	K7ELL7;P14314-2;P14314;K7EPW7;K7EKX1;K7EJ70	K7ELL7;P14314-2;P14314	K7ELL7;P14314-2;P14314;K7EPW7;K7EKX1;K7EJ70	PRKCSH
Up-regulated proteins in at least one comparison group	LGD vs HGD, HGD vs INV, LGD vs INV	O00175	O00175	O00175	CCL24
Up-regulated proteins in at least one comparison group	LGD vs HGD, HGD vs INV, LGD vs INV	O00231;O00231-2;J3QRY4;J3QS13	O00231;O00231-2	O00231;O00231-2;J3QRY4;J3QS13	PSMD11
Up-regulated proteins in at least one comparison group	LGD vs HGD, HGD vs INV, LGD vs INV	O43242;O43242-2;H0YGV8	O43242;O43242-2	O43242;O43242-2;H0YGV8	PSMD3
Up-regulated proteins in at least one comparison group	LGD vs HGD, HGD vs INV, LGD vs INV	Q5VZE7;O60575	Q5VZE7;O60575	Q5VZE7;O60575	SPINK4
Up-regulated proteins in at least one comparison group	LGD vs HGD, HGD vs INV, LGD vs INV	U3KQK0;Q99880;Q99879;Q99877;Q93079;Q5QNW6;P62807;P58876;P57053;O60814;Q5QNW6-2;Q16778;P33778;P23527;P06899;Q8N257;Q96A08	U3KQK0;Q99880;Q99879;Q99877;Q93079;Q5QNW6;P62807;P58876;P57053;O60814;Q5QNW6-2;Q16778;P33778;P23527;P06899;Q8N257;Q96A08	U3KQK0;Q99880;Q99879;Q99877;Q93079;Q5QNW6;P62807;P58876;P57053;O60814;Q5QNW6-2;Q16778;P33778;P23527;P06899;Q8N257;Q96A08	HIST1H2BN
Up-regulated proteins in at least one comparison group	LGD vs HGD, HGD vs INV, LGD vs INV	P01707	P01707	P01707	IGLV2-11
Up-regulated proteins in at least one comparison group	LGD vs HGD, HGD vs INV, LGD vs INV	Q93077;Q7L7L0;P04908;Q96QV6;P16104;Q71UI9-5	Q93077;Q7L7L0;P04908;Q96QV6;P16104	Q93077;Q7L7L0;P04908;Q96QV6;P16104;Q71UI9-5	HIST1H2AC
Up-regulated proteins in at least one comparison group	LGD vs HGD, HGD vs INV, LGD vs INV	P06576;H0YH81;F8W079;H0YI37	P06576;H0YH81;F8W079	P06576;H0YH81;F8W079;H0YI37	ATP5B
Up-regulated proteins in at least one comparison group	LGD vs HGD, HGD vs INV, LGD vs INV	P08559-3;P08559;P08559-4;P08559-2;Q5JPU0;Q5JPU1;Q5JPT9;Q5JPU3;Q5JPU2;P29803	P08559-3;P08559;P08559-4;P08559-2	P08559-3;P08559;P08559-4;P08559-2;Q5JPU0;Q5JPU1;Q5JPT9;Q5JPU3;Q5JPU2;P29803	PDHA1
Up-regulated proteins in at least one comparison group	LGD vs HGD, HGD vs INV, LGD vs INV	Q99878;Q96KK5;Q9BTM1;Q16777;Q6FI13;P20671;P0C0S8;H0YFX9;Q9BTM1-2	Q99878;Q96KK5;Q9BTM1;Q16777;Q6FI13;P20671;P0C0S8;H0YFX9;Q9BTM1-2	Q99878;Q96KK5;Q9BTM1;Q16777;Q6FI13;P20671;P0C0S8;H0YFX9;Q9BTM1-2	HIST1H2AJ
Up-regulated proteins in at least one comparison group	LGD vs HGD, HGD vs INV, LGD vs INV	P10809;E7ESH4;E7EXB4;P10809-2;C9JL25;C9JL19;C9JCQ4;C9J0S9	P10809	P10809;E7ESH4;E7EXB4;P10809-2;C9JL25;C9JL19;C9JCQ4;C9J0S9	HSPD1
Up-regulated proteins in at least one comparison group	LGD vs HGD, HGD vs INV, LGD vs INV	P16403	P16403	P16403	HIST1H1C
Up-regulated proteins in at least one comparison group	LGD vs HGD, HGD vs INV, LGD vs INV	P17066;P48741	P17066;P48741	P17066;P48741	HSPA6
Up-regulated proteins in at least one comparison group	LGD vs HGD, HGD vs INV, LGD vs INV	P17174;P17174-2	P17174;P17174-2	P17174;P17174-2	GOT1
Up-regulated proteins in at least one comparison group	LGD vs HGD, HGD vs INV, LGD vs INV	P17858;P17858-2	P17858;P17858-2	P17858;P17858-2	PFKL
Up-regulated proteins in at least one comparison group	LGD vs HGD, HGD vs INV, LGD vs INV	P20042	P20042	P20042	EIF2S2
Up-regulated proteins in at least one comparison group	LGD vs HGD, HGD vs INV, LGD vs INV	P20142;A2A3L9;Q4VXA6;P20142-2	P20142;A2A3L9;Q4VXA6;P20142-2	P20142;A2A3L9;Q4VXA6;P20142-2	PGC
Up-regulated proteins in at least one comparison group	LGD vs HGD, HGD vs INV, LGD vs INV	P21281;H0YC04;C9JL73;P15313;C9J5E3;C9JNS9;H0YC45;H0YAT8;E5RGH6	P21281	P21281;H0YC04;C9JL73;P15313;C9J5E3;C9JNS9;H0YC45;H0YAT8;E5RGH6	ATP6V1B2
Up-regulated proteins in at least one comparison group	LGD vs HGD, HGD vs INV, LGD vs INV	P25705;P25705-2;P25705-3;K7EK77;K7ERX7;K7EJP1;K7ENJ4;K7EQH4;K7ESA0;REV__C9JJM9;REV__C9JD81;REV__C9J3W7;REV__C9JBN7;REV__C9JEW7;REV__F8WDL9;REV__C9J7X7;REV__C9J718;REV__C9JRT6;REV__F8WDB6;REV__Q9Y5A7-2;REV__Q9Y5A7;REV__H3BM14;REV__H3BM74	P25705;P25705-2;P25705-3	P25705;P25705-2;P25705-3;K7EK77;K7ERX7;K7EJP1;K7ENJ4;K7EQH4;K7ESA0;REV__C9JJM9;REV__C9JD81;REV__C9J3W7;REV__C9JBN7;REV__C9JEW7;REV__F8WDL9;REV__C9J7X7;REV__C9J718;REV__C9JRT6;REV__F8WDB6;REV__Q9Y5A7-2;REV__Q9Y5A7;REV__H3BM14;REV__H3BM74	ATP5A1
Up-regulated proteins in at least one comparison group	LGD vs HGD, HGD vs INV, LGD vs INV	P26572;D6RF69;D6RA48;D6RBS3;D6RAK2;D6R9U2;D6RD15;D6RB69;D6RHZ8	P26572	P26572;D6RF69;D6RA48;D6RBS3;D6RAK2;D6R9U2;D6RD15;D6RB69;D6RHZ8	MGAT1
Up-regulated proteins in at least one comparison group	LGD vs HGD, HGD vs INV, LGD vs INV	P26583;D6R9A6	P26583;D6R9A6	P26583;D6R9A6	HMGB2
Up-regulated proteins in at least one comparison group	LGD vs HGD, HGD vs INV, LGD vs INV	P29350-2;P29350;P29350-3;P29350-4;F5GY79;F5H0N8;F5H5H9;F5H1Z8	P29350-2;P29350;P29350-3;P29350-4	P29350-2;P29350;P29350-3;P29350-4;F5GY79;F5H0N8;F5H5H9;F5H1Z8	PTPN6
Up-regulated proteins in at least one comparison group	LGD vs HGD, HGD vs INV, LGD vs INV	P30566-2;P30566;A0A096LNY4;A0A096LNY5;B4DEP1;A0A096LP72;A0A096LNY6	P30566-2;P30566;A0A096LNY4;A0A096LNY5	P30566-2;P30566;A0A096LNY4;A0A096LNY5;B4DEP1;A0A096LP72;A0A096LNY6	ADSL
Up-regulated proteins in at least one comparison group	LGD vs HGD, HGD vs INV, LGD vs INV	P31930	P31930	P31930	UQCRC1
Up-regulated proteins in at least one comparison group	LGD vs HGD, HGD vs INV, LGD vs INV	P35579;P35579-2;Q5BKV1;B1AH99;E7ERA5;REV__Q08AF3;REV__S4R3H4;REV__E7EQT4;REV__Q9UKV3-5;REV__Q9UKV3	P35579;P35579-2	P35579;P35579-2;Q5BKV1;B1AH99;E7ERA5;REV__Q08AF3;REV__S4R3H4;REV__E7EQT4;REV__Q9UKV3-5;REV__Q9UKV3	MYH9
Up-regulated proteins in at least one comparison group	LGD vs HGD, HGD vs INV, LGD vs INV	P38606-2;P38606;C9JA17;C9JVW8	P38606-2;P38606	P38606-2;P38606;C9JA17;C9JVW8	ATP6V1A
Up-regulated proteins in at least one comparison group	LGD vs HGD, HGD vs INV, LGD vs INV	P53618;E9PP73;E9PP63;E9PKQ1	P53618;E9PP73	P53618;E9PP73;E9PP63;E9PKQ1	COPB1
Up-regulated proteins in at least one comparison group	LGD vs HGD, HGD vs INV, LGD vs INV	P57737-2;P57737-4;P57737;P57737-3;I3L212;E7EP81;I3L167	P57737-2;P57737-4;P57737;P57737-3	P57737-2;P57737-4;P57737;P57737-3;I3L212;E7EP81;I3L167	CORO7
Up-regulated proteins in at least one comparison group	LGD vs HGD, HGD vs INV, LGD vs INV	P60842;J3KT12;P60842-2;J3KTB5;J3QS69;J3QL43;J3QR64;J3KSZ0;J3KTN0;J3QLN6;J3KS25;J3QKZ9;J3KT04;J3KS93;J3QQP0	P60842;J3KT12;P60842-2;J3KTB5;J3QS69;J3QL43;J3QR64;J3KSZ0	P60842;J3KT12;P60842-2;J3KTB5;J3QS69;J3QL43;J3QR64;J3KSZ0;J3KTN0;J3QLN6;J3KS25;J3QKZ9;J3KT04;J3KS93;J3QQP0	EIF4A1
Up-regulated proteins in at least one comparison group	LGD vs HGD, HGD vs INV, LGD vs INV	P60866;P60866-2;E5RJX2;E5RIP1;G3XAN0	P60866;P60866-2;E5RJX2;E5RIP1	P60866;P60866-2;E5RJX2;E5RIP1;G3XAN0	RPS20
Up-regulated proteins in at least one comparison group	LGD vs HGD, HGD vs INV, LGD vs INV	P61019;E9PKL7;Q5HYI5;P61019-2;Q8WUD1;E9PE37;H0YD31;H7C125;Q8WUD1-2;Q6PIK3	P61019;E9PKL7;Q5HYI5;P61019-2;Q8WUD1	P61019;E9PKL7;Q5HYI5;P61019-2;Q8WUD1;E9PE37;H0YD31;H7C125;Q8WUD1-2;Q6PIK3	RAB2A
Up-regulated proteins in at least one comparison group	LGD vs HGD, HGD vs INV, LGD vs INV	P84077;P61204;F5H423;P61204-2;F5H0C7;H0YGG7;F5H1V1;F5H6T5;F8WDB3	P84077;P61204;F5H423;P61204-2	P84077;P61204;F5H423;P61204-2;F5H0C7;H0YGG7;F5H1V1;F5H6T5;F8WDB3	ARF1
Up-regulated proteins in at least one comparison group	LGD vs HGD, HGD vs INV, LGD vs INV	P62263;H0YB22;E5RH77	P62263;H0YB22;E5RH77	P62263;H0YB22;E5RH77	RPS14
Up-regulated proteins in at least one comparison group	LGD vs HGD, HGD vs INV, LGD vs INV	P62805	P62805	P62805	HIST1H4A
Up-regulated proteins in at least one comparison group	LGD vs HGD, HGD vs INV, LGD vs INV	P62854;Q5JNZ5	P62854;Q5JNZ5	P62854;Q5JNZ5	RPS26
Up-regulated proteins in at least one comparison group	LGD vs HGD, HGD vs INV, LGD vs INV	P67809;A0A087X1S2;H0Y449;C9J5V9	P67809;A0A087X1S2;H0Y449	P67809;A0A087X1S2;H0Y449;C9J5V9	YBX1
Up-regulated proteins in at least one comparison group	LGD vs HGD, HGD vs INV, LGD vs INV	P68104;Q5VTE0;A0A087WVQ9;P68104-2;A0A087WV01;Q5JR01;A6PW80	P68104;Q5VTE0;A0A087WVQ9;P68104-2;A0A087WV01	P68104;Q5VTE0;A0A087WVQ9;P68104-2;A0A087WV01;Q5JR01;A6PW80	EEF1A1
Up-regulated proteins in at least one comparison group	LGD vs HGD, HGD vs INV, LGD vs INV	P68366-2;P68366;C9JEV8;C9JQ00;C9JJQ8;C9JDL2	P68366-2;P68366	P68366-2;P68366;C9JEV8;C9JQ00;C9JJQ8;C9JDL2	TUBA4A
Up-regulated proteins in at least one comparison group	LGD vs HGD, HGD vs INV, LGD vs INV	P68431	P68431	P68431	HIST1H3A
Up-regulated proteins in at least one comparison group	LGD vs HGD, HGD vs INV, LGD vs INV	Q00341;Q00341-2;H0Y394;H7C0A4;H7C2D1;H7BZC3;C9JMQ6;C9JQ82;C9JHS9;C9J739	Q00341;Q00341-2;H0Y394	Q00341;Q00341-2;H0Y394;H7C0A4;H7C2D1;H7BZC3;C9JMQ6;C9JQ82;C9JHS9;C9J739	HDLBP
Up-regulated proteins in at least one comparison group	LGD vs HGD, HGD vs INV, LGD vs INV	Q00839;Q00839-2;Q5RI18	Q00839;Q00839-2	Q00839;Q00839-2;Q5RI18	HNRNPU
Up-regulated proteins in at least one comparison group	LGD vs HGD, HGD vs INV, LGD vs INV	Q02817	Q02817	Q02817	MUC2
Up-regulated proteins in at least one comparison group	LGD vs HGD, HGD vs INV, LGD vs INV	Q06210-2;Q06210;O94808;E5RJP4	Q06210-2;Q06210	Q06210-2;Q06210;O94808;E5RJP4	GFPT1
Up-regulated proteins in at least one comparison group	LGD vs HGD, HGD vs INV, LGD vs INV	Q13011;M0R248;M0QZW4	Q13011;M0R248	Q13011;M0R248;M0QZW4	ECH1
Up-regulated proteins in at least one comparison group	LGD vs HGD, HGD vs INV, LGD vs INV	Q13263-2;Q13263;M0R0K9;M0R2I3;M0R3C0	Q13263-2;Q13263;M0R0K9	Q13263-2;Q13263;M0R0K9;M0R2I3;M0R3C0	TRIM28
Up-regulated proteins in at least one comparison group	LGD vs HGD, HGD vs INV, LGD vs INV	Q14103-3;Q14103;H0Y8G5;H0YA96;D6RAF8;Q14103-4;Q14103-2;D6RF44;D6RD83;D6RBQ9;A0A087WUK2;O14979-3;O14979-2;O14979	Q14103-3;Q14103;H0Y8G5;H0YA96;D6RAF8;Q14103-4;Q14103-2;D6RF44;D6RD83;D6RBQ9	Q14103-3;Q14103;H0Y8G5;H0YA96;D6RAF8;Q14103-4;Q14103-2;D6RF44;D6RD83;D6RBQ9;A0A087WUK2;O14979-3;O14979-2;O14979	HNRNPD
Up-regulated proteins in at least one comparison group	LGD vs HGD, HGD vs INV, LGD vs INV	Q15233-2;Q15233;C9IZL7;C9JYS8;C9J4X2;H7C367	Q15233-2;Q15233;C9IZL7;C9JYS8	Q15233-2;Q15233;C9IZL7;C9JYS8;C9J4X2;H7C367	NONO
Up-regulated proteins in at least one comparison group	LGD vs HGD, HGD vs INV, LGD vs INV	Q8N1G4	Q8N1G4	Q8N1G4	LRRC47
Up-regulated proteins in at least one comparison group	LGD vs HGD, HGD vs INV, LGD vs INV	Q8NC51-4;Q8NC51-3;Q8NC51-2;Q8NC51	Q8NC51-4;Q8NC51-3;Q8NC51-2;Q8NC51	Q8NC51-4;Q8NC51-3;Q8NC51-2;Q8NC51	SERBP1
Up-regulated proteins in at least one comparison group	LGD vs HGD, HGD vs INV, LGD vs INV	Q8WVM8;Q8WVM8-2;Q8WVM8-3;J3KNG4;G3V2M8;G3V3K9;G3V4I1;G3V5F3;G3V363;H0YJS6;H0YJY1	Q8WVM8;Q8WVM8-2;Q8WVM8-3	Q8WVM8;Q8WVM8-2;Q8WVM8-3;J3KNG4;G3V2M8;G3V3K9;G3V4I1;G3V5F3;G3V363;H0YJS6;H0YJY1	SCFD1
Up-regulated proteins in at least one comparison group	LGD vs HGD, HGD vs INV, LGD vs INV	Q8WWA0	Q8WWA0	Q8WWA0	ITLN1
Up-regulated proteins in at least one comparison group	LGD vs HGD, HGD vs INV, LGD vs INV	Q9BYZ8;E9PNV6;Q9BYZ8-2	Q9BYZ8;E9PNV6	Q9BYZ8;E9PNV6;Q9BYZ8-2	REG4
Up-regulated proteins in at least one comparison group	LGD vs HGD, HGD vs INV, LGD vs INV	Q9NSK0;Q9NSK0-3;Q9NSK0-5;C9JZE5;C9J8T5;Q9NSK0-4;H7C4M1;K7EL76;Q6P597-2;Q6P597;Q6P597-3;K7ELP9;K7ENJ3	Q9NSK0;Q9NSK0-3;Q9NSK0-5;C9JZE5;C9J8T5;Q9NSK0-4	Q9NSK0;Q9NSK0-3;Q9NSK0-5;C9JZE5;C9J8T5;Q9NSK0-4;H7C4M1;K7EL76;Q6P597-2;Q6P597;Q6P597-3;K7ELP9;K7ENJ3	KLC4
Up-regulated proteins in at least one comparison group	LGD vs HGD, HGD vs INV, LGD vs INV	Q9P2E9;Q9P2E9-2;A0A087WVV2;Q9P2E9-3;F8W7S5;A0A087WU26;A2A2S5;V9GY78;H0YDJ4;H9KV85;C9J066;Q8N4C6-11;Q8N4C6-4;Q8N4C6-9;Q8N4C6-2;Q8N4C6;Q8N4C6-5;Q8N4C6-10;Q8N4C6-7	Q9P2E9;Q9P2E9-2;A0A087WVV2;Q9P2E9-3;F8W7S5	Q9P2E9;Q9P2E9-2;A0A087WVV2;Q9P2E9-3;F8W7S5;A0A087WU26;A2A2S5;V9GY78;H0YDJ4;H9KV85;C9J066;Q8N4C6-11;Q8N4C6-4;Q8N4C6-9;Q8N4C6-2;Q8N4C6;Q8N4C6-5;Q8N4C6-10;Q8N4C6-7	RRBP1
Up-regulated proteins in at least one comparison group	LGD vs HGD, HGD vs INV, LGD vs INV	Q9Y490	Q9Y490	Q9Y490	TLN1
Up-regulated proteins in at least one comparison group	LGD vs HGD, HGD vs INV, LGD vs INV	A0A075B6J0	A0A075B6J0	A0A075B6J0	IGLV1-40
Up-regulated proteins in at least one comparison group	LGD vs HGD, HGD vs INV, LGD vs INV	A0A075B6K5	A0A075B6K5	A0A075B6K5	IGLV3-9
Up-regulated proteins in at least one comparison group	LGD vs HGD, HGD vs INV, LGD vs INV	A0A075B6L0;P0CG06	A0A075B6L0;P0CG06	A0A075B6L0;P0CG06	IGLC3
Up-regulated proteins in at least one comparison group	LGD vs HGD, HGD vs INV, LGD vs INV	A0A075B6R9	A0A075B6R9	A0A075B6R9	IGKV2D-24
Up-regulated proteins in at least one comparison group	LGD vs HGD, HGD vs INV, LGD vs INV	A0A075B7D0	A0A075B7D0	A0A075B7D0	IGHV1OR15-1
Up-regulated proteins in at least one comparison group	LGD vs HGD, HGD vs INV, LGD vs INV	A0A075B7E8	A0A075B7E8	A0A075B7E8	IGHV3OR16-13
Up-regulated proteins in at least one comparison group	LGD vs HGD, HGD vs INV, LGD vs INV	A0A087WSX0	A0A087WSX0	A0A087WSX0	IGLV5-45
Up-regulated proteins in at least one comparison group	LGD vs HGD, HGD vs INV, LGD vs INV	A0A087WSX3;P01764	A0A087WSX3;P01764	A0A087WSX3;P01764	IGHV3-23
Up-regulated proteins in at least one comparison group	LGD vs HGD, HGD vs INV, LGD vs INV	A0A087WTK4;P80362;P01600;P01607;P01593	A0A087WTK4	A0A087WTK4;P80362;P01600;P01607;P01593	IGKV1-16
Up-regulated proteins in at least one comparison group	LGD vs HGD, HGD vs INV, LGD vs INV	A0A087WVN6;A0A075B6S5	A0A087WVN6;A0A075B6S5	A0A087WVN6;A0A075B6S5	IGKV1-27
Up-regulated proteins in at least one comparison group	LGD vs HGD, HGD vs INV, LGD vs INV	A0A087X1V9;A0A075B6P5;P01617	A0A087X1V9;A0A075B6P5;P01617	A0A087X1V9;A0A075B6P5;P01617	IGKC
Up-regulated proteins in at least one comparison group	LGD vs HGD, HGD vs INV, LGD vs INV	E9PEK4;P07333-2;P07333	E9PEK4;P07333-2;P07333	E9PEK4;P07333-2;P07333	CSF1R
Up-regulated proteins in at least one comparison group	LGD vs HGD, HGD vs INV, LGD vs INV	P01765;P01774	P01765	P01765;P01774	IGHV3-23
Up-regulated proteins in at least one comparison group	LGD vs HGD, HGD vs INV, LGD vs INV	P01767	P01767	P01767	IGHV3-53
Up-regulated proteins in at least one comparison group	LGD vs HGD, HGD vs INV, LGD vs INV	P01773	P01773	P01773	IGHV3-30
Up-regulated proteins in at least one comparison group	LGD vs HGD, HGD vs INV, LGD vs INV	P01775	P01775	P01775	IGHV3-23
Up-regulated proteins in at least one comparison group	LGD vs HGD, HGD vs INV, LGD vs INV	P01778	P01778	P01778	IGHV3-23
Up-regulated proteins in at least one comparison group	LGD vs HGD, HGD vs INV, LGD vs INV	P01877	P01877	P01877	IGHA2
Up-regulated proteins in at least one comparison group	LGD vs HGD, HGD vs INV, LGD vs INV	P18135;P18136	P18135;P18136	P18135;P18136	IGKV3-20
Up-regulated proteins in at least one comparison group	LGD vs HGD, HGD vs INV, LGD vs INV	P19971;P19971-2;C9JGI3	P19971;P19971-2;C9JGI3	P19971;P19971-2;C9JGI3	TYMP
Up-regulated proteins in at least one comparison group	LGD vs HGD, HGD vs INV, LGD vs INV	Q14956-2;Q14956	Q14956-2;Q14956	Q14956-2;Q14956	GPNMB
Up-regulated proteins in at least one comparison group	LGD vs HGD, HGD vs INV, LGD vs INV	Q8TE68;B4DKV7;K7EN83;Q8TE68-3;Q8TE68-2;K7EKX9;Q8TE68-4;K7ELW3	Q8TE68;B4DKV7;K7EN83;Q8TE68-3;Q8TE68-2;K7EKX9	Q8TE68;B4DKV7;K7EN83;Q8TE68-3;Q8TE68-2;K7EKX9;Q8TE68-4;K7ELW3	EPS8L1
Up-regulated proteins in at least one comparison group	LGD vs HGD, HGD vs INV, LGD vs INV	Q9BXU0	Q9BXU0	Q9BXU0	TEX12
Up-regulated proteins in at least one comparison group	LGD vs HGD, HGD vs INV, LGD vs INV	Q9UJC3-2;Q9UJC3	Q9UJC3-2;Q9UJC3	Q9UJC3-2;Q9UJC3	HOOK1
Up-regulated proteins in at least one comparison group	LGD vs HGD, HGD vs INV, LGD vs INV	A0A075B6H9;A0A075B6K6	A0A075B6H9	A0A075B6H9;A0A075B6K6	IGLV4-69
Up-regulated proteins in at least one comparison group	LGD vs HGD, HGD vs INV, LGD vs INV	A0A075B6I5;P01702;P06316	A0A075B6I5;P01702;P06316	A0A075B6I5;P01702;P06316	IGLV1-51
Up-regulated proteins in at least one comparison group	LGD vs HGD, HGD vs INV, LGD vs INV	A0A087WXL8;A0A075B6N8;A0A087WVW2;P01860;A0A087WYE8;A6NJS3	A0A087WXL8;A0A075B6N8;A0A087WVW2;P01860	A0A087WXL8;A0A075B6N8;A0A087WVW2;P01860;A0A087WYE8;A6NJS3	IGHG3
Up-regulated proteins in at least one comparison group	LGD vs HGD, HGD vs INV, LGD vs INV	A0A087WYJ9;A0A075B6N9;P01871;P01871-2;P04220	A0A087WYJ9;A0A075B6N9;P01871;P01871-2;P04220	A0A087WYJ9;A0A075B6N9;P01871;P01871-2;P04220	IGHM
Up-regulated proteins in at least one comparison group	LGD vs HGD, HGD vs INV, LGD vs INV	A0A087X2C0	A0A087X2C0	A0A087X2C0	IGHM
Up-regulated proteins in at least one comparison group	LGD vs HGD, HGD vs INV, LGD vs INV	A0A096LPE2;P35542;A0A087X0E2	A0A096LPE2;P35542;A0A087X0E2	A0A096LPE2;P35542;A0A087X0E2	SAA4
Up-regulated proteins in at least one comparison group	LGD vs HGD, HGD vs INV, LGD vs INV	A8K7I4	A8K7I4	A8K7I4	CLCA1
Up-regulated proteins in at least one comparison group	LGD vs HGD, HGD vs INV, LGD vs INV	B0YIW2;P02656	B0YIW2;P02656	B0YIW2;P02656	APOC3
Up-regulated proteins in at least one comparison group	LGD vs HGD, HGD vs INV, LGD vs INV	B7ZC39;B7ZC38;Q9NR46;Q9NR46-2;F8WFB9;H7C1Z6	B7ZC39;B7ZC38;Q9NR46;Q9NR46-2;F8WFB9	B7ZC39;B7ZC38;Q9NR46;Q9NR46-2;F8WFB9;H7C1Z6	SH3GLB2
Up-regulated proteins in at least one comparison group	LGD vs HGD, HGD vs INV, LGD vs INV	D6R934;P02746;D6RGJ1	D6R934;P02746	D6R934;P02746;D6RGJ1	C1QB
Up-regulated proteins in at least one comparison group	LGD vs HGD, HGD vs INV, LGD vs INV	O43866	O43866	O43866	CD5L
Up-regulated proteins in at least one comparison group	LGD vs HGD, HGD vs INV, LGD vs INV	O75636-2;O75636;Q5SSB9	O75636-2;O75636	O75636-2;O75636;Q5SSB9	FCN3
Up-regulated proteins in at least one comparison group	LGD vs HGD, HGD vs INV, LGD vs INV	O95445;O95445-2;Q5SRP5	O95445;O95445-2;Q5SRP5	O95445;O95445-2;Q5SRP5	APOM
Up-regulated proteins in at least one comparison group	LGD vs HGD, HGD vs INV, LGD vs INV	P01616	P01616	P01616	IGKV2D-28
Up-regulated proteins in at least one comparison group	LGD vs HGD, HGD vs INV, LGD vs INV	P01772	P01772	P01772	IGHV3-33
Up-regulated proteins in at least one comparison group	LGD vs HGD, HGD vs INV, LGD vs INV	P01781;P01782	P01781	P01781;P01782	IGHV3-7
Up-regulated proteins in at least one comparison group	LGD vs HGD, HGD vs INV, LGD vs INV	P01859	P01859	P01859	IGHG2
Up-regulated proteins in at least one comparison group	LGD vs HGD, HGD vs INV, LGD vs INV	P01861	P01861	P01861	IGHG4
Up-regulated proteins in at least one comparison group	LGD vs HGD, HGD vs INV, LGD vs INV	P06312;P06313	P06312;P06313	P06312;P06313	IGKV4-1
Up-regulated proteins in at least one comparison group	LGD vs HGD, HGD vs INV, LGD vs INV	P07358;F5GY80;F5H7G1	P07358;F5GY80;F5H7G1	P07358;F5GY80;F5H7G1	C8B
Up-regulated proteins in at least one comparison group	LGD vs HGD, HGD vs INV, LGD vs INV	P09543-2;P09543;K7EN66;C9K0L8;K7ERZ0;K7ERC4	P09543-2;P09543	P09543-2;P09543;K7EN66;C9K0L8;K7ERZ0;K7ERC4	CNP
Up-regulated proteins in at least one comparison group	LGD vs HGD, HGD vs INV, LGD vs INV	P11277;P11277-2;P11277-3;H0YJE6;REV__A6NFT4;REV__Q96CN4;REV__Q96CN4-2	P11277;P11277-2;P11277-3	P11277;P11277-2;P11277-3;H0YJE6;REV__A6NFT4;REV__Q96CN4;REV__Q96CN4-2	SPTB
Up-regulated proteins in at least one comparison group	LGD vs HGD, HGD vs INV, LGD vs INV	P15169;CON__Q2KJ83;B1AP58	P15169	P15169;CON__Q2KJ83;B1AP58	CPN1
Up-regulated proteins in at least one comparison group	LGD vs HGD, HGD vs INV, LGD vs INV	P16157-10;P16157-8;P16157-5;P16157-16;P16157-3;P16157;P16157-12;P16157-14;P16157-11;P16157-9;P16157-6;P16157-7;P16157-4;P16157-13;P16157-15;P16157-21;P16157-2;H0YBS0;H0YAY8;H0Y931;E9PCH6;B7Z651;D6RHE1;E9PHW9;I6L894;Q13064;Q01484-5;Q01484-2;Q01484	P16157-10;P16157-8;P16157-5;P16157-16;P16157-3;P16157;P16157-12;P16157-14;P16157-11;P16157-9;P16157-6;P16157-7;P16157-4;P16157-13;P16157-15;P16157-21;P16157-2;H0YBS0	P16157-10;P16157-8;P16157-5;P16157-16;P16157-3;P16157;P16157-12;P16157-14;P16157-11;P16157-9;P16157-6;P16157-7;P16157-4;P16157-13;P16157-15;P16157-21;P16157-2;H0YBS0;H0YAY8;H0Y931;E9PCH6;B7Z651;D6RHE1;E9PHW9;I6L894;Q13064;Q01484-5;Q01484-2;Q01484	ANK1
Up-regulated proteins in at least one comparison group	LGD vs HGD, HGD vs INV, LGD vs INV	Q5T985;P19823;A0A087WTE1;Q5T987;CON__Q9TRI1	Q5T985;P19823;A0A087WTE1	Q5T985;P19823;A0A087WTE1;Q5T987;CON__Q9TRI1	ITIH2
Up-regulated proteins in at least one comparison group	LGD vs HGD, HGD vs INV, LGD vs INV	P19827;P19827-2;F8WAS2;P19827-3;H7C0N0;CON__Q0VCM5;H7C5I0	P19827;P19827-2	P19827;P19827-2;F8WAS2;P19827-3;H7C0N0;CON__Q0VCM5;H7C5I0	ITIH1
Up-regulated proteins in at least one comparison group	LGD vs HGD, HGD vs INV, LGD vs INV	P22792	P22792	P22792	CPN2
Up-regulated proteins in at least one comparison group	LGD vs HGD, HGD vs INV, LGD vs INV	P27169;F8WF42	P27169	P27169;F8WF42	PON1
Up-regulated proteins in at least one comparison group	LGD vs HGD, HGD vs INV, LGD vs INV	P31146;H3BRY3;H3BTU6;H3BRJ0;H3BNA2;H3BU76;H3BSL1	P31146;H3BRY3;H3BTU6	P31146;H3BRY3;H3BTU6;H3BRJ0;H3BNA2;H3BU76;H3BSL1	CORO1A
Up-regulated proteins in at least one comparison group	LGD vs HGD, HGD vs INV, LGD vs INV	P51991;P51991-2	P51991;P51991-2	P51991;P51991-2	HNRNPA3
Up-regulated proteins in at least one comparison group	LGD vs HGD, HGD vs INV, LGD vs INV	P54652	P54652	P54652	HSPA2
Up-regulated proteins in at least one comparison group	LGD vs HGD, HGD vs INV, LGD vs INV	Q5STX8;P55008;P55008-2;P55008-3	Q5STX8;P55008	Q5STX8;P55008;P55008-2;P55008-3	AIF1
Up-regulated proteins in at least one comparison group	LGD vs HGD, HGD vs INV, LGD vs INV	P61586;C9JNR4;C9JX21;C9J1T2;C9JRM1;P62745	P61586;C9JNR4;C9JX21	P61586;C9JNR4;C9JX21;C9J1T2;C9JRM1;P62745	RHOA
Up-regulated proteins in at least one comparison group	LGD vs HGD, HGD vs INV, LGD vs INV	P62241;Q5JR95	P62241;Q5JR95	P62241;Q5JR95	RPS8
Up-regulated proteins in at least one comparison group	LGD vs HGD, HGD vs INV, LGD vs INV	Q06033-2;Q06033;A0A087WW43;E7ET33;CON__Q0V8M9	Q06033-2;Q06033;A0A087WW43;E7ET33	Q06033-2;Q06033;A0A087WW43;E7ET33;CON__Q0V8M9	ITIH3
Up-regulated proteins in at least one comparison group	LGD vs HGD, HGD vs INV, LGD vs INV	Q15907;Q15907-2;H3BMH2;H3BSC1;P62491-2;P62491;B4DQU5;M0R2D0;M0R377;H3BN38	Q15907;Q15907-2;H3BMH2;H3BSC1;P62491-2;P62491	Q15907;Q15907-2;H3BMH2;H3BSC1;P62491-2;P62491;B4DQU5;M0R2D0;M0R377;H3BN38	RAB11B
Up-regulated proteins in at least one comparison group	LGD vs HGD, HGD vs INV, LGD vs INV	Q86UX7-2;Q86UX7;F5H1C6;H0YFT5	Q86UX7-2;Q86UX7;F5H1C6	Q86UX7-2;Q86UX7;F5H1C6;H0YFT5	FERMT3
Up-regulated proteins in at least one comparison group	LGD vs HGD, HGD vs INV, LGD vs INV	Q92820	Q92820	Q92820	GGH
Up-regulated proteins in at least one comparison group	LGD vs HGD, HGD vs INV, LGD vs INV	Q92882	Q92882	Q92882	OSTF1
Up-regulated proteins in at least one comparison group	LGD vs HGD, HGD vs INV, LGD vs INV	Q9H257-3;Q9H257-2;Q9H257	Q9H257-3;Q9H257-2;Q9H257	Q9H257-3;Q9H257-2;Q9H257	CARD9
Up-regulated proteins in at least one comparison group	LGD vs HGD, HGD vs INV, LGD vs INV	Q9H3R2;C9IZG1	Q9H3R2	Q9H3R2;C9IZG1	MUC13
Up-regulated proteins in at least one comparison group	LGD vs HGD, HGD vs INV, LGD vs INV	Q9HBB8-2;Q9HBB8-4;Q9HBB8	Q9HBB8-2;Q9HBB8-4;Q9HBB8	Q9HBB8-2;Q9HBB8-4;Q9HBB8	CDHR5
Up-regulated proteins in at least one comparison group	LGD vs HGD, HGD vs INV, LGD vs INV	Q9NP80-3;Q9NP80-2;Q9NP80	Q9NP80-3;Q9NP80-2;Q9NP80	Q9NP80-3;Q9NP80-2;Q9NP80	PNPLA8
Up-regulated proteins in at least one comparison group	LGD vs HGD, HGD vs INV, LGD vs INV	Q9ULZ3-2;Q9ULZ3;Q9ULZ3-3;H3BP42	Q9ULZ3-2;Q9ULZ3;Q9ULZ3-3	Q9ULZ3-2;Q9ULZ3;Q9ULZ3-3;H3BP42	PYCARD
Up-regulated proteins in at least one comparison group	LGD vs HGD, HGD vs INV, LGD vs INV	Q9UP83-3;Q9UP83;Q9UP83-2;U3KQU7	Q9UP83-3;Q9UP83;Q9UP83-2;U3KQU7	Q9UP83-3;Q9UP83;Q9UP83-2;U3KQU7	COG5
Index	Exp. ( A vs B )	Protein IDs	Majority protein IDs	Protein Name	Gene Name
Down-regulated proteins in at least one comparison group	LGD vs HGD, HGD vs INV, LGD vs INV	A0A087WVI4;Q7Z404-1;A0A087WT65;Q7Z404;C9JFU4;Q7Z404-3	A0A087WVI4;Q7Z404-1;A0A087WT65;Q7Z404	A0A087WVI4;Q7Z404-1;A0A087WT65;Q7Z404;C9JFU4;Q7Z404-3	TMC4
Down-regulated proteins in at least one comparison group	LGD vs HGD, HGD vs INV, LGD vs INV	A0A087X0K0;P39059	A0A087X0K0;P39059	A0A087X0K0;P39059	COL15A1
Down-regulated proteins in at least one comparison group	LGD vs HGD, HGD vs INV, LGD vs INV	A8MXQ1;P53801;A8MZH8	A8MXQ1;P53801;A8MZH8	A8MXQ1;P53801;A8MZH8	PTTG1IP
Down-regulated proteins in at least one comparison group	LGD vs HGD, HGD vs INV, LGD vs INV	C9JIZ6;B1AVU8;P07602;P07602-2;P07602-3;Q5BJH1	C9JIZ6;B1AVU8;P07602;P07602-2;P07602-3;Q5BJH1	C9JIZ6;B1AVU8;P07602;P07602-2;P07602-3;Q5BJH1	PSAP
Down-regulated proteins in at least one comparison group	LGD vs HGD, HGD vs INV, LGD vs INV	J3QS39;J3QTR3;F5H6Q2;F5GYU3;F5H2Z3;F5H265;B4DV12;F5H388;F5H747;F5GXK7;J3QKN0;Q5PY61;Q96C32;P62987;P62979;P0CG47;P0CG48;M0R1V7;A0A087WV77;J3QSA3;F5GZ39;J3QLP7;J3QRK5;M0R1M6;M0R2S1;K7EMA8;J3KSM4	J3QS39;J3QTR3;F5H6Q2;F5GYU3;F5H2Z3;F5H265;B4DV12;F5H388;F5H747;F5GXK7;J3QKN0;Q5PY61;Q96C32;P62987;P62979;P0CG47;P0CG48;M0R1V7;A0A087WV77;J3QSA3;F5GZ39;J3QLP7;J3QRK5;M0R1M6;M0R2S1	J3QS39;J3QTR3;F5H6Q2;F5GYU3;F5H2Z3;F5H265;B4DV12;F5H388;F5H747;F5GXK7;J3QKN0;Q5PY61;Q96C32;P62987;P62979;P0CG47;P0CG48;M0R1V7;A0A087WV77;J3QSA3;F5GZ39;J3QLP7;J3QRK5;M0R1M6;M0R2S1;K7EMA8;J3KSM4	UBB
Down-regulated proteins in at least one comparison group	LGD vs HGD, HGD vs INV, LGD vs INV	C9J7K9;O15162-2;O15162;C9J0H3;C9J9P4;C9JE06;H7C5I5	C9J7K9;O15162-2;O15162;C9J0H3;C9J9P4;C9JE06	C9J7K9;O15162-2;O15162;C9J0H3;C9J9P4;C9JE06;H7C5I5	PLSCR1
Down-regulated proteins in at least one comparison group	LGD vs HGD, HGD vs INV, LGD vs INV	C9JMK5;Q96FE7-4;Q96FE7-2;Q96FE7	C9JMK5;Q96FE7-4;Q96FE7-2;Q96FE7	C9JMK5;Q96FE7-4;Q96FE7-2;Q96FE7	PIK3IP1
Down-regulated proteins in at least one comparison group	LGD vs HGD, HGD vs INV, LGD vs INV	D3DQH8;P09486;F5GY03;E5RK62	D3DQH8;P09486;F5GY03;E5RK62	D3DQH8;P09486;F5GY03;E5RK62	SPARC
Down-regulated proteins in at least one comparison group	LGD vs HGD, HGD vs INV, LGD vs INV	E7EQR4;P15311	E7EQR4;P15311	E7EQR4;P15311	EZR
Down-regulated proteins in at least one comparison group	LGD vs HGD, HGD vs INV, LGD vs INV	E7EV01;O15484;A0A087X0C8;K7EP62;E9PS73	E7EV01;O15484;A0A087X0C8	E7EV01;O15484;A0A087X0C8;K7EP62;E9PS73	CAPN5
Down-regulated proteins in at least one comparison group	LGD vs HGD, HGD vs INV, LGD vs INV	E9PIM6;E9PNQ8;P04216;J3QRJ3	E9PIM6;E9PNQ8;P04216;J3QRJ3	E9PIM6;E9PNQ8;P04216;J3QRJ3	THY1
Down-regulated proteins in at least one comparison group	LGD vs HGD, HGD vs INV, LGD vs INV	E9PNW4;E9PR17;P13987;H0YET2	E9PNW4;E9PR17;P13987;H0YET2	E9PNW4;E9PR17;P13987;H0YET2	CD59
Down-regulated proteins in at least one comparison group	LGD vs HGD, HGD vs INV, LGD vs INV	G3V511;G3V3X5;Q14767	G3V511;G3V3X5;Q14767	G3V511;G3V3X5;Q14767	LTBP2
Down-regulated proteins in at least one comparison group	LGD vs HGD, HGD vs INV, LGD vs INV	H0YD13;H0YDW7;H0YCV9;H0Y5E4;P16070-15;P16070-18;P16070-12;P16070-14;P16070-13;P16070-11;P16070-10;P16070-16;P16070-8;P16070-9;P16070-17;P16070-6;P16070-4;P16070-3;P16070-7;P16070-5;P16070;E9PKC6;H0YDX6;H0Y2P0;Q86UZ1;H0YD17;P16070-19	H0YD13;H0YDW7;H0YCV9;H0Y5E4;P16070-15;P16070-18;P16070-12;P16070-14;P16070-13;P16070-11;P16070-10;P16070-16;P16070-8;P16070-9;P16070-17;P16070-6;P16070-4;P16070-3;P16070-7;P16070-5;P16070;E9PKC6;H0YDX6;H0Y2P0;Q86UZ1;H0YD17;P16070-19	H0YD13;H0YDW7;H0YCV9;H0Y5E4;P16070-15;P16070-18;P16070-12;P16070-14;P16070-13;P16070-11;P16070-10;P16070-16;P16070-8;P16070-9;P16070-17;P16070-6;P16070-4;P16070-3;P16070-7;P16070-5;P16070;E9PKC6;H0YDX6;H0Y2P0;Q86UZ1;H0YD17;P16070-19	CD44
Down-regulated proteins in at least one comparison group	LGD vs HGD, HGD vs INV, LGD vs INV	K7EJ46-3;K7EJ46-2;K7EJ46	K7EJ46-3;K7EJ46-2;K7EJ46	K7EJ46-3;K7EJ46-2;K7EJ46	SMIM22
Down-regulated proteins in at least one comparison group	LGD vs HGD, HGD vs INV, LGD vs INV	O00468-6;O00468-3;O00468-7;O00468-5;O00468-4;O00468;A0A087X208;O00468-2;H0Y5U1	O00468-6;O00468-3;O00468-7;O00468-5;O00468-4;O00468;A0A087X208;O00468-2	O00468-6;O00468-3;O00468-7;O00468-5;O00468-4;O00468;A0A087X208;O00468-2;H0Y5U1	AGRN
Down-regulated proteins in at least one comparison group	LGD vs HGD, HGD vs INV, LGD vs INV	O60635	O60635	O60635	TSPAN1
Down-regulated proteins in at least one comparison group	LGD vs HGD, HGD vs INV, LGD vs INV	P01011;G3V595;P01011-2;A0A087WY93;P01011-3	P01011;G3V595;P01011-2	P01011;G3V595;P01011-2;A0A087WY93;P01011-3	SERPINA3
Down-regulated proteins in at least one comparison group	LGD vs HGD, HGD vs INV, LGD vs INV	P02462-2;P02462;P29400;P29400-2	P02462-2;P02462;P29400;P29400-2	P02462-2;P02462;P29400;P29400-2	COL4A1
Down-regulated proteins in at least one comparison group	LGD vs HGD, HGD vs INV, LGD vs INV	P02763	P02763	P02763	ORM1
Down-regulated proteins in at least one comparison group	LGD vs HGD, HGD vs INV, LGD vs INV	P04155	P04155	P04155	TFF1
Down-regulated proteins in at least one comparison group	LGD vs HGD, HGD vs INV, LGD vs INV	P05121;P05121-2	P05121;P05121-2	P05121;P05121-2	SERPINE1
Down-regulated proteins in at least one comparison group	LGD vs HGD, HGD vs INV, LGD vs INV	P05154;G3V5Q9;G3V2M1;G3V264;G3V482;G3V265;G3V5I3;G3V4B4;G3V3F5	P05154;G3V5Q9	P05154;G3V5Q9;G3V2M1;G3V264;G3V482;G3V265;G3V5I3;G3V4B4;G3V3F5	SERPINA5
Down-regulated proteins in at least one comparison group	LGD vs HGD, HGD vs INV, LGD vs INV	P05155-2;P05155;P05155-3;E9PGN7;H9KV48;H0YCA1;CON__P50448	P05155-2;P05155;P05155-3;E9PGN7;H9KV48	P05155-2;P05155;P05155-3;E9PGN7;H9KV48;H0YCA1;CON__P50448	SERPING1
Down-regulated proteins in at least one comparison group	LGD vs HGD, HGD vs INV, LGD vs INV	P07339;C9JH19;F8WD96;H7C469;H7C1V0;F8W787	P07339;C9JH19;F8WD96	P07339;C9JH19;F8WD96;H7C469;H7C1V0;F8W787	CTSD
Down-regulated proteins in at least one comparison group	LGD vs HGD, HGD vs INV, LGD vs INV	P08754	P08754	P08754	GNAI3
Down-regulated proteins in at least one comparison group	LGD vs HGD, HGD vs INV, LGD vs INV	P10301;E9PQK5;E9PQC5	P10301	P10301;E9PQK5;E9PQC5	RRAS
Down-regulated proteins in at least one comparison group	LGD vs HGD, HGD vs INV, LGD vs INV	P11047	P11047	P11047	LAMC1
Down-regulated proteins in at least one comparison group	LGD vs HGD, HGD vs INV, LGD vs INV	P12111-2;P12111;P12111-5;P12111-3	P12111-2;P12111;P12111-5;P12111-3	P12111-2;P12111;P12111-5;P12111-3	COL6A3
Down-regulated proteins in at least one comparison group	LGD vs HGD, HGD vs INV, LGD vs INV	P13611-2;P13611-5;P13611;E9PF17;P13611-4;P13611-3;D6RGZ6;Q86W61	P13611-2;P13611-5;P13611;E9PF17;P13611-4;P13611-3;D6RGZ6	P13611-2;P13611-5;P13611;E9PF17;P13611-4;P13611-3;D6RGZ6;Q86W61	VCAN
Down-regulated proteins in at least one comparison group	LGD vs HGD, HGD vs INV, LGD vs INV	P15328	P15328	P15328	FOLR1
Down-regulated proteins in at least one comparison group	LGD vs HGD, HGD vs INV, LGD vs INV	P17900;H0YBY3;E5RJD0	P17900	P17900;H0YBY3;E5RJD0	GM2A
Down-regulated proteins in at least one comparison group	LGD vs HGD, HGD vs INV, LGD vs INV	P19075	P19075	P19075	TSPAN8
Down-regulated proteins in at least one comparison group	LGD vs HGD, HGD vs INV, LGD vs INV	P21810;C9JKG1	P21810;C9JKG1	P21810;C9JKG1	BGN
Down-regulated proteins in at least one comparison group	LGD vs HGD, HGD vs INV, LGD vs INV	P25774;P25774-2;U3KQE7;U3KPS4	P25774;P25774-2;U3KQE7	P25774;P25774-2;U3KQE7;U3KPS4	CTSS
Down-regulated proteins in at least one comparison group	LGD vs HGD, HGD vs INV, LGD vs INV	P27701;P27701-2;E9PJC7;E9PP61;E9PJB7;E9PJK9;E9PJ45;E9PM43	P27701;P27701-2;E9PJC7	P27701;P27701-2;E9PJC7;E9PP61;E9PJB7;E9PJK9;E9PJ45;E9PM43	CD82
Down-regulated proteins in at least one comparison group	LGD vs HGD, HGD vs INV, LGD vs INV	P29622	P29622	P29622	SERPINA4
Down-regulated proteins in at least one comparison group	LGD vs HGD, HGD vs INV, LGD vs INV	P35442;Q5RI53	P35442	P35442;Q5RI53	THBS2
Down-regulated proteins in at least one comparison group	LGD vs HGD, HGD vs INV, LGD vs INV	P35555;H0YND0;E9PHW4;D6RJI3;A0A087WYV8;P35556-2;P35556	P35555	P35555;H0YND0;E9PHW4;D6RJI3;A0A087WYV8;P35556-2;P35556	FBN1
Down-regulated proteins in at least one comparison group	LGD vs HGD, HGD vs INV, LGD vs INV	P49788;P49788-2	P49788;P49788-2	P49788;P49788-2	RARRES1
Down-regulated proteins in at least one comparison group	LGD vs HGD, HGD vs INV, LGD vs INV	P56856-2;P56856;F8WEY4	P56856-2;P56856	P56856-2;P56856;F8WEY4	CLDN18
Down-regulated proteins in at least one comparison group	LGD vs HGD, HGD vs INV, LGD vs INV	P78324-4;P78324;P78324-2;Q5TFQ8;H3BQ21;H3BUA5;Q9P1W8-3;Q9P1W8-4;Q9P1W8-2;Q9P1W8	P78324-4;P78324;P78324-2;Q5TFQ8	P78324-4;P78324;P78324-2;Q5TFQ8;H3BQ21;H3BUA5;Q9P1W8-3;Q9P1W8-4;Q9P1W8-2;Q9P1W8	SIRPA
Down-regulated proteins in at least one comparison group	LGD vs HGD, HGD vs INV, LGD vs INV	P80188;X6R8F3;P80188-2	P80188;X6R8F3;P80188-2	P80188;X6R8F3;P80188-2	LCN2
Down-regulated proteins in at least one comparison group	LGD vs HGD, HGD vs INV, LGD vs INV	P98088	P98088	P98088	MUC5AC
Down-regulated proteins in at least one comparison group	LGD vs HGD, HGD vs INV, LGD vs INV	Q03405;M0R0H5;M0QYR6;M0R1I2;Q03405-2;M0R0Y4;Q03405-3;M0QYS6;M0R2E9;M0QX27;M0R383	Q03405;M0R0H5;M0QYR6;M0R1I2;Q03405-2;M0R0Y4;Q03405-3;M0QYS6;M0R2E9	Q03405;M0R0H5;M0QYR6;M0R1I2;Q03405-2;M0R0Y4;Q03405-3;M0QYS6;M0R2E9;M0QX27;M0R383	PLAUR
Down-regulated proteins in at least one comparison group	LGD vs HGD, HGD vs INV, LGD vs INV	Q12907;D6RBV2;D6RIU4;D6RDX1;D6RBH1	Q12907;D6RBV2;D6RIU4	Q12907;D6RBV2;D6RIU4;D6RDX1;D6RBH1	LMAN2
Down-regulated proteins in at least one comparison group	LGD vs HGD, HGD vs INV, LGD vs INV	Q12929;Q12929-2;F5H0R8;F5H3Q6;F5GYM8;F5H1B5;H0YFG1;F5H2B8	Q12929;Q12929-2	Q12929;Q12929-2;F5H0R8;F5H3Q6;F5GYM8;F5H1B5;H0YFG1;F5H2B8	EPS8
Down-regulated proteins in at least one comparison group	LGD vs HGD, HGD vs INV, LGD vs INV	Q13232;H3BPR2;H3BPD9;H3BMQ7;H3BRA8	Q13232;H3BPR2	Q13232;H3BPR2;H3BPD9;H3BMQ7;H3BRA8	NME3
Down-regulated proteins in at least one comparison group	LGD vs HGD, HGD vs INV, LGD vs INV	Q13753;Q13753-2	Q13753;Q13753-2	Q13753;Q13753-2	LAMC2
Down-regulated proteins in at least one comparison group	LGD vs HGD, HGD vs INV, LGD vs INV	Q14508;Q14508-2;Q14508-3	Q14508;Q14508-2;Q14508-3	Q14508;Q14508-2;Q14508-3	WFDC2
Down-regulated proteins in at least one comparison group	LGD vs HGD, HGD vs INV, LGD vs INV	Q15828	Q15828	Q15828	CST6
Down-regulated proteins in at least one comparison group	LGD vs HGD, HGD vs INV, LGD vs INV	Q53GD3;Q53GD3-4;Q53GD3-3;H0Y5I3;Q53GD3-2	Q53GD3;Q53GD3-4;Q53GD3-3;H0Y5I3;Q53GD3-2	Q53GD3;Q53GD3-4;Q53GD3-3;H0Y5I3;Q53GD3-2	SLC44A4
Down-regulated proteins in at least one comparison group	LGD vs HGD, HGD vs INV, LGD vs INV	Q6UX06	Q6UX06	Q6UX06	OLFM4
Down-regulated proteins in at least one comparison group	LGD vs HGD, HGD vs INV, LGD vs INV	Q6UXY8;Q6UXY8-2;F5GYU8;H3BN68;Q6UXY8-3;Q6UXY8-4	Q6UXY8;Q6UXY8-2;F5GYU8;H3BN68;Q6UXY8-3;Q6UXY8-4	Q6UXY8;Q6UXY8-2;F5GYU8;H3BN68;Q6UXY8-3;Q6UXY8-4	TMC5
Down-regulated proteins in at least one comparison group	LGD vs HGD, HGD vs INV, LGD vs INV	Q8N5I2;Q5T370;Q5T371;F2Z3I4	Q8N5I2;Q5T370	Q8N5I2;Q5T370;Q5T371;F2Z3I4	ARRDC1
Down-regulated proteins in at least one comparison group	LGD vs HGD, HGD vs INV, LGD vs INV	Q8NFJ5;F5GWG3;H0YFN2	Q8NFJ5	Q8NFJ5;F5GWG3;H0YFN2	GPRC5A
Down-regulated proteins in at least one comparison group	LGD vs HGD, HGD vs INV, LGD vs INV	Q8TDL5;Q8TDL5-2;A2A2R0	Q8TDL5	Q8TDL5;Q8TDL5-2;A2A2R0	BPIFB1
Down-regulated proteins in at least one comparison group	LGD vs HGD, HGD vs INV, LGD vs INV	Q8TE67;Q8TE67-2;A0A087X104	Q8TE67;Q8TE67-2	Q8TE67;Q8TE67-2;A0A087X104	EPS8L3
Down-regulated proteins in at least one comparison group	LGD vs HGD, HGD vs INV, LGD vs INV	Q96CG8-3;Q96CG8;Q96CG8-2;E5RK99;E7EVQ5	Q96CG8-3;Q96CG8;Q96CG8-2;E5RK99	Q96CG8-3;Q96CG8;Q96CG8-2;E5RK99;E7EVQ5	CTHRC1
Down-regulated proteins in at least one comparison group	LGD vs HGD, HGD vs INV, LGD vs INV	Q96S96	Q96S96	Q96S96	PEBP4
Down-regulated proteins in at least one comparison group	LGD vs HGD, HGD vs INV, LGD vs INV	Q9H6S3;Q9H6S3-3;Q9H6S3-2;A0A087WX39;E9PNT0;E9PLH1;E9PN68;E9PLN2;H0YD62;H0YF37	Q9H6S3;Q9H6S3-3	Q9H6S3;Q9H6S3-3;Q9H6S3-2;A0A087WX39;E9PNT0;E9PLH1;E9PN68;E9PLN2;H0YD62;H0YF37	EPS8L2
Down-regulated proteins in at least one comparison group	LGD vs HGD, HGD vs INV, LGD vs INV	Q9HD43-3;Q9HD43-2;Q9HD43	Q9HD43-3;Q9HD43-2;Q9HD43	Q9HD43-3;Q9HD43-2;Q9HD43	PTPRH
Down-regulated proteins in at least one comparison group	LGD vs HGD, HGD vs INV, LGD vs INV	Q9UBI6	Q9UBI6	Q9UBI6	GNG12
Down-regulated proteins in at least one comparison group	LGD vs HGD, HGD vs INV, LGD vs INV	Q9UBR2	Q9UBR2	Q9UBR2	CTSZ
Down-regulated proteins in at least one comparison group	LGD vs HGD, HGD vs INV, LGD vs INV	Q9UGM3-5;Q9UGM3-3;Q9UGM3;Q9UGM3-7;Q9UGM3-6;Q9UGM3-8;Q9UGM3-2;Q9UGM3-4;Q9UGM3-9	Q9UGM3-5;Q9UGM3-3;Q9UGM3;Q9UGM3-7;Q9UGM3-6;Q9UGM3-8;Q9UGM3-2;Q9UGM3-4;Q9UGM3-9	Q9UGM3-5;Q9UGM3-3;Q9UGM3;Q9UGM3-7;Q9UGM3-6;Q9UGM3-8;Q9UGM3-2;Q9UGM3-4;Q9UGM3-9	DMBT1
Down-regulated proteins in at least one comparison group	LGD vs HGD, HGD vs INV, LGD vs INV	Q9Y6C2;Q9Y6C2-2	Q9Y6C2;Q9Y6C2-2	Q9Y6C2;Q9Y6C2-2	EMILIN1
Down-regulated proteins in at least one comparison group	LGD vs HGD, HGD vs INV, LGD vs INV	J3QLE5;A8MT02;P14678-2;P63162;P14678;P63162-2;P14678-3;J3KRY3;S4R3P3	J3QLE5;A8MT02;P14678-2;P63162;P14678;P63162-2;P14678-3	J3QLE5;A8MT02;P14678-2;P63162;P14678;P63162-2;P14678-3;J3KRY3;S4R3P3	SNRPN
Down-regulated proteins in at least one comparison group	LGD vs HGD, HGD vs INV, LGD vs INV	O60218	O60218	O60218	AKR1B10
Down-regulated proteins in at least one comparison group	LGD vs HGD, HGD vs INV, LGD vs INV	Q5H8X8;O95399;O95399-2	Q5H8X8;O95399;O95399-2	Q5H8X8;O95399;O95399-2	UTS2
Down-regulated proteins in at least one comparison group	LGD vs HGD, HGD vs INV, LGD vs INV	P04844-2;P04844;Q5JYR4;Q5JYR7;F2Z3K5;Q5JYR3;H0Y5M1	P04844-2;P04844	P04844-2;P04844;Q5JYR4;Q5JYR7;F2Z3K5;Q5JYR3;H0Y5M1	RPN2
Down-regulated proteins in at least one comparison group	LGD vs HGD, HGD vs INV, LGD vs INV	P12259	P12259	P12259	F5
Down-regulated proteins in at least one comparison group	LGD vs HGD, HGD vs INV, LGD vs INV	P13667;C9JMN9	P13667	P13667;C9JMN9	PDIA4
Down-regulated proteins in at least one comparison group	LGD vs HGD, HGD vs INV, LGD vs INV	P43251-4;P43251;P43251-3;P43251-2;C9JSN9	P43251-4;P43251;P43251-3;P43251-2	P43251-4;P43251;P43251-3;P43251-2;C9JSN9	BTD
Down-regulated proteins in at least one comparison group	LGD vs HGD, HGD vs INV, LGD vs INV	P55145;H7C2D6	P55145	P55145;H7C2D6	MANF
Down-regulated proteins in at least one comparison group	LGD vs HGD, HGD vs INV, LGD vs INV	Q04837;C9K0U8;E7EUY5	Q04837	Q04837;C9K0U8;E7EUY5	SSBP1
Down-regulated proteins in at least one comparison group	LGD vs HGD, HGD vs INV, LGD vs INV	Q13162;H7C3T4;A6NJJ0;A6NG45	Q13162;H7C3T4	Q13162;H7C3T4;A6NJJ0;A6NG45	PRDX4
Down-regulated proteins in at least one comparison group	LGD vs HGD, HGD vs INV, LGD vs INV	Q14118;C9JYS1;C9J196;C9JQL4	Q14118	Q14118;C9JYS1;C9J196;C9JQL4	DAG1
Down-regulated proteins in at least one comparison group	LGD vs HGD, HGD vs INV, LGD vs INV	Q15084-3;Q15084;Q15084-4;Q15084-5;Q15084-2	Q15084-3;Q15084;Q15084-4;Q15084-5;Q15084-2	Q15084-3;Q15084;Q15084-4;Q15084-5;Q15084-2	PDIA6
Down-regulated proteins in at least one comparison group	LGD vs HGD, HGD vs INV, LGD vs INV	Q7Z7M9	Q7Z7M9	Q7Z7M9	GALNT5
Down-regulated proteins in at least one comparison group	LGD vs HGD, HGD vs INV, LGD vs INV	Q99584	Q99584	Q99584	S100A13
Down-regulated proteins in at least one comparison group	LGD vs HGD, HGD vs INV, LGD vs INV	A0A087WTS0;P18283;H0YJK8;G3V4J6;G3V323	A0A087WTS0;P18283;H0YJK8	A0A087WTS0;P18283;H0YJK8;G3V4J6;G3V323	GPX2
Down-regulated proteins in at least one comparison group	LGD vs HGD, HGD vs INV, LGD vs INV	P00995;D6RIU5	P00995;D6RIU5	P00995;D6RIU5	SPINK1
Down-regulated proteins in at least one comparison group	LGD vs HGD, HGD vs INV, LGD vs INV	P02766;A0A087WT59;A0A087WV45	P02766;A0A087WT59;A0A087WV45	P02766;A0A087WT59;A0A087WV45	TTR
Down-regulated proteins in at least one comparison group	LGD vs HGD, HGD vs INV, LGD vs INV	P12429;D6RA82;D6RFG5;D6RCA8;D6RAZ8;D6RFJ9	P12429;D6RA82	P12429;D6RA82;D6RFG5;D6RCA8;D6RAZ8;D6RFJ9	ANXA3
Down-regulated proteins in at least one comparison group	LGD vs HGD, HGD vs INV, LGD vs INV	P14091-1;P14091;P14091-2	P14091-1;P14091	P14091-1;P14091;P14091-2	CTSE
Down-regulated proteins in at least one comparison group	LGD vs HGD, HGD vs INV, LGD vs INV	P23141-3;P23141;P23141-2;H3BSU0;H3BQV8;Q9UKY3-2;Q9UKY3	P23141-3;P23141;P23141-2	P23141-3;P23141;P23141-2;H3BSU0;H3BQV8;Q9UKY3-2;Q9UKY3	CES1
Down-regulated proteins in at least one comparison group	LGD vs HGD, HGD vs INV, LGD vs INV	P30838;C9JMC5;I3L3I9;A8MYB8;E9PNN6;C9JKT2;I3L4E5;I3L1H6;I3L3W9;J3QS00;E9PJV0;P48448	P30838;C9JMC5;I3L3I9;A8MYB8;E9PNN6;C9JKT2	P30838;C9JMC5;I3L3I9;A8MYB8;E9PNN6;C9JKT2;I3L4E5;I3L1H6;I3L3W9;J3QS00;E9PJV0;P48448	ALDH3A1
Down-regulated proteins in at least one comparison group	LGD vs HGD, HGD vs INV, LGD vs INV	Q09327	Q09327	Q09327	MGAT3
Down-regulated proteins in at least one comparison group	LGD vs HGD, HGD vs INV, LGD vs INV	Q16706	Q16706	Q16706	MAN2A1
Down-regulated proteins in at least one comparison group	LGD vs HGD, HGD vs INV, LGD vs INV	Q9UNA3	Q9UNA3	Q9UNA3	A4GNT
Down-regulated proteins in at least one comparison group	LGD vs HGD, HGD vs INV, LGD vs INV	Q9Y6U3-2;Q9Y6U3;Q9Y6U3-3;E5RHN8;E5RHX6	Q9Y6U3-2;Q9Y6U3;Q9Y6U3-3	Q9Y6U3-2;Q9Y6U3;Q9Y6U3-3;E5RHN8;E5RHX6	SCIN
Index	Exp. ( A vs B )	Protein IDs	Majority protein IDs	Protein Name	Gene Name
Up or Down-regulated in comparison groups	LGD vs HGD, HGD vs INV, LGD vs INV	A0A024R571;Q9H4M9;C9JC03;C9J2Z4;C9JDQ8;C9JIJ3;C9IZH1	A0A024R571;Q9H4M9;C9JC03;C9J2Z4	A0A024R571;Q9H4M9;C9JC03;C9J2Z4;C9JDQ8;C9JIJ3;C9IZH1	EHD1
Up or Down-regulated in comparison groups	LGD vs HGD, HGD vs INV, LGD vs INV	A0A075B6J7;A0A075B6K2;P01720	A0A075B6J7	A0A075B6J7;A0A075B6K2;P01720	IGLV3-21
Up or Down-regulated in comparison groups	LGD vs HGD, HGD vs INV, LGD vs INV	A0A087X0S5;P12109	A0A087X0S5;P12109	A0A087X0S5;P12109	COL6A1
Up or Down-regulated in comparison groups	LGD vs HGD, HGD vs INV, LGD vs INV	F5H4M0;Q9H9H4;F5H1F6	F5H4M0;Q9H9H4;F5H1F6	F5H4M0;Q9H9H4;F5H1F6	VPS37B
Up or Down-regulated in comparison groups	LGD vs HGD, HGD vs INV, LGD vs INV	P0CF74	P0CF74	P0CF74	IGLC6
Up or Down-regulated in comparison groups	LGD vs HGD, HGD vs INV, LGD vs INV	P11234;P11234-3;P11234-2;C9J6B1;C9JQB3	P11234;P11234-3;P11234-2;C9J6B1;C9JQB3	P11234;P11234-3;P11234-2;C9J6B1;C9JQB3	RALB
Up or Down-regulated in comparison groups	LGD vs HGD, HGD vs INV, LGD vs INV	P61626;F8VV32	P61626;F8VV32	P61626;F8VV32	LYZ
Up or Down-regulated in comparison groups	LGD vs HGD, HGD vs INV, LGD vs INV	P98160;Q5SZJ1;Q5SZJ2;H0Y5A9;Q5SZI9	P98160	P98160;Q5SZJ1;Q5SZJ2;H0Y5A9;Q5SZI9	HSPG2
Up or Down-regulated in comparison groups	LGD vs HGD, HGD vs INV, LGD vs INV	Q5TEC6	Q5TEC6	Q5TEC6	HIST2H3PS2
Up or Down-regulated in comparison groups	LGD vs HGD, HGD vs INV, LGD vs INV	Q9BYE9	Q9BYE9	Q9BYE9	CDHR2
