# Supplementary material for: Quantitative proteomic analysis of pancreatic cyst fluid proteins associated with malignancy in intraductal papillary mucinous neoplasms
Source: Clin Proteomics. 2018 Apr 18;15:17. doi: 10.1186/s12014-018-9193-1 (PMC5907296; doi:10.1186/s12014-018-9193-1)
Supplement: Supplementary file 7 — Additional file 7. Table S6. Gene ontology analysis results. GO annotation was performed using the DAVID bioinformatics tool. The p value (modified Fisher exact p value) cutoff for the GO annotation was set to < 0.05. Genes that were involved in each GO term are provided as official gene symbols. ‘GO FAT’ filters broad GO terms, based on the measured specificity of each term. [file 12014_2018_9193_MOESM7_ESM.xlsx]

## Sheet: BP
Additional file 7: Table S6
GO term (Biological Process)
Category	Term	Count	%	P-value	Genes	List Total	Pop Hits	Pop Total	Fold Enrichment	Bonferrino	Benjamini	FDR
GOTERM_BP_FAT	GO:0006956~complement activation	26	10.8787	3.56999e-23	IGLV1-40, IGHG2, IGHG3, IGHG4, IGKV1-16, IGLC6, IGHM, FCN3, IGHV3-23, IGHA2, IGKV2D-28, IGKC, IGLV1-51, IGHV3-53, SERPING1, IGLV2-11, C1QB, C8B, IGHV3-30, IGHV3-7, IGHV3-33, CD59, IGKV4-1, IGKV3-20, IGLC3, IGLV3-21	227	117	16650	16.2996	1.24164e-19	1.24164e-19	6.53421e-20
GOTERM_BP_FAT	GO:0002455~humoral immune response mediated by circulating immunoglobulin	25	10.4603	2.5593e-22	IGLV1-40, PTPN6, IGHG2, IGLV1-51, IGHG3, IGHG4, IGKV1-16, IGLC6, IGHV3-53, SERPING1, IGHM, IGLV2-11, IGHV3-30, C8B, C1QB, IGHV3-7, IGHV3-33, IGHV3-23, IGKV4-1, IGHA2, IGKV2D-28, IGKV3-20, IGKC, IGLC3, IGLV3-21	227	112	16650	16.3723	8.90124e-19	4.45062e-19	4.68433e-19
GOTERM_BP_FAT	GO:0006958~complement activation, classical pathway	24	10.0418	2.69839e-22	IGLV1-40, IGHG2, IGLV1-51, IGHG3, IGHG4, IGKV1-16, IGLC6, IGHV3-53, SERPING1, IGHM, IGLV2-11, IGHV3-30, C8B, C1QB, IGHV3-7, IGHV3-33, IGHV3-23, IGKV4-1, IGHA2, IGKV3-20, IGKV2D-28, IGKC, IGLV3-21, IGLC3	227	99	16650	17.7813	9.38501e-19	3.12834e-19	4.93891e-19
GOTERM_BP_FAT	GO:0072376~protein activation cascade	26	10.8787	1.13846e-20	IGLV1-40, IGHG2, IGHG3, IGHG4, IGKV1-16, IGLC6, IGHM, FCN3, IGHV3-23, IGHA2, IGKV2D-28, IGKC, IGLV1-51, IGHV3-53, SERPING1, IGLV2-11, C1QB, C8B, IGHV3-30, IGHV3-7, IGHV3-33, CD59, IGKV4-1, IGKV3-20, IGLC3, IGLV3-21	227	146	16650	13.062	3.95956e-17	9.89891e-18	2.08374e-17
GOTERM_BP_FAT	GO:0016064~immunoglobulin mediated immune response	26	10.8787	6.09624e-19	IGLV1-40, IGHG2, IGHG3, IGHG4, IGKV1-16, IGLC6, IGHM, IGHV3-23, IGHA2, IGKV2D-28, IGKC, PTPN6, IGLV1-51, IGHV3-53, SERPING1, IGLV2-11, C1QB, C8B, IGHV3-30, IGHV3-7, IGHV3-33, IGKV4-1, IGKV3-20, HSPD1, IGLV3-21, IGLC3	227	171	16650	11.1523	2.12027e-15	4.24054e-16	1.1158e-15
GOTERM_BP_FAT	GO:0019724~B cell mediated immunity	26	10.8787	8.13575e-19	IGLV1-40, IGHG2, IGHG3, IGHG4, IGKV1-16, IGLC6, IGHM, IGHV3-23, IGHA2, IGKV2D-28, IGKC, PTPN6, IGLV1-51, IGHV3-53, SERPING1, IGLV2-11, C1QB, C8B, IGHV3-30, IGHV3-7, IGHV3-33, IGKV4-1, IGKV3-20, HSPD1, IGLV3-21, IGLC3	227	173	16650	11.0234	2.82961e-15	4.71602e-16	1.4891e-15
GOTERM_BP_FAT	GO:0016192~vesicle-mediated transport	67	28.0335	1.18454e-18	IGLV1-40, IGHG2, IGHG3, TLN1, IGHG4, NRBP1, TSPAN1, AIF1, IGKV1-16, IGLC6, PDIA6, VPS37B, IGHM, HOOK1, ANK1, COPB1, SERPINA4, SERPINE1, SERPINA3, RALB, IGKV2D-28, ITIH3, GOLGA4, IGLV1-51, CTSZ, IGHV3-53, CORO7, SERPING1, MYH9, IGLV2-11, F5, SCIN, IGKV4-1, TUBA4A, SPTB, IGLV3-21, OLFM4, GNAI3, LMAN2, EZR, FOLR1, FCN3, IGHV3-23, APOC3, RAB11B, PYCARD, IGHA2, IGKC, EHD1, RAB2A, PSAP, CD5L, SPARC, AN…	227	1494	16650	3.28937	4.11983e-15	5.88547e-16	2.16808e-15
GOTERM_BP_FAT	GO:0006959~humoral immune response	29	12.1339	4.87018e-18	IGLV1-40, IGHG2, IGHG3, IGHG4, PGC, IGKV1-16, IGLC6, IGHM, FCN3, IGHV3-23, IGHA2, IGKV2D-28, IGKC, PTPN6, IGLV1-51, IGHV3-53, SERPING1, IGLV2-11, IGHV3-30, C1QB, C8B, IGHV3-7, IGHV3-33, CD59, IGKV4-1, IGKV3-20, IGLV3-21, IGLC3, DMBT1	227	248	16650	8.57699	1.69385e-14	2.11731e-15	8.91397e-15
GOTERM_BP_FAT	GO:0006909~phagocytosis	30	12.5523	9.44947e-18	IGLV1-40, IGHG2, IGHG3, IGHG4, AIF1, IGKV1-16, IGLC6, PDIA6, LMAN2, IGHM, FCN3, IGHV3-23, PYCARD, IGHA2, IGKV2D-28, IGKC, IGLV1-51, IGHV3-53, MYH9, ANXA3, IGLV2-11, IGHV3-30, CORO1A, IGHV3-7, SCFD1, IGHV3-33, IGKV4-1, IGKV3-20, IGLV3-21, IGLC3	227	277	16650	7.94383	3.28653e-14	3.6517e-15	1.72955e-14
GOTERM_BP_FAT	GO:0002253~activation of immune response	38	15.8996	6.11551e-16	IGLV1-40, IGHG2, BPIFB1, IGHG3, IGHG4, IGKV1-16, IGLC6, IGHM, EZR, FCN3, IGHV3-23, PYCARD, PSMD3, IGHA2, IGKV2D-28, IGKC, PTPN6, IGLV1-51, CARD9, IGHV3-53, SERPING1, CTSS, THY1, IGLV2-11, IGHV3-30, C8B, C1QB, IGHV3-7, IGHV3-33, PSMD11, CD59, IGKV4-1, IGKV3-20, HSPD1, UBB, DMBT1, IGLV3-21, IGLC3	227	550	16650	5.06768	2.31681e-12	2.31704e-13	1.22125e-12
GOTERM_BP_FAT	GO:0006897~endocytosis	41	17.1548	1.47772e-15	IGLV1-40, IGHG2, IGHG3, OLFM4, IGHG4, TSPAN1, AIF1, IGKV1-16, IGLC6, PDIA6, LMAN2, IGHM, EZR, FCN3, FOLR1, IGHV3-23, APOC3, SERPINE1, PYCARD, IGHA2, IGKV2D-28, IGKC, EHD1, IGLV1-51, IGHV3-53, CD5L, SPARC, MYH9, ANXA3, IGLV2-11, IGHV3-30, IGHV3-7, SCFD1, CORO1A, IGHV3-33, ARF1, IGKV4-1, IGKV3-20, DMBT1, IGLC3, IGLV3-21	227	665	16650	4.52221	5.01976e-12	4.56302e-13	2.64233e-12
GOTERM_BP_FAT	GO:0050778~positive regulation of immune response	41	17.1548	3.98602e-15	IGLV1-40, IGHG2, IGHG3, HMGB2, BPIFB1, IGHG4, PGC, IGKV1-16, IGLC6, IGHM, EZR, FCN3, IGHV3-23, PYCARD, PSMD3, IGHA2, IGKV2D-28, IGKC, PTPN6, IGLV1-51, CARD9, IGHV3-53, SERPING1, CTSS, THY1, IGLV2-11, IGHV3-30, C8B, PLSCR1, C1QB, IGHV3-7, IGHV3-33, PSMD11, CD59, IGKV4-1, IGKV3-20, HSPD1, UBB, DMBT1, IGLC3, IGLV3-21	227	684	16650	4.39659	1.39009e-11	1.15841e-12	7.31637e-12
GOTERM_BP_FAT	GO:0002449~lymphocyte mediated immunity	27	11.2971	1.58998e-14	IGLV1-40, IGHG2, IGHG3, IGHG4, IGKV1-16, IGLC6, IGHM, IGHV3-23, IGHA2, IGKV2D-28, IGKC, PTPN6, IGLV1-51, IGHV3-53, SERPING1, IGLV2-11, IGHV3-30, C1QB, C8B, CORO1A, IGHV3-7, IGHV3-33, IGKV4-1, IGKV3-20, HSPD1, IGLV3-21, IGLC3	227	285	16650	6.94876	5.52174e-11	4.24749e-12	2.90545e-11
GOTERM_BP_FAT	GO:0002443~leukocyte mediated immunity	29	12.1339	6.18023e-14	IGLV1-40, IGHG2, IGHG3, IGHG4, IGKV1-16, IGLC6, IGHM, IGHV3-23, IGHA2, IGKV2D-28, IGKC, PTPN6, IGLV1-51, IGHV3-53, SERPING1, ANXA3, S100A13, IGLV2-11, IGHV3-30, C1QB, C8B, CORO1A, IGHV3-7, IGHV3-33, IGKV4-1, IGKV3-20, HSPD1, IGLV3-21, IGLC3	227	356	16650	5.97498	2.15078e-10	1.53627e-11	1.13187e-10
GOTERM_BP_FAT	GO:0002433~immune response-regulating cell surface receptor signaling pathway involved in phagocytosis	19	7.94979	1.09376e-13	IGLV1-40, IGHG2, IGLV1-51, IGHG3, IGHG4, IGKV1-16, IGLC6, IGHV3-53, IGLV2-11, IGHV3-30, IGHV3-7, IGHV3-33, IGHV3-23, IGKV4-1, IGKV2D-28, IGKV3-20, IGKC, IGLV3-21, IGLC3	227	127	16650	10.9733	3.80344e-10	2.53563e-11	2.00162e-10
GOTERM_BP_FAT	GO:0038096~Fc-gamma receptor signaling pathway involved in phagocytosis	19	7.94979	1.09376e-13	IGLV1-40, IGHG2, IGLV1-51, IGHG3, IGHG4, IGKV1-16, IGLC6, IGHV3-53, IGLV2-11, IGHV3-30, IGHV3-7, IGHV3-33, IGHV3-23, IGKV4-1, IGKV2D-28, IGKV3-20, IGKC, IGLV3-21, IGLC3	227	127	16650	10.9733	3.80344e-10	2.53563e-11	2.00162e-10
GOTERM_BP_FAT	GO:0002460~adaptive immune response based on somatic recombination of immune receptors built from immunoglobulin superfamily domains	26	10.8787	1.39178e-13	IGLV1-40, IGHG2, IGHG3, IGHG4, IGKV1-16, IGLC6, IGHM, IGHV3-23, IGHA2, IGKV2D-28, IGKC, PTPN6, IGLV1-51, IGHV3-53, SERPING1, IGLV2-11, C1QB, C8B, IGHV3-30, IGHV3-7, IGHV3-33, IGKV4-1, IGKV3-20, HSPD1, IGLV3-21, IGLC3	227	286	16650	6.668	4.84214e-10	3.02633e-11	2.54818e-10
GOTERM_BP_FAT	GO:0002431~Fc receptor mediated stimulatory signaling pathway	19	7.94979	1.65637e-13	IGLV1-40, IGHG2, IGLV1-51, IGHG3, IGHG4, IGKV1-16, IGLC6, IGHV3-53, IGLV2-11, IGHV3-30, IGHV3-7, IGHV3-33, IGHV3-23, IGKV4-1, IGKV2D-28, IGKV3-20, IGKC, IGLV3-21, IGLC3	227	130	16650	10.7201	5.76114e-10	3.38891e-11	3.0318e-10
GOTERM_BP_FAT	GO:0002684~positive regulation of immune system process	46	19.2469	1.81297e-13	IGLV1-40, IGHG2, IGHG3, BPIFB1, HMGB2, IGHG4, AIF1, PGC, IGKV1-16, IGLC6, IGHM, CCL24, EZR, FCN3, IGHV3-23, SERPINE1, PYCARD, PSMD3, IGHA2, IGKV2D-28, IGKC, PTPN6, IGLV1-51, CARD9, IGHV3-53, SERPING1, CTSS, THY1, IGLV2-11, IGHV3-30, C8B, PLSCR1, C1QB, IGHV3-7, CORO1A, IGHV3-33, PSMD11, CD59, SCIN, IGKV4-1, IGKV3-20, HSPD1, UBB, DMBT1, IGLC3, IGLV3-21	227	960	16650	3.51459	6.30559e-10	3.50311e-11	3.31835e-10
GOTERM_BP_FAT	GO:0038094~Fc-gamma receptor signaling pathway	19	7.94979	1.89692e-13	IGLV1-40, IGHG2, IGLV1-51, IGHG3, IGHG4, IGKV1-16, IGLC6, IGHV3-53, IGLV2-11, IGHV3-30, IGHV3-7, IGHV3-33, IGHV3-23, IGKV4-1, IGKV2D-28, IGKV3-20, IGKC, IGLV3-21, IGLC3	227	131	16650	10.6383	6.59906e-10	3.47319e-11	3.47278e-10
GOTERM_BP_FAT	GO:0002429~immune response-activating cell surface receptor signaling pathway	28	11.7155	8.83368e-13	IGLV1-40, IGHG2, IGHG3, IGHG4, IGKV1-16, IGLC6, IGHM, EZR, IGHV3-23, IGHA2, PSMD3, IGKV2D-28, IGKC, PTPN6, IGLV1-51, CARD9, IGHV3-53, THY1, IGLV2-11, IGHV3-30, IGHV3-7, IGHV3-33, PSMD11, IGKV4-1, IGKV3-20, UBB, IGLV3-21, IGLC3	227	367	16650	5.59603	3.07248e-09	1.53624e-10	1.61691e-09
GOTERM_BP_FAT	GO:0002757~immune response-activating signal transduction	32	13.3891	1.3502e-12	IGLV1-40, IGHG2, BPIFB1, IGHG3, IGHG4, IGKV1-16, IGLC6, IGHM, EZR, IGHV3-23, PSMD3, IGHA2, IGKV2D-28, IGKC, PTPN6, IGLV1-51, CARD9, IGHV3-53, CTSS, THY1, IGLV2-11, IGHV3-30, IGHV3-7, IGHV3-33, PSMD11, IGKV4-1, IGKV3-20, UBB, HSPD1, DMBT1, IGLV3-21, IGLC3	227	498	16650	4.71313	4.69618e-09	2.23628e-10	2.47139e-09
GOTERM_BP_FAT	GO:0002250~adaptive immune response	29	12.1339	3.53415e-12	IGLV1-40, IGHG2, IGHG3, IGHG4, IGKV1-16, IGLC6, IGHM, IGHV3-23, PYCARD, IGHA2, IGKV2D-28, IGKC, PTPN6, IGLV1-51, IGHV3-53, SERPING1, CTSS, IGHV1OR15-1, IGLV2-11, IGHV3-30, C1QB, C8B, IGHV3-7, IGHV3-33, IGKV4-1, IGKV3-20, HSPD1, IGLV3-21, IGLC3	227	420	16650	5.06451	1.22919e-08	5.58721e-10	6.46866e-09
GOTERM_BP_FAT	GO:0002768~immune response-regulating cell surface receptor signaling pathway	28	11.7155	6.26222e-12	IGLV1-40, IGHG2, IGHG3, IGHG4, IGKV1-16, IGLC6, IGHM, EZR, IGHV3-23, IGHA2, PSMD3, IGKV2D-28, IGKC, PTPN6, IGLV1-51, CARD9, IGHV3-53, THY1, IGLV2-11, IGHV3-30, IGHV3-7, IGHV3-33, PSMD11, IGKV4-1, IGKV3-20, UBB, IGLV3-21, IGLC3	227	399	16650	5.14723	2.178e-08	9.46956e-10	1.14618e-08
GOTERM_BP_FAT	GO:0002764~immune response-regulating signaling pathway	32	13.3891	7.15556e-12	IGLV1-40, IGHG2, BPIFB1, IGHG3, IGHG4, IGKV1-16, IGLC6, IGHM, EZR, IGHV3-23, PSMD3, IGHA2, IGKV2D-28, IGKC, PTPN6, IGLV1-51, CARD9, IGHV3-53, CTSS, THY1, IGLV2-11, IGHV3-30, IGHV3-7, IGHV3-33, PSMD11, IGKV4-1, IGKV3-20, UBB, HSPD1, DMBT1, IGLV3-21, IGLC3	227	531	16650	4.42022	2.48872e-08	1.03697e-09	1.3097e-08
GOTERM_BP_FAT	GO:0002682~regulation of immune system process	53	22.1757	7.912e-12	IGLV1-40, IGHG2, IGHG3, IGHG4, AIF1, PGC, IGKV1-16, IGLC6, IGHM, SERPINE1, PSMD3, IGKV2D-28, IGLV1-51, IGHV3-53, SERPING1, CTSS, THY1, IGLV2-11, C1QB, C8B, SCIN, IGKV4-1, UBB, IGLV3-21, BPIFB1, CLDN18, OLFM4, HMGB2, CCL24, EZR, HIST1H4A, FCN3, IGHV3-23, PYCARD, IGHA2, IGKC, GPNMB, PTPN6, CARD9, FBN1, PLSCR1, ORM1, IGHV3-30, IGHV3-7, CORO1A, IGHV3-33, ARF1, PSMD11, CD59, IGKV3-20, HSPD1, IGLC3, DM…	227	1378	16650	2.82108	2.7518e-08	1.10072e-09	1.44815e-08
GOTERM_BP_FAT	GO:0038093~Fc receptor signaling pathway	22	9.20502	1.71315e-11	IGLV1-40, IGHG2, IGLV1-51, IGHG3, IGHG4, IGKV1-16, IGLC6, IGHV3-53, IGLV2-11, IGHV3-30, IGHV3-7, IGHV3-33, PSMD11, IGHV3-23, PSMD3, IGKV4-1, IGKV3-20, IGKV2D-28, UBB, IGKC, IGLV3-21, IGLC3	227	243	16650	6.64056	5.95834e-08	2.29167e-09	3.13561e-08
GOTERM_BP_FAT	GO:0002252~immune effector process	37	15.4812	2.57959e-11	IGLV1-40, IGHG2, IGHG3, IGHG4, PGC, IGKV1-16, IGLC6, IGHM, FCN3, IGHV3-23, PYCARD, IGHA2, IGKV2D-28, IGKC, PTPN6, IGLV1-51, CARD9, IGHV3-53, SERPING1, S100A13, ANXA3, IGLV2-11, IGHV3-30, C1QB, PLSCR1, C8B, IGHV3-7, CORO1A, IGHV3-33, ARF1, CD59, IGKV4-1, IGKV3-20, HSPD1, DMBT1, IGLV3-21, IGLC3	227	742	16650	3.65752	8.97178e-08	3.32288e-09	4.72145e-08
GOTERM_BP_FAT	GO:0006898~receptor-mediated endocytosis	25	10.4603	3.09067e-11	IGLV1-40, IGLV1-51, IGKV1-16, IGLC6, IGHV3-53, CD5L, SPARC, IGLV2-11, IGHV3-30, IGHV3-7, EZR, IGHV3-33, ARF1, FOLR1, IGHV3-23, APOC3, SERPINE1, IGKV4-1, IGHA2, IGKV2D-28, IGKV3-20, IGKC, DMBT1, IGLC3, IGLV3-21	227	335	16650	5.47373	1.07494e-07	3.83906e-09	5.65691e-08
GOTERM_BP_FAT	GO:0050776~regulation of immune response	41	17.1548	3.88466e-11	IGLV1-40, IGHG2, IGHG3, HMGB2, BPIFB1, IGHG4, PGC, IGKV1-16, IGLC6, IGHM, EZR, FCN3, IGHV3-23, PYCARD, PSMD3, IGHA2, IGKV2D-28, IGKC, PTPN6, IGLV1-51, CARD9, IGHV3-53, SERPING1, CTSS, THY1, IGLV2-11, IGHV3-30, C8B, PLSCR1, C1QB, IGHV3-7, IGHV3-33, PSMD11, CD59, IGKV4-1, IGKV3-20, HSPD1, UBB, DMBT1, IGLC3, IGLV3-21	227	912	16650	3.29744	1.35108e-07	4.65891e-09	7.11015e-08
GOTERM_BP_FAT	GO:0038095~Fc-epsilon receptor signaling pathway	19	7.94979	4.13854e-11	IGLV1-40, IGLV1-51, IGKV1-16, IGLC6, IGHV3-53, IGLV2-11, IGHV3-30, IGHV3-7, IGHV3-33, PSMD11, IGHV3-23, PSMD3, IGKV4-1, IGKV2D-28, IGKV3-20, UBB, IGKC, IGLV3-21, IGLC3	227	179	16650	7.78554	1.43939e-07	4.79795e-09	7.57485e-08
GOTERM_BP_FAT	GO:0006508~proteolysis	58	24.2678	5.80651e-11	IGLV1-40, IGHG2, IGHG3, UQCRC1, IGHG4, PDIA3, PGC, IGKV1-16, IGLC6, SPINK1, SPINK4, CD44, ITIH1, SERPINA5, SERPINE1, SERPINA4, SERPINA3, PSMD3, ITIH2, IGKV2D-28, ITIH3, IGLV1-51, CTSZ, CLCA1, IGHV3-53, SERPING1, CTSS, MYH9, PLAUR, IGLV2-11, C1QB, C8B, F5, CST6, CTSE, CTSD, IGKV4-1, UBB, WFDC2, IGLV3-21, SPOCK2, DAG1, CPN1, FCN3, IGHV3-23, COL6A3, PYCARD, IGKC, CAPN5, GGH, IGHV3-30, IGHV3-7, IGHV3…	227	1693	16650	2.51281	2.0195e-07	6.51453e-09	1.06278e-07
GOTERM_BP_FAT	GO:0006910~phagocytosis, recognition	10	4.1841	6.9308e-10	IGHG2, IGHG3, IGHG4, FCN3, IGHV3-23, IGLC6, IGHA2, IGKC, IGHM, IGLC3	227	35	16650	20.9566	2.41053e-06	7.53291e-08	1.26856e-06
GOTERM_BP_FAT	GO:0006911~phagocytosis, engulfment	11	4.60251	1.11184e-09	IGHG2, IGHG3, IGHG4, AIF1, IGHV3-23, IGLC6, IGHA2, IGKC, MYH9, IGHM, IGLC3	227	50	16650	16.1366	3.86697e-06	1.17181e-07	2.03502e-06
GOTERM_BP_FAT	GO:0010324~membrane invagination	11	4.60251	5.13711e-09	IGHG2, IGHG3, IGHG4, AIF1, IGHV3-23, IGLC6, IGHA2, IGKC, MYH9, IGHM, IGLC3	227	58	16650	13.9108	1.78667e-05	5.25496e-07	9.40254e-06
GOTERM_BP_FAT	GO:0006955~immune response	51	21.3389	5.21885e-09	IGLV1-40, IGHG2, IGHG3, IGHG4, AIF1, PGC, IGKV1-16, IGLC6, IGHM, CD44, PSMD3, IGKV2D-28, IGLV1-51, IGHV3-53, SERPING1, CTSS, IGHV1OR15-1, THY1, IGLV2-11, C1QB, C8B, IGKV4-1, UBB, IGLV3-21, BPIFB1, HMGB2, CCL24, EZR, FCN3, IGHV3-23, PYCARD, IGHA2, IGKC, CSF1R, PTPN6, CARD9, TRIM28, S100A13, ANXA3, LCN2, PLSCR1, IGHV3-30, IGHV3-7, CORO1A, IGHV3-33, PSMD11, CD59, IGKV3-20, HSPD1, DMBT1, IGLC3	227	1551	16650	2.41183	1.8151e-05	5.18604e-07	9.55214e-06
GOTERM_BP_FAT	GO:0030198~extracellular matrix organization	21	8.78661	3.11996e-08	COL4A1, LTBP2, SPOCK2, FBN1, PRDX4, HSPG2, DAG1, SPARC, CTSS, EMILIN1, TTR, BGN, CD44, COL6A3, SERPINE1, COL6A1, LAMC2, VCAN, AGRN, MUC5AC, LAMC1	227	334	16650	4.6117	0.000108506	3.01422e-06	5.71051e-05
GOTERM_BP_FAT	GO:0043062~extracellular structure organization	21	8.78661	3.27899e-08	COL4A1, LTBP2, SPOCK2, FBN1, PRDX4, HSPG2, DAG1, SPARC, CTSS, EMILIN1, TTR, BGN, CD44, COL6A3, SERPINE1, COL6A1, LAMC2, VCAN, AGRN, MUC5AC, LAMC1	227	335	16650	4.59794	0.000114037	3.08225e-06	6.00159e-05
GOTERM_BP_FAT	GO:0050853~B cell receptor signaling pathway	10	4.1841	1.44908e-07	IGHG2, PTPN6, IGHG3, IGHG4, IGHV3-23, IGLC6, IGHA2, IGKC, IGHM, IGLC3	227	62	16650	11.8303	0.000503864	1.32628e-05	0.000265228
GOTERM_BP_FAT	GO:0045087~innate immune response	32	13.3891	3.53334e-07	IGHG2, HMGB2, BPIFB1, IGHG3, IGHG4, AIF1, IGLC6, IGHM, CCL24, CD44, FCN3, IGHV3-23, PYCARD, PSMD3, IGHA2, IGKC, CSF1R, PTPN6, CARD9, TRIM28, SERPING1, CTSS, LCN2, C8B, PLSCR1, C1QB, CORO1A, PSMD11, HSPD1, UBB, DMBT1, IGLC3	227	836	16650	2.80758	0.00122814	3.15096e-05	0.00064671
GOTERM_BP_FAT	GO:0042742~defense response to bacterium	17	7.11297	7.37387e-07	IGHG2, IGHG3, HMGB2, CARD9, IGHG4, PGC, IGLC6, LYZ, IGHM, ANXA3, IGHV3-23, SERPINE1, PYCARD, IGHA2, IGKC, DMBT1, IGLC3	227	266	16650	4.68766	0.00256135	6.41138e-05	0.00134964
GOTERM_BP_FAT	GO:0010951~negative regulation of endopeptidase activity	16	6.69456	7.85018e-07	SPOCK2, SPINK1, SPINK4, SERPING1, PLAUR, CD44, CST6, ITIH1, SERPINA5, COL6A3, SERPINE1, SERPINA4, SERPINA3, ITIH2, ITIH3, WFDC2	227	235	16650	4.99391	0.00272657	6.65903e-05	0.00143682
GOTERM_BP_FAT	GO:0010466~negative regulation of peptidase activity	16	6.69456	1.46433e-06	SPOCK2, SPINK1, SPINK4, SERPING1, PLAUR, CD44, CST6, ITIH1, SERPINA5, COL6A3, SERPINE1, SERPINA4, SERPINA3, ITIH2, ITIH3, WFDC2	227	247	16650	4.75129	0.00508001	0.000121254	0.00268016
GOTERM_BP_FAT	GO:0048584~positive regulation of response to stimulus	54	22.5941	1.65697e-06	IGLV1-40, IGHG2, IGHG3, IGHG4, PDIA3, AIF1, PGC, IGKV1-16, IGLC6, IGHM, CD44, SERPINE1, RHOA, PSMD3, IGKV2D-28, IGLV1-51, IGHV3-53, SERPING1, CTSS, PLAUR, THY1, IGLV2-11, C1QB, C8B, IGKV4-1, UBB, IGLV3-21, BPIFB1, HMGB2, CCL24, EZR, FCN3, IGHV3-23, PYCARD, IGHA2, IGKC, GPNMB, CSF1R, PTPN6, CARD9, PSAP, TRIM28, S100A13, PLSCR1, IGHV3-30, IGHV3-7, EPS8, IGHV3-33, PSMD11, CD59, IGKV3-20, HSPD1, IGLC…	227	2030	16650	1.95113	0.00574638	0.000134013	0.00303274
GOTERM_BP_FAT	GO:0002576~platelet degranulation	11	4.60251	1.93785e-06	ORM1, TLN1, F5, PSAP, SERPINE1, SERPINA4, SERPINA3, TUBA4A, SERPING1, ITIH3, SPARC	227	107	16650	7.54045	0.00671719	0.000153167	0.00354682
GOTERM_BP_FAT	GO:0045055~regulated exocytosis	17	7.11297	2.09767e-06	TLN1, PSAP, SERPING1, SPARC, S100A13, ANXA3, ORM1, CORO1A, F5, ARF1, SCIN, SERPINE1, SERPINA4, RAB11B, SERPINA3, TUBA4A, ITIH3	227	288	16650	4.32957	0.00726915	0.000162113	0.00383933
GOTERM_BP_FAT	GO:0006887~exocytosis	20	8.3682	2.73896e-06	TLN1, PSAP, SERPING1, SPARC, S100A13, ANXA3, ORM1, CORO1A, SCFD1, ANK1, F5, ARF1, SCIN, SERPINA4, SERPINE1, RALB, RAB11B, SERPINA3, TUBA4A, ITIH3	227	404	16650	3.63109	0.0094809	0.000207068	0.00501305
GOTERM_BP_FAT	GO:0050851~antigen receptor-mediated signaling pathway	15	6.27615	2.909e-06	IGHG2, PTPN6, IGHG3, IGHG4, IGLC6, IGHM, THY1, EZR, PSMD11, IGHV3-23, PSMD3, IGHA2, UBB, IGKC, IGLC3	227	228	16650	4.82553	0.0100665	0.000215243	0.00532426
GOTERM_BP_FAT	GO:0061024~membrane organization	34	14.2259	3.42751e-06	IGHG2, IGHG3, GNAI3, IGHG4, AIF1, IGLC6, VPS37B, CNP, IGHM, RPS26, ANK1, EZR, FOLR1, SERPINA5, IGHV3-23, RAB11B, IGHA2, NDRG1, AGRN, RPS20, IGKC, GOLGA4, CTSZ, MYH9, RPL28, RPS8, PLSCR1, SCFD1, CORO1A, F5, ARF1, CD59, RPS14, IGLC3	227	1027	16650	2.42827	0.0118501	0.000248321	0.00627325
GOTERM_BP_FAT	GO:0006888~ER to Golgi vesicle-mediated transport	13	5.43933	5.50274e-06	RAB2A, CTSZ, NRBP1, LMAN2, SCFD1, COG5, ANK1, F5, ARF1, FOLR1, COPB1, CD59, SPTB	227	177	16650	5.38714	0.0189566	0.000390507	0.0100713
GOTERM_BP_FAT	GO:0006952~defense response	43	17.9916	6.2824e-06	ABCF1, IGHG2, IGHG3, BPIFB1, HMGB2, IGHG4, AIF1, PGC, IGLC6, IGHM, CCL24, CD44, FCN3, IGHV3-23, SERPINE1, SERPINA3, PYCARD, IGHA2, PSMD3, IGKC, CSF1R, PTPN6, CARD9, TRIM28, LYZ, SAA4, SERPING1, CD5L, CTSS, ANXA3, LCN2, C8B, ORM1, PLSCR1, C1QB, CORO1A, ARF1, PSMD11, CD59, HSPD1, UBB, DMBT1, IGLC3	227	1518	16650	2.07771	0.0216133	0.00043691	0.0114982
GOTERM_BP_FAT	GO:0045861~negative regulation of proteolysis	17	7.11297	7.19911e-06	SPOCK2, SPINK1, SPINK4, SERPING1, PLAUR, CD44, CST6, ITIH1, CD59, SERPINA5, COL6A3, SERPINE1, SERPINA4, SERPINA3, ITIH2, ITIH3, WFDC2	227	317	16650	3.93349	0.0247277	0.000490833	0.0131758
GOTERM_BP_FAT	GO:0051251~positive regulation of lymphocyte activation	16	6.69456	9.19116e-06	PTPN6, IGHG2, IGHG3, IGHG4, AIF1, IGLC6, IGHM, THY1, CORO1A, CD59, IGHV3-23, PYCARD, IGHA2, HSPD1, IGKC, IGLC3	227	287	16650	4.08909	0.0314615	0.000614561	0.0168214
GOTERM_BP_FAT	GO:0008037~cell recognition	12	5.02092	9.37363e-06	IGHG2, IGHG3, CORO1A, IGHG4, FCN3, IGHV3-23, IGLC6, IGHA2, VCAN, IGKC, IGHM, IGLC3	227	156	16650	5.64216	0.0320759	0.000614936	0.0171553
GOTERM_BP_FAT	GO:0052548~regulation of endopeptidase activity	18	7.53138	1.35661e-05	SPOCK2, SPINK1, SPINK4, SERPING1, PLAUR, CD44, CST6, ITIH1, SERPINA5, COL6A3, SERPINE1, SERPINA4, PYCARD, SERPINA3, ITIH2, ITIH3, HSPD1, WFDC2	227	372	16650	3.5491	0.0460873	0.00087338	0.0248273
GOTERM_BP_FAT	GO:0009617~response to bacterium	22	9.20502	1.73542e-05	IGHG2, IGHG3, HMGB2, CARD9, IGHG4, PGC, IGLC6, LYZ, CNP, GNG12, SPARC, IGHM, ANXA3, LCN2, IGHV3-23, SERPINE1, PYCARD, IGHA2, HSPD1, IGKC, DMBT1, IGLC3	227	544	16650	2.96628	0.0585728	0.00109682	0.0317588
GOTERM_BP_FAT	GO:0002696~positive regulation of leukocyte activation	16	6.69456	2.37002e-05	PTPN6, IGHG2, IGHG3, IGHG4, AIF1, IGLC6, IGHM, THY1, CORO1A, CD59, IGHV3-23, PYCARD, IGHA2, HSPD1, IGKC, IGLC3	227	311	16650	3.77353	0.0791243	0.00147089	0.04337
GOTERM_BP_FAT	GO:0043086~negative regulation of catalytic activity	28	11.7155	2.82076e-05	GNAI3, SPOCK2, SPINK1, SPINK4, GPRC5A, CD44, ITIH1, SERPINA5, COL6A3, APOC3, SERPINE1, SERPINA4, SERPINA3, PYCARD, PSMD3, ITIH2, ITIH3, PTPN6, SERPING1, PIK3IP1, ANXA3, PLAUR, THY1, BGN, CST6, PSMD11, UBB, WFDC2	227	839	16650	2.44785	0.0934486	0.0017197	0.0516163
GOTERM_BP_FAT	GO:0052547~regulation of peptidase activity	18	7.53138	3.02176e-05	SPOCK2, SPINK1, SPINK4, SERPING1, PLAUR, CD44, CST6, ITIH1, SERPINA5, COL6A3, SERPINE1, SERPINA4, PYCARD, SERPINA3, ITIH2, ITIH3, HSPD1, WFDC2	227	396	16650	3.334	0.099764	0.0018104	0.0552933
GOTERM_BP_FAT	GO:0050871~positive regulation of B cell activation	9	3.76569	3.03317e-05	IGHG2, IGHG3, IGHG4, IGHV3-23, IGLC6, IGHA2, IGKC, IGHM, IGLC3	227	90	16650	7.3348	0.100121	0.00178646	0.0555021
GOTERM_BP_FAT	GO:1901135~carbohydrate derivative metabolic process	36	15.0628	3.1366e-05	GNAI3, UQCRC1, GM2A, SPOCK2, GALNT5, ATP5B, DAG1, ATP6V1B2, PRKCSH, TYMP, CD44, ITIH1, ITIH2, AGRN, A4GNT, RPN2, ITIH3, MUC13, MUC2, PFKL, PSAP, HSPG2, GLTP, PLAUR, MGAT1, MAN2A1, ATP6V1A, MGAT3, BGN, NME3, GFPT1, AKR1B10, ADSL, VCAN, MUC5AC, ATP5A1	227	1247	16650	2.1175	0.103353	0.00181656	0.0573941
GOTERM_BP_FAT	GO:0050867~positive regulation of cell activation	16	6.69456	3.29257e-05	PTPN6, IGHG2, IGHG3, IGHG4, AIF1, IGLC6, IGHM, THY1, CORO1A, CD59, IGHV3-23, PYCARD, IGHA2, HSPD1, IGKC, IGLC3	227	320	16650	3.6674	0.108204	0.00187557	0.0602472
GOTERM_BP_FAT	GO:0098542~defense response to other organism	20	8.3682	4.64824e-05	IGHG2, IGHG3, HMGB2, CARD9, IGHG4, PGC, IGLC6, LYZ, IGHM, ANXA3, PLSCR1, ARF1, FCN3, IGHV3-23, SERPINE1, PYCARD, IGHA2, IGKC, DMBT1, IGLC3	227	494	16650	2.96956	0.149278	0.00260418	0.0850434
GOTERM_BP_FAT	GO:0050864~regulation of B cell activation	10	4.1841	5.90657e-05	IGHG2, PTPN6, IGHG3, IGHG4, IGHV3-23, IGLC6, IGHA2, IGKC, IGHM, IGLC3	227	127	16650	5.77543	0.185708	0.00325559	0.108054
GOTERM_BP_FAT	GO:0007596~blood coagulation	16	6.69456	7.02198e-05	PTPN6, TLN1, FERMT3, SERPING1, TSPAN8, MYH9, PLAUR, PLSCR1, F5, CD59, SERPINA5, SERPINE1, HIST1H3A, RHOA, H3F3B, EHD1	227	342	16650	3.43149	0.216695	0.00380887	0.128446
GOTERM_BP_FAT	GO:0007155~cell adhesion	43	17.9916	9.00368e-05	TLN1, OLFM4, CLDN18, HDLBP, SPOCK2, AIF1, ATP5B, FERMT3, DAG1, GPRC5A, RPS26, EZR, CD44, SH3GLB2, SERPINE1, COL6A3, PYCARD, RAB11B, COL6A1, NDRG1, GPNMB, EHD1, THBS2, PTPN6, CDHR2, FBN1, COL15A1, CDHR5, MYH9, SIRPA, EMILIN1, THY1, CORO1A, CD59, SERBP1, HIST1H3A, VCAN, LAMC2, LAMC1, HSPD1, TMPO, EPS8L2, EPS8L1	227	1699	16650	1.85637	0.268869	0.00480629	0.164668
GOTERM_BP_FAT	GO:0022610~biological adhesion	43	17.9916	9.74366e-05	TLN1, OLFM4, CLDN18, HDLBP, SPOCK2, AIF1, ATP5B, FERMT3, DAG1, GPRC5A, RPS26, EZR, CD44, SH3GLB2, SERPINE1, COL6A3, PYCARD, RAB11B, COL6A1, NDRG1, GPNMB, EHD1, THBS2, PTPN6, CDHR2, FBN1, COL15A1, CDHR5, MYH9, SIRPA, EMILIN1, THY1, CORO1A, CD59, SERBP1, HIST1H3A, VCAN, LAMC2, LAMC1, HSPD1, TMPO, EPS8L2, EPS8L1	227	1705	16650	1.84983	0.287447	0.0051217	0.178189
GOTERM_BP_FAT	GO:0030162~regulation of proteolysis	24	10.0418	9.85983e-05	SPOCK2, SPINK1, SERPING1, SPINK4, MYH9, PLAUR, C8B, CD44, CST6, PSMD11, ITIH1, CD59, SERPINA5, COL6A3, SERPINA4, SERPINE1, PYCARD, SERPINA3, PSMD3, ITIH2, UBB, ITIH3, HSPD1, WFDC2	227	708	16650	2.48637	0.29032	0.00510545	0.180312
GOTERM_BP_FAT	GO:0007599~hemostasis	16	6.69456	0.000116784	PTPN6, TLN1, FERMT3, SERPING1, TSPAN8, MYH9, PLAUR, PLSCR1, F5, CD59, SERPINA5, SERPINE1, HIST1H3A, RHOA, H3F3B, EHD1	227	358	16650	3.27812	0.333821	0.00595568	0.213535
GOTERM_BP_FAT	GO:0050817~coagulation	16	6.69456	0.000116784	PTPN6, TLN1, FERMT3, SERPING1, TSPAN8, MYH9, PLAUR, PLSCR1, F5, CD59, SERPINA5, SERPINE1, HIST1H3A, RHOA, H3F3B, EHD1	227	358	16650	3.27812	0.333821	0.00595568	0.213535
GOTERM_BP_FAT	GO:0048193~Golgi vesicle transport	15	6.27615	0.000122029	RAB2A, CTSZ, NRBP1, CORO7, LMAN2, COG5, SCFD1, ANK1, F5, ARF1, FOLR1, CD59, COPB1, GOLGA4, SPTB	227	319	16650	3.44897	0.345866	0.00613246	0.223116
GOTERM_BP_FAT	GO:0051346~negative regulation of hydrolase activity	17	7.11297	0.000122168	SPOCK2, SPINK1, SPINK4, SERPING1, PLAUR, CD44, CST6, ITIH1, SERPINA5, COL6A3, SERPINE1, APOC3, SERPINA4, SERPINA3, ITIH2, ITIH3, WFDC2	227	401	16650	3.10952	0.346181	0.00605197	0.223369
GOTERM_BP_FAT	GO:0032940~secretion by cell	29	12.1339	0.00012299	TLN1, UTS2, LTBP2, SLC44A4, PDIA4, ANK1, EZR, SERPINE1, SERPINA4, SERPINA3, PYCARD, RAB11B, RALB, ITIH3, CSF1R, PFKL, PSAP, SERPING1, SPARC, ANXA3, S100A13, ORM1, SCFD1, CORO1A, F5, ARF1, SCIN, TUBA4A, HSPD1	227	966	16650	2.20196	0.348049	0.00600704	0.224872
GOTERM_BP_FAT	GO:0051707~response to other organism	26	10.8787	0.000158594	IGHG2, HMGB2, IGHG3, IGHG4, ITLN1, PGC, IGLC6, CNP, GNG12, IGHM, FCN3, SERPINE1, IGHV3-23, PYCARD, IGHA2, IGKC, CARD9, LYZ, SPARC, ANXA3, LCN2, PLSCR1, ARF1, HSPD1, DMBT1, IGLC3	227	829	16650	2.30042	0.423991	0.00763229	0.289879
GOTERM_BP_FAT	GO:0043207~response to external biotic stimulus	26	10.8787	0.000158594	IGHG2, HMGB2, IGHG3, IGHG4, ITLN1, PGC, IGLC6, CNP, GNG12, IGHM, FCN3, SERPINE1, IGHV3-23, PYCARD, IGHA2, IGKC, CARD9, LYZ, SPARC, ANXA3, LCN2, PLSCR1, ARF1, HSPD1, DMBT1, IGLC3	227	829	16650	2.30042	0.423991	0.00763229	0.289879
GOTERM_BP_FAT	GO:0051249~regulation of lymphocyte activation	17	7.11297	0.000162619	PTPN6, IGHG2, IGHG3, IGHG4, AIF1, IGLC6, IGHM, THY1, CORO1A, CD59, IGHV3-23, PYCARD, IGHA2, HSPD1, IGKC, GPNMB, IGLC3	227	411	16650	3.03386	0.432001	0.00771849	0.297226
GOTERM_BP_FAT	GO:0010033~response to organic substance	61	25.523	0.000171332	UTS2, TLN1, UQCRC1, LTBP2, AIF1, PDIA6, CNP, GOT1, CD44, SERPINE1, RHOA, RALB, PSMD3, APOM, MB, PFKL, SNRPN, CTSS, HNRNPU, ATP6V1A, BGN, UBB, HMGB2, CLDN18, DAG1, ATP6V1B2, GNG12, MANF, CPN1, ALDH3A1, CCL24, EZR, HSPA2, FOLR1, RAB11B, HNRNPD, HSPA6, PYCARD, COL6A1, AGRN, TFF1, EHD1, CSF1R, EEF1A1, PTPN6, CARD9, COL4A1, PSAP, FBN1, GGH, SPARC, ANXA3, LCN2, PLSCR1, CORO1A, EPS8, PSMD11, GFPT1, PON1…	227	2822	16650	1.58548	0.448958	0.00802095	0.313127
GOTERM_BP_FAT	GO:0002694~regulation of leukocyte activation	18	7.53138	0.000230502	PTPN6, IGHG2, IGHG3, IGHG4, AIF1, IGLC6, IGHM, THY1, PLSCR1, CORO1A, CD59, IGHV3-23, PYCARD, IGHA2, HSPD1, IGKC, GPNMB, IGLC3	227	468	16650	2.82108	0.55147	0.0106335	0.421052
GOTERM_BP_FAT	GO:0007166~cell surface receptor signaling pathway	58	24.2678	0.000234958	IGLV1-40, CTHRC1, IGHG2, IGHG3, TSPAN1, IGHG4, LTBP2, PDIA3, FERMT3, IGKV1-16, IGLC6, TSPAN8, IGHM, GOT1, CD44, SERPINE1, RHOA, PSMD3, IGKV2D-28, IGLV1-51, IGHV3-53, CNPY2, MYH9, THY1, PLAUR, IGLV2-11, ATP6V1A, BGN, CD82, IGKV4-1, UBB, IGLV3-21, HMGB2, CLDN18, ATP6V1B2, GPRC5A, CCL24, EZR, FOLR1, IGHV3-23, PYCARD, IGHA2, IGKC, CSF1R, PTPN6, CARD9, COL4A1, FBN1, LCN2, IGHV3-30, IGHV3-7, CORO1A, EP…	227	2669	16650	1.59392	0.558368	0.0106961	0.429174
GOTERM_BP_FAT	GO:0051604~protein maturation	13	5.43933	0.000342265	C8B, CTSZ, UQCRC1, CD59, SERPINE1, PRDX4, CTSE, PYCARD, SERPING1, HSPD1, CTSS, MYH9, CPN1	227	271	16650	3.51854	0.695961	0.0153434	0.624601
GOTERM_BP_FAT	GO:0009607~response to biotic stimulus	26	10.8787	0.000347304	IGHG2, HMGB2, IGHG3, IGHG4, ITLN1, PGC, IGLC6, CNP, GNG12, IGHM, FCN3, SERPINE1, IGHV3-23, PYCARD, IGHA2, IGKC, CARD9, LYZ, SPARC, ANXA3, LCN2, PLSCR1, ARF1, HSPD1, DMBT1, IGLC3	227	873	16650	2.18448	0.701246	0.0153696	0.63377
GOTERM_BP_FAT	GO:0030203~glycosaminoglycan metabolic process	10	4.1841	0.000374167	BGN, CD44, ITIH1, SPOCK2, GALNT5, HSPG2, ITIH2, VCAN, AGRN, ITIH3	227	162	16650	4.52766	0.727903	0.0163409	0.682632
GOTERM_BP_FAT	GO:0001894~tissue homeostasis	11	4.60251	0.000382863	MUC2, IGHG3, CLDN18, CORO1A, SERPINA3, LYZ, IGHA2, TFF1, MUC5AC, IGKC, MUC13	227	198	16650	4.07489	0.736012	0.0165103	0.698444
GOTERM_BP_FAT	GO:0046903~secretion	30	12.5523	0.000441693	TLN1, UTS2, LTBP2, SLC44A4, PDIA4, ANK1, EZR, SERPINE1, SERPINA4, SERPINA3, PYCARD, RAB11B, RALB, ITIH3, CSF1R, PFKL, PSAP, SERPING1, SPARC, S100A13, ANXA3, PNPLA8, ORM1, SCFD1, CORO1A, F5, ARF1, SCIN, TUBA4A, HSPD1	227	1098	16650	2.00404	0.784877	0.0187909	0.805355
GOTERM_BP_FAT	GO:0032269~negative regulation of cellular protein metabolic process	28	11.7155	0.000444163	SPOCK2, DAG1, SPINK1, SPINK4, GPRC5A, EZR, CD44, ITIH1, SERPINA5, COL6A3, SERPINE1, SERPINA4, SERPINA3, PYCARD, HNRNPD, PSMD3, ITIH2, ITIH3, PTPN6, SERPING1, THY1, PLAUR, BGN, CST6, PSMD11, CD59, UBB, WFDC2	227	992	16650	2.07031	0.786719	0.0186668	0.809843
GOTERM_BP_FAT	GO:0022607~cellular component assembly	56	23.431	0.00047403	TLN1, AIF1, FERMT3, VPS37B, PRKCSH, HIST1H2BN, RHOA, RALB, APOM, CTSZ, PFKL, HIST1H1C, CDHR2, CORO7, CDHR5, THY1, F5, TBCA, RPS14, SCIN, ADSL, LAMC2, LAMC1, UBB, EPS8L2, EPS8L1, SPTB, OLFM4, HMGB2, SPOCK2, DAG1, CCL24, EZR, HIST1H4A, HSPA2, FOLR1, APOC3, PYCARD, COL6A1, AGRN, EHD1, HIST2H3PS2, THBS2, TRIM28, SEPT11, LCN2, TEX12, SCFD1, CORO1A, EPS8, ARF1, PSMD11, CD59, HIST1H3A, H3F3B, HSPD1	227	2618	16650	1.56894	0.807771	0.0196722	0.864075
GOTERM_BP_FAT	GO:0009605~response to external stimulus	47	19.6653	0.000482685	IGHG2, IGHG3, HMGB2, IGHG4, AIF1, PGC, ITLN1, IGLC6, DAG1, CNP, TSPAN8, GNG12, IGHM, ALDH3A1, CCL24, TYMP, EZR, FCN3, FOLR1, IGHV3-23, SERPINE1, RALB, PYCARD, RHOA, IGHA2, IGKC, GPNMB, CSF1R, CARD9, LYZ, SAA4, SERPING1, SPARC, ANXA3, PLAUR, LCN2, C8B, PLSCR1, CORO1A, ARF1, CD59, PON1, ADSL, HSPD1, DMBT1, IGLC3, SPTB	227	2073	16650	1.66298	0.813474	0.0197918	0.879787
GOTERM_BP_FAT	GO:0050865~regulation of cell activation	18	7.53138	0.000509083	PTPN6, IGHG2, IGHG3, IGHG4, AIF1, IGLC6, IGHM, THY1, PLSCR1, CORO1A, CD59, IGHV3-23, PYCARD, IGHA2, HSPD1, IGKC, GPNMB, IGLC3	227	501	16650	2.63526	0.829844	0.0206202	0.92769
GOTERM_BP_FAT	GO:0006461~protein complex assembly	36	15.0628	0.00055113	HMGB2, OLFM4, AIF1, FERMT3, PRKCSH, CCL24, HIST1H2BN, HIST1H4A, FOLR1, RALB, PYCARD, COL6A1, HIST2H3PS2, EHD1, CTSZ, PFKL, HIST1H1C, TRIM28, CORO7, SEPT11, LCN2, SCFD1, CORO1A, F5, EPS8, ARF1, TBCA, PSMD11, CD59, SCIN, HIST1H3A, ADSL, H3F3B, HSPD1, LAMC1, SPTB	227	1445	16650	1.82736	0.853005	0.0220482	1.00395
GOTERM_BP_FAT	GO:0006022~aminoglycan metabolic process	10	4.1841	0.000554828	BGN, CD44, ITIH1, SPOCK2, GALNT5, HSPG2, ITIH2, VCAN, AGRN, ITIH3	227	171	16650	4.28936	0.854885	0.0219422	1.01065
GOTERM_BP_FAT	GO:0070271~protein complex biogenesis	36	15.0628	0.000558093	HMGB2, OLFM4, AIF1, FERMT3, PRKCSH, CCL24, HIST1H2BN, HIST1H4A, FOLR1, RALB, PYCARD, COL6A1, HIST2H3PS2, EHD1, CTSZ, PFKL, HIST1H1C, TRIM28, CORO7, SEPT11, LCN2, SCFD1, CORO1A, F5, EPS8, ARF1, TBCA, PSMD11, CD59, SCIN, HIST1H3A, ADSL, H3F3B, HSPD1, LAMC1, SPTB	227	1446	16650	1.82609	0.856524	0.0218219	1.01657
GOTERM_BP_FAT	GO:0001775~cell activation	26	10.8787	0.000637936	IGHG2, PTPN6, TLN1, IGHG3, IGHG4, AIF1, FERMT3, IGLC6, IGHM, MYH9, S100A13, ANXA3, THY1, PLSCR1, CORO1A, F5, CD59, IGHV3-23, RHOA, PYCARD, IGHA2, NDRG1, HSPD1, IGKC, GPNMB, IGLC3	227	910	16650	2.09566	0.891331	0.0246293	1.1612
GOTERM_BP_FAT	GO:1901137~carbohydrate derivative biosynthetic process	23	9.62343	0.000642957	MUC2, GNAI3, ATP5B, GALNT5, HSPG2, DAG1, PRKCSH, PLAUR, MGAT1, MAN2A1, TYMP, MGAT3, BGN, NME3, GFPT1, ADSL, VCAN, RPN2, AGRN, MUC5AC, A4GNT, ATP5A1, MUC13	227	756	16650	2.23149	0.893213	0.0245484	1.17029
GOTERM_BP_FAT	GO:0044085~cellular component biogenesis	60	25.1046	0.00072203	TLN1, AIF1, FERMT3, VPS37B, PRKCSH, HIST1H2BN, RHOA, RALB, APOM, CTSZ, PFKL, HIST1H1C, CDHR2, CORO7, CDHR5, THY1, F5, TBCA, RPS14, SCIN, ADSL, LAMC2, LAMC1, UBB, EPS8L2, EPS8L1, SPTB, OLFM4, HMGB2, SPOCK2, DAG1, CCL24, RPS26, EZR, HIST1H4A, HSPA2, FOLR1, APOC3, PYCARD, COL6A1, AGRN, RPS20, HIST2H3PS2, EHD1, THBS2, TRIM28, SEPT11, RPS8, RPL28, LCN2, TEX12, SCFD1, CORO1A, EPS8, ARF1, PSMD11, CD59, …	227	2914	16650	1.51025	0.918904	0.0272282	1.31332
GOTERM_BP_FAT	GO:0065003~macromolecular complex assembly	40	16.7364	0.000834247	HMGB2, OLFM4, AIF1, FERMT3, PRKCSH, CCL24, HIST1H2BN, HIST1H4A, FOLR1, APOC3, PYCARD, RALB, COL6A1, HIST2H3PS2, EHD1, APOM, CTSZ, PFKL, HIST1H1C, TRIM28, CORO7, SEPT11, LCN2, SCFD1, CORO1A, F5, ARF1, EPS8, TBCA, PSMD11, CD59, RPS14, SCIN, HIST1H3A, ADSL, H3F3B, UBB, HSPD1, LAMC1, SPTB	227	1710	16650	1.71574	0.945126	0.0310588	1.51597
GOTERM_BP_FAT	GO:0044092~negative regulation of molecular function	29	12.1339	0.000984314	GNAI3, SPOCK2, SPINK1, SPINK4, GPRC5A, CD44, ITIH1, SERPINA5, SERPINA4, COL6A3, APOC3, SERPINE1, RALB, SERPINA3, PYCARD, PSMD3, ITIH2, ITIH3, PTPN6, SERPING1, PIK3IP1, ANXA3, PLAUR, THY1, BGN, CST6, PSMD11, UBB, WFDC2	227	1100	16650	1.93372	0.967455	0.0361594	1.78635
GOTERM_BP_FAT	GO:0051248~negative regulation of protein metabolic process	28	11.7155	0.00103317	SPOCK2, DAG1, SPINK1, SPINK4, GPRC5A, EZR, CD44, ITIH1, SERPINA5, COL6A3, SERPINE1, SERPINA4, SERPINA3, PYCARD, HNRNPD, PSMD3, ITIH2, ITIH3, PTPN6, SERPING1, THY1, PLAUR, BGN, CST6, PSMD11, CD59, UBB, WFDC2	227	1049	16650	1.95781	0.972546	0.037525	1.87423
GOTERM_BP_FAT	GO:0042060~wound healing	18	7.53138	0.00119215	PTPN6, TLN1, FERMT3, SERPING1, TSPAN8, SPARC, MYH9, PLAUR, PLSCR1, F5, CD59, SERPINA5, SERPINE1, HIST1H3A, RHOA, H3F3B, TFF1, EHD1	227	542	16650	2.43591	0.984216	0.0427314	2.15965
GOTERM_BP_FAT	GO:0030277~maintenance of gastrointestinal epithelium	4	1.67364	0.00121275	MUC2, SERPINA3, TFF1, MUC13	227	16	16650	18.337	0.985309	0.0430112	2.19658
GOTERM_BP_FAT	GO:0045321~leukocyte activation	22	9.20502	0.00131417	PTPN6, IGHG2, IGHG3, IGHG4, AIF1, IGLC6, MYH9, IGHM, S100A13, ANXA3, THY1, PLSCR1, CORO1A, CD59, IGHV3-23, PYCARD, IGHA2, NDRG1, HSPD1, IGKC, GPNMB, IGLC3	227	747	16650	2.16018	0.98968	0.0460571	2.37819
GOTERM_BP_FAT	GO:0030041~actin filament polymerization	9	3.76569	0.00137794	CCL24, CORO1A, EPS8, ARF1, AIF1, SCIN, PYCARD, CORO7, SPTB	227	157	16650	4.20466	0.991735	0.0477583	2.49222
GOTERM_BP_FAT	GO:0009611~response to wounding	20	8.3682	0.00140702	PTPN6, TLN1, AIF1, FERMT3, SERPING1, TSPAN8, SPARC, MYH9, PLAUR, PLSCR1, F5, FOLR1, CD59, SERPINA5, HIST1H3A, SERPINE1, RHOA, H3F3B, TFF1, EHD1	227	649	16650	2.26034	0.992531	0.0482618	2.54418
GOTERM_BP_FAT	GO:0016477~cell migration	30	12.5523	0.00144142	CTHRC1, HMGB2, OLFM4, UTS2, TSPAN1, AIF1, FERMT3, ATP5B, DAG1, CCL24, CD44, FOLR1, SERPINE1, PYCARD, RHOA, RRAS, GPNMB, CSF1R, PTPN6, SAA4, SPARC, MYH9, SIRPA, ANXA3, THY1, CORO1A, EPS8, VCAN, LAMC2, LAMC1	227	1184	16650	1.85848	0.993375	0.0489312	2.60562
GOTERM_BP_FAT	GO:0050878~regulation of body fluid levels	17	7.11297	0.00144935	PTPN6, TLN1, UTS2, FERMT3, SERPING1, TSPAN8, MYH9, PLAUR, PLSCR1, F5, CD59, SERPINA5, SERPINE1, HIST1H3A, RHOA, H3F3B, EHD1	227	503	16650	2.47896	0.993555	0.0487188	2.61977
GOTERM_BP_FAT	GO:0016485~protein processing	11	4.60251	0.00147516	C8B, CTSZ, UQCRC1, CD59, SERPINE1, PYCARD, CTSE, SERPING1, CTSS, MYH9, CPN1	227	236	16650	3.41876	0.994109	0.0490914	2.66583
GOTERM_BP_FAT	GO:0001525~angiogenesis	15	6.27615	0.00158039	UTS2, COL4A1, ATP5B, HSPG2, COL15A1, SPARC, MYH9, ANXA3, THY1, CCL24, TYMP, SERPINE1, RHOA, RRAS, THBS2	227	413	16650	2.66397	0.995917	0.0520063	2.85341
GOTERM_BP_FAT	GO:0030574~collagen catabolic process	6	2.51046	0.00187882	COL4A1, COL6A3, COL15A1, COL6A1, CTSD, CTSS	227	65	16650	6.77059	0.998556	0.0609543	3.3835
GOTERM_BP_FAT	GO:0042113~B cell activation	11	4.60251	0.00200282	IGHG2, PTPN6, IGHG3, IGHG4, IGHV3-23, IGLC6, IGHA2, HSPD1, IGKC, IGHM, IGLC3	227	246	16650	3.27979	0.999063	0.0642507	3.60297
GOTERM_BP_FAT	GO:0051336~regulation of hydrolase activity	32	13.3891	0.00232697	HMGB2, GM2A, SPOCK2, SPINK1, SPINK4, CCL24, HSPA2, CD44, ITIH1, SERPINA5, SERPINA4, APOC3, COL6A3, SERPINE1, SERPINA3, PYCARD, RHOA, ITIH2, AGRN, ITIH3, SSBP1, SERPING1, HNRNPU, PLAUR, THY1, PLSCR1, CST6, HSPD1, EPS8L2, WFDC2, EPS8L1, SPTB	227	1337	16650	1.75552	0.999697	0.0735915	4.17442
GOTERM_BP_FAT	GO:0033036~macromolecule localization	56	23.431	0.00266233	TLN1, UTS2, GM2A, LTBP2, PDIA3, VPS37B, PDIA4, YBX1, HOOK1, ANK1, COPB1, SERPINA5, RHOA, RALB, APOM, GOLGA4, PFKL, CORO7, MYH9, GLTP, ATP6V1A, PNPLA8, RPS14, SCIN, CLDN18, HDLBP, DAG1, ATP6V1B2, LMAN2, HNRNPA3, RPS26, EZR, APOC3, RAB11B, PYCARD, BTF3, AGRN, RPS20, EHD1, CSF1R, RAB2A, CES1, RRBP1, PSAP, FBN1, TRIM28, S100A13, RPS8, RPL28, COG5, SCFD1, ARF1, PON1, PTTG1IP, HSPD1, DMBT1	227	2817	16650	1.45811	0.999906	0.0830053	4.76227
GOTERM_BP_FAT	GO:1901700~response to oxygen-containing compound	34	14.2259	0.00268627	HMGB2, UTS2, AIF1, DAG1, CNP, GNG12, ATP6V1B2, ALDH3A1, GPX2, GOT1, EZR, FOLR1, SERPINE1, HNRNPD, PYCARD, RAB11B, COL6A1, AGRN, TFF1, APOM, MB, CARD9, COL4A1, PFKL, PSAP, FBN1, GGH, SPARC, HNRNPU, LCN2, ATP6V1A, EPS8, PON1, HSPD1	227	1466	16650	1.70111	0.999914	0.0829782	4.8041
GOTERM_BP_FAT	GO:0040011~locomotion	35	14.6444	0.00284092	CTHRC1, HMGB2, OLFM4, UTS2, TSPAN1, SPOCK2, AIF1, ATP5B, FERMT3, DAG1, CCL24, TYMP, EZR, CD44, FOLR1, SERPINE1, PYCARD, RHOA, RRAS, GPNMB, CSF1R, PTPN6, SAA4, SPARC, MYH9, SIRPA, ANXA3, PLAUR, THY1, CORO1A, EPS8, VCAN, LAMC2, LAMC1, SPTB	227	1530	16650	1.6779	0.99995	0.0867795	5.07394
GOTERM_BP_FAT	GO:0044243~multicellular organism catabolic process	6	2.51046	0.00294837	COL4A1, COL6A3, COL15A1, COL6A1, CTSD, CTSS	227	72	16650	6.11233	0.999965	0.0891344	5.26098
GOTERM_BP_FAT	GO:0048514~blood vessel morphogenesis	16	6.69456	0.00296683	UTS2, COL4A1, ATP5B, HSPG2, COL15A1, SPARC, MYH9, ANXA3, THY1, CCL24, TYMP, FOLR1, SERPINE1, RHOA, RRAS, THBS2	227	491	16650	2.39016	0.999967	0.0888964	5.29307
GOTERM_BP_FAT	GO:0046907~intracellular transport	36	15.0628	0.00298713	NRBP1, LTBP2, PDIA3, ATP5B, DAG1, VPS37B, LMAN2, HOOK1, RPS26, ANK1, EZR, FOLR1, COPB1, RHOA, RPS20, EHD1, GOLGA4, RAB2A, CTSZ, CES1, TRIM28, CORO7, RPL28, S100A13, RPS8, COG5, SCFD1, CORO1A, F5, ARF1, CD59, RPS14, PTTG1IP, ATP5A1, UBB, SPTB	227	1594	16650	1.65654	0.99997	0.0887152	5.32836
GOTERM_BP_FAT	GO:0060249~anatomical structure homeostasis	13	5.43933	0.00321006	MUC2, IGHG3, CLDN18, LYZ, HNRNPU, CORO1A, HIST1H4A, SERPINA3, IGHA2, MUC5AC, TFF1, IGKC, MUC13	227	352	16650	2.70888	0.999986	0.0942215	5.71506
GOTERM_BP_FAT	GO:0009100~glycoprotein metabolic process	14	5.85774	0.00322708	MUC2, SPOCK2, GALNT5, DAG1, PRKCSH, MGAT1, MAN2A1, MGAT3, BGN, VCAN, A4GNT, MUC5AC, RPN2, MUC13	227	399	16650	2.57361	0.999987	0.0939072	5.74453
GOTERM_BP_FAT	GO:0006900~membrane budding	7	2.92887	0.00323348	CTSZ, SCFD1, F5, ARF1, FOLR1, CD59, VPS37B	227	106	16650	4.84374	0.999987	0.0933058	5.75559
GOTERM_BP_FAT	GO:0009101~glycoprotein biosynthetic process	13	5.43933	0.00336044	MGAT1, MAN2A1, MUC2, MGAT3, BGN, GALNT5, DAG1, VCAN, RPN2, MUC5AC, A4GNT, PRKCSH, MUC13	227	354	16650	2.69357	0.999992	0.0959991	5.97507
GOTERM_BP_FAT	GO:0051384~response to glucocorticoid	8	3.34728	0.00340298	GOT1, AIF1, HSPD1, SPARC, HNRNPU, ANXA3, ALDH3A1, CPN1	227	143	16650	4.10339	0.999993	0.0963662	6.0485
GOTERM_BP_FAT	GO:0031349~positive regulation of defense response	14	5.85774	0.00345041	CCL24, PLSCR1, HMGB2, BPIFB1, CARD9, PSMD11, PGC, SERPINE1, PYCARD, PSMD3, HSPD1, CTSS, UBB, DMBT1	227	402	16650	2.55441	0.999994	0.0968577	6.1303
GOTERM_BP_FAT	GO:0031324~negative regulation of cellular metabolic process	48	20.0837	0.00351336	HIST1H2AC, HMGB2, GNAI3, SPOCK2, DAG1, SPINK1, SPINK4, GPRC5A, YBX1, NONO, RPS26, EZR, CD44, HIST1H4A, FCN3, ITIH1, SERPINA5, SERPINA4, SERPINE1, APOC3, COL6A3, HNRNPD, SERPINA3, PYCARD, PSMD3, ITIH2, ITIH3, APOM, PTPN6, HIST1H1C, TRIM28, SERPING1, PIK3IP1, HNRNPU, PLAUR, THY1, BGN, CST6, PSMD11, CD59, RPS14, HIST1H3A, PON1, H3F3B, UBB, HSPD1, HIST1H2AJ, WFDC2	227	2345	16650	1.50137	0.999995	0.0977516	6.23878
GOTERM_BP_FAT	GO:0010669~epithelial structure maintenance	4	1.67364	0.00357619	MUC2, SERPINA3, TFF1, MUC13	227	23	16650	12.7562	0.999996	0.0986266	6.34693
GOTERM_BP_FAT	GO:0008360~regulation of cell shape	8	3.34728	0.00367414	CCL24, CORO1A, EZR, EPS8, DAG1, MYH9, S100A13, CSF1R	227	145	16650	4.04679	0.999997	0.100398	6.51529
GOTERM_BP_FAT	GO:0032532~regulation of microvillus length	3	1.25523	0.00368285	EZR, CDHR2, CDHR5	227	7	16650	31.4349	0.999997	0.0998423	6.53025
GOTERM_BP_FAT	GO:0045088~regulation of innate immune response	13	5.43933	0.00384806	PTPN6, PLSCR1, HMGB2, BPIFB1, CARD9, PSMD11, PYCARD, PSMD3, SERPING1, HSPD1, CTSS, UBB, DMBT1	227	360	16650	2.64868	0.999998	0.103287	6.81353
GOTERM_BP_FAT	GO:0032963~collagen metabolic process	7	2.92887	0.00388283	UTS2, COL4A1, COL6A3, COL15A1, COL6A1, CTSD, CTSS	227	110	16650	4.6676	0.999999	0.103376	6.87304
GOTERM_BP_FAT	GO:0051674~localization of cell	31	12.9707	0.00409853	CTHRC1, HMGB2, OLFM4, UTS2, TSPAN1, AIF1, SPOCK2, ATP5B, FERMT3, DAG1, CCL24, CD44, FOLR1, SERPINE1, PYCARD, RHOA, RRAS, GPNMB, CSF1R, PTPN6, SAA4, SPARC, MYH9, SIRPA, ANXA3, THY1, CORO1A, EPS8, VCAN, LAMC2, LAMC1	227	1330	16650	1.70962	0.999999	0.107985	7.24144
GOTERM_BP_FAT	GO:0048870~cell motility	31	12.9707	0.00409853	CTHRC1, HMGB2, OLFM4, UTS2, TSPAN1, AIF1, SPOCK2, ATP5B, FERMT3, DAG1, CCL24, CD44, FOLR1, SERPINE1, PYCARD, RHOA, RRAS, GPNMB, CSF1R, PTPN6, SAA4, SPARC, MYH9, SIRPA, ANXA3, THY1, CORO1A, EPS8, VCAN, LAMC2, LAMC1	227	1330	16650	1.70962	0.999999	0.107985	7.24144
GOTERM_BP_FAT	GO:0006457~protein folding	10	4.1841	0.00414573	GNAI3, HSPA2, PDIA3, TBCA, HSPA6, PRDX4, PDIA6, HSPD1, PDIA4, PRKCSH	227	229	16650	3.20297	0.999999	0.108343	7.32188
GOTERM_BP_FAT	GO:0008154~actin polymerization or depolymerization	9	3.76569	0.00434257	CCL24, CORO1A, EPS8, ARF1, AIF1, SCIN, PYCARD, CORO7, SPTB	227	189	16650	3.49276	1	0.112356	7.6566
GOTERM_BP_FAT	GO:0098609~cell-cell adhesion	28	11.7155	0.00445393	TLN1, CLDN18, HDLBP, AIF1, FERMT3, GPRC5A, RPS26, EZR, CD44, SH3GLB2, PYCARD, RAB11B, NDRG1, GPNMB, EHD1, PTPN6, CDHR2, CDHR5, MYH9, THY1, CORO1A, CD59, SERBP1, HIST1H3A, HSPD1, TMPO, EPS8L2, EPS8L1	227	1164	16650	1.76439	1	0.114225	7.84544
GOTERM_BP_FAT	GO:1903510~mucopolysaccharide metabolic process	7	2.92887	0.00462418	BGN, CD44, ITIH1, SPOCK2, ITIH2, VCAN, ITIH3	227	114	16650	4.50383	1	0.11747	8.13347
GOTERM_BP_FAT	GO:0044259~multicellular organismal macromolecule metabolic process	7	2.92887	0.00482475	UTS2, COL4A1, COL6A3, COL15A1, COL6A1, CTSD, CTSS	227	115	16650	4.46466	1	0.121372	8.4717
GOTERM_BP_FAT	GO:0006486~protein glycosylation	11	4.60251	0.00492348	MGAT1, MAN2A1, MUC2, MGAT3, GALNT5, DAG1, RPN2, MUC5AC, A4GNT, PRKCSH, MUC13	227	279	16650	2.89186	1	0.122817	8.63774
GOTERM_BP_FAT	GO:0043413~macromolecule glycosylation	11	4.60251	0.00492348	MGAT1, MAN2A1, MUC2, MGAT3, GALNT5, DAG1, RPN2, MUC5AC, A4GNT, PRKCSH, MUC13	227	279	16650	2.89186	1	0.122817	8.63774
GOTERM_BP_FAT	GO:0042592~homeostatic process	36	15.0628	0.00493463	IGHG3, HMGB2, CLDN18, UTS2, PDIA3, ATP5B, PRDX4, PDIA6, ATP6V1B2, PDIA4, MTHFD1, GOT1, HIST1H4A, APOC3, SERPINA3, RAB11B, IGHA2, TFF1, IGKC, EHD1, APOM, MUC13, CSF1R, MB, PTPN6, MUC2, FBN1, LYZ, HNRNPU, THY1, LCN2, ATP6V1A, CORO1A, ARF1, RPS14, MUC5AC	227	1645	16650	1.60518	1	0.122205	8.65649
GOTERM_BP_FAT	GO:0031347~regulation of defense response	19	7.94979	0.00507561	PTPN6, BPIFB1, HMGB2, CARD9, PGC, SERPING1, CTSS, CCL24, C8B, PLSCR1, ARF1, PSMD11, CD59, SERPINE1, PYCARD, PSMD3, UBB, HSPD1, DMBT1	227	676	16650	2.06156	1	0.124594	8.89306
GOTERM_BP_FAT	GO:0009892~negative regulation of metabolic process	50	20.9205	0.00526719	AIF1, SPINK1, SPINK4, YBX1, NONO, CD44, ITIH1, SERPINA5, SERPINE1, SERPINA4, SERPINA3, PSMD3, ITIH2, ITIH3, APOM, HIST1H1C, CNPY2, SERPING1, PIK3IP1, HNRNPU, PLAUR, THY1, BGN, CST6, RPS14, UBB, WFDC2, HIST1H2AC, HMGB2, GNAI3, SPOCK2, DAG1, GPRC5A, RPS26, EZR, HIST1H4A, FCN3, APOC3, COL6A3, HNRNPD, PYCARD, PTPN6, TRIM28, PSMD11, CD59, HIST1H3A, PON1, H3F3B, HIST1H2AJ, HSPD1	227	2522	16650	1.45416	1	0.128093	9.21363
GOTERM_BP_FAT	GO:0002920~regulation of humoral immune response	5	2.09205	0.00575422	C8B, PTPN6, CD59, PGC, SERPING1	227	53	16650	6.91962	1	0.13815	10.0238
GOTERM_BP_FAT	GO:0031960~response to corticosteroid	8	3.34728	0.00585795	GOT1, AIF1, HSPD1, SPARC, HNRNPU, ANXA3, ALDH3A1, CPN1	227	158	16650	3.71382	1	0.139506	10.1954
GOTERM_BP_FAT	GO:0009719~response to endogenous stimulus	34	14.2259	0.00616441	HMGB2, UQCRC1, LTBP2, AIF1, DAG1, GNG12, ATP6V1B2, CPN1, ALDH3A1, EZR, GOT1, CD44, FOLR1, HNRNPD, RHOA, COL6A1, TFF1, EHD1, MB, EEF1A1, CARD9, COL4A1, SNRPN, FBN1, GGH, SPARC, CTSS, ANXA3, HNRNPU, ATP6V1A, CORO1A, H3F3B, HSPD1, UBB	227	1548	16650	1.611	1	0.145278	10.7008
GOTERM_BP_FAT	GO:0070085~glycosylation	11	4.60251	0.00625032	MGAT1, MAN2A1, MUC2, MGAT3, GALNT5, DAG1, RPN2, MUC5AC, A4GNT, PRKCSH, MUC13	227	289	16650	2.79179	1	0.146168	10.842
GOTERM_BP_FAT	GO:0050790~regulation of catalytic activity	47	19.6653	0.00641791	HMGB2, GNAI3, GM2A, SPOCK2, SPINK1, SPINK4, GPRC5A, CPN2, CCL24, HSPA2, CD44, ITIH1, SERPINA5, SERPINA4, SERPINE1, APOC3, COL6A3, SERPINA3, PYCARD, RALB, RHOA, PSMD3, ITIH2, AGRN, ITIH3, CSF1R, PTPN6, SSBP1, PSAP, FBN1, SERPING1, PIK3IP1, HNRNPU, ANXA3, PLAUR, THY1, PLSCR1, BGN, ARF1, CST6, PSMD11, UBB, HSPD1, EPS8L2, WFDC2, EPS8L1, SPTB	227	2357	16650	1.4626	1	0.148796	11.1168
GOTERM_BP_FAT	GO:0051235~maintenance of location	11	4.60251	0.0064268	PTPN6, TLN1, CORO1A, EZR, PDIA3, GM2A, SCIN, FBN1, DAG1, EHD1, THY1	227	290	16650	2.78217	1	0.148006	11.1313
GOTERM_BP_FAT	GO:0071822~protein complex subunit organization	36	15.0628	0.00646209	HMGB2, OLFM4, AIF1, FERMT3, PRKCSH, CCL24, HIST1H2BN, HIST1H4A, FOLR1, RALB, PYCARD, COL6A1, HIST2H3PS2, EHD1, CTSZ, PFKL, HIST1H1C, TRIM28, CORO7, SEPT11, LCN2, SCFD1, CORO1A, F5, EPS8, ARF1, TBCA, PSMD11, CD59, SCIN, HIST1H3A, ADSL, H3F3B, HSPD1, LAMC1, SPTB	227	1674	16650	1.57738	1	0.147784	11.1891
GOTERM_BP_FAT	GO:0045089~positive regulation of innate immune response	11	4.60251	0.00670248	PLSCR1, BPIFB1, HMGB2, CARD9, PSMD11, PYCARD, PSMD3, HSPD1, CTSS, UBB, DMBT1	227	292	16650	2.76311	1	0.151866	11.5815
GOTERM_BP_FAT	GO:0046649~lymphocyte activation	18	7.53138	0.006842	PTPN6, IGHG2, IGHG3, IGHG4, AIF1, IGLC6, MYH9, IGHM, THY1, CORO1A, CD59, IGHV3-23, PYCARD, IGHA2, HSPD1, IGKC, GPNMB, IGLC3	227	643	16650	2.05329	1	0.153784	11.8086
GOTERM_BP_FAT	GO:0007586~digestion	8	3.34728	0.00691482	MUC2, EZR, PGC, AKR1B10, SERPINA3, CTSE, TFF1, MUC13	227	163	16650	3.5999	1	0.154301	11.9269
GOTERM_BP_FAT	GO:0022617~extracellular matrix disassembly	6	2.51046	0.00693673	CD44, FBN1, HSPG2, LAMC2, CTSS, LAMC1	227	88	16650	5.001	1	0.153771	11.9624
GOTERM_BP_FAT	GO:0097006~regulation of plasma lipoprotein particle levels	5	2.09205	0.00699379	ARF1, APOC3, CNPY2, EHD1, APOM	227	56	16650	6.54893	1	0.153962	12.055
GOTERM_BP_FAT	GO:0001523~retinoid metabolic process	6	2.51046	0.00727035	TTR, AKR1B10, APOC3, HSPG2, AGRN, APOM	227	89	16650	4.94481	1	0.158563	12.5022
GOTERM_BP_FAT	GO:0051246~regulation of protein metabolic process	49	20.5021	0.00789456	ABCF1, SPOCK2, AIF1, ITLN1, DAG1, SPINK1, SPINK4, GPRC5A, CCL24, EZR, CD44, HSPA2, ITIH1, SERPINA5, SERPINA4, COL6A3, SERPINE1, RALB, PYCARD, SERPINA3, RHOA, HNRNPD, RRAS, PSMD3, ITIH2, ITIH3, GPNMB, CSF1R, PTPN6, CTSZ, CARD9, PSAP, FBN1, CNPY2, SERPING1, MYH9, THY1, PLAUR, C8B, BGN, CST6, PSMD11, CD59, RPS14, EIF4A1, PTTG1IP, UBB, HSPD1, WFDC2	227	2512	16650	1.43075	1	0.169941	13.5037
GOTERM_BP_FAT	GO:0050829~defense response to Gram-negative bacterium	5	2.09205	0.00791116	HMGB2, SERPINE1, PYCARD, LYZ, IGHM	227	58	16650	6.3231	1	0.169227	13.5302
GOTERM_BP_FAT	GO:0010605~negative regulation of macromolecule metabolic process	46	19.2469	0.0082286	HIST1H2AC, HMGB2, SPOCK2, AIF1, DAG1, SPINK1, SPINK4, GPRC5A, YBX1, NONO, RPS26, EZR, CD44, HIST1H4A, FCN3, ITIH1, SERPINA5, SERPINA4, SERPINE1, COL6A3, HNRNPD, SERPINA3, PYCARD, PSMD3, ITIH2, ITIH3, APOM, PTPN6, HIST1H1C, TRIM28, CNPY2, SERPING1, HNRNPU, PLAUR, THY1, BGN, CST6, PSMD11, CD59, RPS14, HIST1H3A, PON1, H3F3B, UBB, HIST1H2AJ, WFDC2	227	2326	16650	1.45056	1	0.174349	14.0352
GOTERM_BP_FAT	GO:0060627~regulation of vesicle-mediated transport	14	5.85774	0.00856863	OLFM4, TSPAN1, VPS37B, LMAN2, CORO1A, SCFD1, EZR, ARF1, APOC3, SERPINE1, RALB, RAB11B, PYCARD, EHD1	227	449	16650	2.28702	1	0.179805	14.5731
GOTERM_BP_FAT	GO:0016266~O-glycan processing	5	2.09205	0.00890422	MUC2, GALNT5, MUC5AC, A4GNT, MUC13	227	60	16650	6.11233	1	0.185072	15.1008
GOTERM_BP_FAT	GO:1903335~regulation of vacuolar transport	4	1.67364	0.00915868	EZR, ARF1, RAB11B, EHD1	227	32	16650	9.1685	1	0.18873	15.4989
GOTERM_BP_FAT	GO:0015988~energy coupled proton transmembrane transport, against electrochemical gradient	4	1.67364	0.00915868	ATP6V1A, ATP5B, ATP5A1, ATP6V1B2	227	32	16650	9.1685	1	0.18873	15.4989
GOTERM_BP_FAT	GO:0015991~ATP hydrolysis coupled proton transport	4	1.67364	0.00915868	ATP6V1A, ATP5B, ATP5A1, ATP6V1B2	227	32	16650	9.1685	1	0.18873	15.4989
GOTERM_BP_FAT	GO:0034381~plasma lipoprotein particle clearance	4	1.67364	0.00915868	APOC3, CNPY2, EHD1, APOM	227	32	16650	9.1685	1	0.18873	15.4989
GOTERM_BP_FAT	GO:0001944~vasculature development	17	7.11297	0.00929217	UTS2, COL4A1, ATP5B, HSPG2, COL15A1, SPARC, MYH9, ANXA3, THY1, CCL24, TYMP, FOLR1, SERPINE1, RHOA, RRAS, GPNMB, THBS2	227	610	16650	2.04413	1	0.190096	15.707
GOTERM_BP_FAT	GO:0007016~cytoskeletal anchoring at plasma membrane	3	1.25523	0.00930651	TLN1, EZR, DAG1	227	11	16650	20.004	1	0.189257	15.7293
GOTERM_BP_FAT	GO:0048207~vesicle targeting, rough ER to cis-Golgi	5	2.09205	0.00942986	CTSZ, SCFD1, F5, FOLR1, CD59	227	61	16650	6.01213	1	0.190416	15.9212
GOTERM_BP_FAT	GO:0006027~glycosaminoglycan catabolic process	5	2.09205	0.00942986	BGN, CD44, HSPG2, VCAN, AGRN	227	61	16650	6.01213	1	0.190416	15.9212
GOTERM_BP_FAT	GO:0048208~COPII vesicle coating	5	2.09205	0.00942986	CTSZ, SCFD1, F5, FOLR1, CD59	227	61	16650	6.01213	1	0.190416	15.9212
GOTERM_BP_FAT	GO:0032268~regulation of cellular protein metabolic process	46	19.2469	0.00955348	ABCF1, SPOCK2, AIF1, ITLN1, DAG1, SPINK1, SPINK4, GPRC5A, CCL24, EZR, HSPA2, CD44, ITIH1, SERPINA5, SERPINA4, SERPINE1, COL6A3, HNRNPD, SERPINA3, PYCARD, RALB, RHOA, RRAS, PSMD3, ITIH2, ITIH3, GPNMB, CSF1R, PTPN6, CARD9, PSAP, FBN1, SERPING1, MYH9, PLAUR, THY1, BGN, CST6, PSMD11, CD59, RPS14, EIF4A1, PTTG1IP, UBB, HSPD1, WFDC2	227	2346	16650	1.4382	1	0.191565	16.113
GOTERM_BP_FAT	GO:0044236~multicellular organism metabolic process	7	2.92887	0.0096287	UTS2, COL4A1, COL6A3, COL15A1, COL6A1, CTSD, CTSS	227	133	16650	3.86042	1	0.191828	16.2295
GOTERM_BP_FAT	GO:0016101~diterpenoid metabolic process	6	2.51046	0.00992469	TTR, AKR1B10, APOC3, HSPG2, AGRN, APOM	227	96	16650	4.58425	1	0.196019	16.6866
GOTERM_BP_FAT	GO:0031529~ruffle organization	4	1.67364	0.00997524	AIF1, EPS8L2, EPS8L1, CSF1R	227	33	16650	8.89067	1	0.195815	16.7644
GOTERM_BP_FAT	GO:2000147~positive regulation of cell motility	13	5.43933	0.0101809	CCL24, CORO1A, UTS2, AIF1, SPOCK2, FERMT3, SERPINE1, PYCARD, LAMC2, SPARC, GPNMB, ANXA3, CSF1R	227	409	16650	2.33136	1	0.198332	17.0803
GOTERM_BP_FAT	GO:0006901~vesicle coating	5	2.09205	0.0105408	CTSZ, SCFD1, F5, FOLR1, CD59	227	63	16650	5.82127	1	0.20348	17.6304
GOTERM_BP_FAT	GO:0045185~maintenance of protein location	6	2.51046	0.0107908	TLN1, EZR, PDIA3, SCIN, FBN1, DAG1	227	98	16650	4.49069	1	0.206656	18.0105
GOTERM_BP_FAT	GO:0045765~regulation of angiogenesis	9	3.76569	0.0110438	CCL24, UTS2, SERPINE1, RHOA, RRAS, SPARC, GPNMB, THBS2, ANXA3	227	222	16650	2.97357	1	0.209835	18.3935
GOTERM_BP_FAT	GO:0015031~protein transport	38	15.8996	0.0110684	UTS2, LTBP2, PDIA3, DAG1, VPS37B, LMAN2, PDIA4, ATP6V1B2, HOOK1, RPS26, EZR, ANK1, COPB1, PYCARD, RAB11B, RHOA, BTF3, RPS20, EHD1, GOLGA4, CSF1R, RAB2A, PFKL, RRBP1, TRIM28, CORO7, MYH9, RPL28, S100A13, RPS8, ATP6V1A, COG5, SCFD1, ARF1, RPS14, PTTG1IP, HSPD1, DMBT1	227	1860	16650	1.49851	1	0.20912	18.4306
GOTERM_BP_FAT	GO:0048002~antigen processing and presentation of peptide antigen	8	3.34728	0.0112532	PDIA3, ARF1, PSMD11, PYCARD, CTSE, PSMD3, CTSD, CTSS	227	179	16650	3.27812	1	0.211097	18.7092
GOTERM_BP_FAT	GO:0002526~acute inflammatory response	7	2.92887	0.0114167	PLSCR1, C8B, ORM1, CD59, SERPINA3, SAA4, SERPING1	227	138	16650	3.72055	1	0.212692	18.9548
GOTERM_BP_FAT	GO:0048871~multicellular organismal homeostasis	11	4.60251	0.0116558	MUC2, IGHG3, CLDN18, CORO1A, SERPINA3, LYZ, IGHA2, TFF1, MUC5AC, IGKC, MUC13	227	317	16650	2.5452	1	0.21551	19.3129
GOTERM_BP_FAT	GO:0048199~vesicle targeting, to, from or within Golgi	5	2.09205	0.011733	CTSZ, SCFD1, F5, FOLR1, CD59	227	65	16650	5.64216	1	0.215644	19.4282
GOTERM_BP_FAT	GO:0090114~COPII-coated vesicle budding	5	2.09205	0.011733	CTSZ, SCFD1, F5, FOLR1, CD59	227	65	16650	5.64216	1	0.215644	19.4282
GOTERM_BP_FAT	GO:0001568~blood vessel development	16	6.69456	0.012141	UTS2, COL4A1, ATP5B, HSPG2, COL15A1, SPARC, MYH9, ANXA3, THY1, CCL24, TYMP, FOLR1, SERPINE1, RHOA, RRAS, THBS2	227	576	16650	2.03744	1	0.221129	20.0347
GOTERM_BP_FAT	GO:1901136~carbohydrate derivative catabolic process	8	3.34728	0.0122486	MGAT1, TYMP, BGN, CD44, GM2A, HSPG2, VCAN, AGRN	227	182	16650	3.22409	1	0.221717	20.1941
GOTERM_BP_FAT	GO:0051272~positive regulation of cellular component movement	13	5.43933	0.0123961	CCL24, CORO1A, UTS2, AIF1, SPOCK2, FERMT3, SERPINE1, PYCARD, LAMC2, SPARC, GPNMB, ANXA3, CSF1R	227	420	16650	2.2703	1	0.222932	20.4119
GOTERM_BP_FAT	GO:0030212~hyaluronan metabolic process	4	1.67364	0.0126724	CD44, ITIH1, ITIH2, ITIH3	227	36	16650	8.14978	1	0.226164	20.8185
GOTERM_BP_FAT	GO:0090662~ATP hydrolysis coupled transmembrane transport	4	1.67364	0.0126724	ATP6V1A, ATP5B, ATP5A1, ATP6V1B2	227	36	16650	8.14978	1	0.226164	20.8185
GOTERM_BP_FAT	GO:0051649~establishment of localization in cell	40	16.7364	0.0127935	NRBP1, LTBP2, PDIA3, ATP5B, DAG1, VPS37B, LMAN2, HOOK1, RPS26, EZR, ANK1, FOLR1, COPB1, RHOA, RAB11B, RPS20, EHD1, GOLGA4, RAB2A, PTPN6, CTSZ, CES1, TRIM28, CORO7, MYH9, RPL28, S100A13, RPS8, THY1, COG5, SCFD1, CORO1A, F5, ARF1, CD59, RPS14, PTTG1IP, ATP5A1, UBB, SPTB	227	2004	16650	1.46403	1	0.226921	20.9961
GOTERM_BP_FAT	GO:0040017~positive regulation of locomotion	13	5.43933	0.01287	CCL24, CORO1A, UTS2, AIF1, SPOCK2, FERMT3, SERPINE1, PYCARD, LAMC2, SPARC, GPNMB, ANXA3, CSF1R	227	422	16650	2.25954	1	0.226974	21.108
GOTERM_BP_FAT	GO:0032536~regulation of cell projection size	3	1.25523	0.012965	EZR, CDHR2, CDHR5	227	13	16650	16.9265	1	0.227314	21.2469
GOTERM_BP_FAT	GO:0002921~negative regulation of humoral immune response	3	1.25523	0.012965	PTPN6, CD59, SERPING1	227	13	16650	16.9265	1	0.227314	21.2469
GOTERM_BP_FAT	GO:0032530~regulation of microvillus organization	3	1.25523	0.012965	EZR, CDHR2, CDHR5	227	13	16650	16.9265	1	0.227314	21.2469
GOTERM_BP_FAT	GO:0006954~inflammatory response	17	7.11297	0.0134758	ABCF1, HMGB2, AIF1, LYZ, SAA4, CD5L, SERPING1, CCL24, C8B, ORM1, PLSCR1, CD59, SERPINE1, PYCARD, SERPINA3, HSPD1, CSF1R	227	637	16650	1.95748	1	0.234018	21.9895
GOTERM_BP_FAT	GO:0006026~aminoglycan catabolic process	5	2.09205	0.0136782	BGN, CD44, HSPG2, VCAN, AGRN	227	68	16650	5.39324	1	0.235939	22.282
GOTERM_BP_FAT	GO:0006493~protein O-linked glycosylation	6	2.51046	0.0136959	MUC2, GALNT5, DAG1, MUC5AC, A4GNT, MUC13	227	104	16650	4.23162	1	0.235056	22.3074
GOTERM_BP_FAT	GO:0043488~regulation of mRNA stability	7	2.92887	0.0142971	PSMD11, SERBP1, HNRNPD, PSMD3, UBB, YBX1, HNRNPU	227	145	16650	3.54094	1	0.242889	23.1696
GOTERM_BP_FAT	GO:0006721~terpenoid metabolic process	6	2.51046	0.0147707	TTR, AKR1B10, APOC3, HSPG2, AGRN, APOM	227	106	16650	4.15177	1	0.248694	23.8425
GOTERM_BP_FAT	GO:0006413~translational initiation	8	3.34728	0.014813	ABCF1, RPS26, RPS14, EIF2S2, EIF4A1, RPS20, RPL28, RPS8	227	189	16650	3.10468	1	0.248131	23.9024
GOTERM_BP_FAT	GO:0022603~regulation of anatomical structure morphogenesis	24	10.0418	0.01616	CTHRC1, UTS2, OLFM4, DAG1, SPARC, MYH9, S100A13, ANXA3, THY1, CCL24, CORO1A, EZR, EPS8, PSMD11, SERPINE1, RHOA, PSMD3, RRAS, UBB, EHD1, GPNMB, THBS2, GOLGA4, CSF1R	227	1051	16650	1.67493	1	0.266287	25.7844
GOTERM_BP_FAT	GO:0007015~actin filament organization	11	4.60251	0.0164118	CCL24, CORO1A, EZR, EPS8, ARF1, AIF1, SCIN, PYCARD, RHOA, CORO7, SPTB	227	335	16650	2.40844	1	0.268599	26.1313
GOTERM_BP_FAT	GO:0032970~regulation of actin filament-based process	11	4.60251	0.0164118	CCL24, CORO1A, EZR, EPS8, ARF1, SCIN, PYCARD, RHOA, MYH9, CSF1R, SPTB	227	335	16650	2.40844	1	0.268599	26.1313
GOTERM_BP_FAT	GO:0006334~nucleosome assembly	7	2.92887	0.0171401	HMGB2, HIST1H2BN, HIST1H4A, HIST1H1C, HIST1H3A, H3F3B, HIST2H3PS2	227	151	16650	3.40024	1	0.277493	27.126
GOTERM_BP_FAT	GO:1903337~positive regulation of vacuolar transport	3	1.25523	0.0171452	EZR, ARF1, EHD1	227	15	16650	14.6696	1	0.276299	27.1328
GOTERM_BP_FAT	GO:0001649~osteoblast differentiation	8	3.34728	0.0174345	CTHRC1, RRBP1, ATP5B, COL6A1, H3F3B, VCAN, GPNMB, HNRNPU	227	195	16650	3.00915	1	0.279005	27.5245
GOTERM_BP_FAT	GO:0044723~single-organism carbohydrate metabolic process	17	7.11297	0.0174509	MUC2, GM2A, PFKL, GALNT5, FBN1, DAG1, PRKCSH, MGAT1, MAN2A1, MGAT3, GOT1, RPN2, UBB, PDHA1, A4GNT, MUC5AC, MUC13	227	656	16650	1.90079	1	0.277972	27.5466
GOTERM_BP_FAT	GO:0044089~positive regulation of cellular component biogenesis	13	5.43933	0.0176345	CCL24, CORO1A, ARF1, SCIN, DAG1, PYCARD, RHOA, RALB, VPS37B, AGRN, THBS2, EPS8L2, EPS8L1	227	441	16650	2.16219	1	0.279211	27.794
GOTERM_BP_FAT	GO:0030833~regulation of actin filament polymerization	7	2.92887	0.0176491	CCL24, CORO1A, EPS8, ARF1, SCIN, PYCARD, SPTB	227	152	16650	3.37787	1	0.278164	27.8137
GOTERM_BP_FAT	GO:0043487~regulation of RNA stability	7	2.92887	0.0176491	PSMD11, SERBP1, HNRNPD, PSMD3, UBB, YBX1, HNRNPU	227	152	16650	3.37787	1	0.278164	27.8137
GOTERM_BP_FAT	GO:0006928~movement of cell or subcellular component	36	15.0628	0.0177718	CTHRC1, TLN1, HMGB2, OLFM4, UTS2, TSPAN1, SPOCK2, AIF1, ATP5B, FERMT3, DAG1, CCL24, EZR, CD44, FOLR1, SERPINE1, PYCARD, RHOA, RRAS, GPNMB, CSF1R, PTPN6, SAA4, SPARC, MYH9, SIRPA, ANXA3, PLAUR, THY1, CORO1A, EPS8, VCAN, LAMC2, LAMC1, UBB, SPTB	227	1795	16650	1.47105	1	0.278574	27.9785
GOTERM_BP_FAT	GO:0010876~lipid localization	11	4.60251	0.0186809	PNPLA8, HDLBP, CES1, GM2A, PSAP, SERPINA5, APOC3, PON1, EHD1, APOM, GLTP	227	342	16650	2.35915	1	0.289366	29.1889
GOTERM_BP_FAT	GO:1901342~regulation of vasculature development	9	3.76569	0.0189417	CCL24, UTS2, SERPINE1, RHOA, RRAS, SPARC, GPNMB, THBS2, ANXA3	227	245	16650	2.69442	1	0.291509	29.5325
GOTERM_BP_FAT	GO:0032956~regulation of actin cytoskeleton organization	10	4.1841	0.0192722	CCL24, CORO1A, EZR, EPS8, ARF1, SCIN, PYCARD, RHOA, CSF1R, SPTB	227	294	16650	2.49483	1	0.294524	29.9658
GOTERM_BP_FAT	GO:0051258~protein polymerization	9	3.76569	0.0193572	CCL24, CORO1A, EPS8, ARF1, AIF1, SCIN, PYCARD, CORO7, SPTB	227	246	16650	2.68346	1	0.294351	30.0767
GOTERM_BP_FAT	GO:0030335~positive regulation of cell migration	12	5.02092	0.0193743	CCL24, CORO1A, UTS2, AIF1, FERMT3, SERPINE1, PYCARD, LAMC2, SPARC, GPNMB, ANXA3, CSF1R	227	395	16650	2.22829	1	0.293314	30.0991
GOTERM_BP_FAT	GO:0071711~basement membrane organization	3	1.25523	0.0194212	COL4A1, DAG1, CTSS	227	16	16650	13.7528	1	0.292665	30.1603
GOTERM_BP_FAT	GO:0005975~carbohydrate metabolic process	19	7.94979	0.0194618	MUC2, PFKL, GM2A, GALNT5, FBN1, DAG1, PRKCSH, MGAT1, MAN2A1, MGAT3, GOT1, GFPT1, RPN2, TFF1, UBB, PDHA1, A4GNT, MUC5AC, MUC13	227	778	16650	1.79128	1	0.291943	30.2132
GOTERM_BP_FAT	GO:1901698~response to nitrogen compound	21	8.78661	0.0198277	CARD9, COL4A1, UQCRC1, AIF1, FBN1, GGH, DAG1, GNG12, SPARC, ATP6V1B2, ALDH3A1, ATP6V1A, EZR, GOT1, FOLR1, RALB, HNRNPD, COL6A1, AGRN, TFF1, HSPD1	227	895	16650	1.72101	1	0.295324	30.6882
GOTERM_BP_FAT	GO:0009636~response to toxic substance	8	3.34728	0.0205513	GPX2, LCN2, SCFD1, CES1, PON1, PRDX4, CNP, APOM	227	202	16650	2.90487	1	0.303098	31.6189
GOTERM_BP_FAT	GO:0006903~vesicle targeting	5	2.09205	0.0206975	CTSZ, SCFD1, F5, FOLR1, CD59	227	77	16650	4.76286	1	0.303646	31.8055
GOTERM_BP_FAT	GO:0002218~activation of innate immune response	9	3.76569	0.0210231	BPIFB1, CARD9, PSMD11, PYCARD, PSMD3, HSPD1, CTSS, UBB, DMBT1	227	250	16650	2.64053	1	0.306381	32.2193
GOTERM_BP_FAT	GO:0016197~endosomal transport	9	3.76569	0.0210231	HOOK1, CORO1A, EZR, ARF1, RAB11B, VPS37B, CORO7, UBB, EHD1	227	250	16650	2.64053	1	0.306381	32.2193
GOTERM_BP_FAT	GO:0033627~cell adhesion mediated by integrin	4	1.67364	0.0217243	PTPN6, FERMT3, SERPINE1, FBN1	227	44	16650	6.668	1	0.313607	33.1023
GOTERM_BP_FAT	GO:0050860~negative regulation of T cell receptor signaling pathway	3	1.25523	0.0218163	PTPN6, EZR, THY1	227	17	16650	12.9438	1	0.313442	33.2174
GOTERM_BP_FAT	GO:0010243~response to organonitrogen compound	19	7.94979	0.0220464	CARD9, COL4A1, UQCRC1, AIF1, FBN1, GGH, DAG1, GNG12, SPARC, ATP6V1B2, ALDH3A1, ATP6V1A, EZR, GOT1, FOLR1, HNRNPD, COL6A1, TFF1, HSPD1	227	789	16650	1.7663	1	0.314921	33.5044
GOTERM_BP_FAT	GO:0030168~platelet activation	7	2.92887	0.0226382	PLSCR1, PTPN6, TLN1, F5, FERMT3, RHOA, MYH9	227	161	16650	3.18904	1	0.32064	34.237
GOTERM_BP_FAT	GO:0032535~regulation of cellular component size	11	4.60251	0.0230551	CCL24, CORO1A, EZR, EPS8, ARF1, CDHR2, SCIN, PYCARD, CDHR5, GOLGA4, SPTB	227	354	16650	2.27918	1	0.324232	34.7485
GOTERM_BP_FAT	GO:0006342~chromatin silencing	6	2.51046	0.0231477	HIST1H2AC, HIST1H4A, TRIM28, HIST1H3A, H3F3B, HIST1H2AJ	227	119	16650	3.69822	1	0.32403	34.8616
GOTERM_BP_FAT	GO:2000145~regulation of cell motility	18	7.53138	0.0236543	UTS2, OLFM4, SPOCK2, AIF1, FERMT3, DAG1, SPARC, ANXA3, THY1, CCL24, CORO1A, SERPINE1, RHOA, PYCARD, RRAS, LAMC2, GPNMB, CSF1R	227	736	16650	1.79384	1	0.328584	35.4772
GOTERM_BP_FAT	GO:0009725~response to hormone	20	8.3682	0.0238115	HMGB2, SNRPN, AIF1, FBN1, DAG1, GGH, GNG12, SPARC, CTSS, ATP6V1B2, ANXA3, HNRNPU, ALDH3A1, CPN1, ATP6V1A, GOT1, H3F3B, TFF1, HSPD1, MB	227	854	16650	1.71775	1	0.3291	35.6671
GOTERM_BP_FAT	GO:0031589~cell-substrate adhesion	10	4.1841	0.0241876	OLFM4, CORO1A, CD44, SPOCK2, FERMT3, SERPINE1, DAG1, LAMC1, EMILIN1, THY1	227	306	16650	2.39699	1	0.332086	36.1192
GOTERM_BP_FAT	GO:0030219~megakaryocyte differentiation	4	1.67364	0.0244157	PTPN6, HMGB2, HIST1H4A, SCIN	227	46	16650	6.37809	1	0.333374	36.392
GOTERM_BP_FAT	GO:0030195~negative regulation of blood coagulation	4	1.67364	0.0244157	SERPINE1, SERPING1, TSPAN8, PLAUR	227	46	16650	6.37809	1	0.333374	36.392
GOTERM_BP_FAT	GO:1900047~negative regulation of hemostasis	4	1.67364	0.0244157	SERPINE1, SERPING1, TSPAN8, PLAUR	227	46	16650	6.37809	1	0.333374	36.392
GOTERM_BP_FAT	GO:0030334~regulation of cell migration	17	7.11297	0.0247319	UTS2, OLFM4, AIF1, FERMT3, DAG1, SPARC, ANXA3, THY1, CCL24, CORO1A, SERPINE1, PYCARD, RHOA, RRAS, LAMC2, GPNMB, CSF1R	227	685	16650	1.82032	1	0.33563	36.7682
GOTERM_BP_FAT	GO:0001503~ossification	11	4.60251	0.0251462	CTHRC1, OSTF1, RRBP1, ATP5B, RHOA, COL6A1, H3F3B, VCAN, SPARC, GPNMB, HNRNPU	227	359	16650	2.24743	1	0.33894	37.258
GOTERM_BP_FAT	GO:0070613~regulation of protein processing	5	2.09205	0.0264106	C8B, CD59, SERPINE1, SERPING1, MYH9	227	83	16650	4.41856	1	0.351427	38.731
GOTERM_BP_FAT	GO:0080134~regulation of response to stress	27	11.2971	0.0264527	HMGB2, BPIFB1, PGC, TSPAN8, CCL24, NONO, EZR, CD44, SERPINE1, PYCARD, PSMD3, PTPN6, CARD9, PSAP, TRIM28, SERPING1, CTSS, PLAUR, PLSCR1, C8B, ARF1, PSMD11, CD59, PTTG1IP, HSPD1, UBB, DMBT1	227	1285	16650	1.54116	1	0.350578	38.7794
GOTERM_BP_FAT	GO:0031497~chromatin assembly	7	2.92887	0.0265664	HMGB2, HIST1H2BN, HIST1H4A, HIST1H1C, HIST1H3A, H3F3B, HIST2H3PS2	227	167	16650	3.07447	1	0.350501	38.9101
GOTERM_BP_FAT	GO:0044087~regulation of cellular component biogenesis	19	7.94979	0.0268342	DAG1, VPS37B, CCL24, CORO1A, SCFD1, EZR, HSPA2, EPS8, ARF1, SCIN, RHOA, PYCARD, RALB, H3F3B, AGRN, THBS2, EPS8L2, EPS8L1, SPTB	227	807	16650	1.7269	1	0.352065	39.2171
GOTERM_BP_FAT	GO:0034377~plasma lipoprotein particle assembly	3	1.25523	0.0269493	ARF1, APOC3, APOM	227	19	16650	11.5813	1	0.351998	39.3484
GOTERM_BP_FAT	GO:0032796~uropod organization	2	0.83682	0.0269637	CORO1A, MYH9	227	2	16650	73.348	1	0.350871	39.3649
GOTERM_BP_FAT	GO:0090675~intermicrovillar adhesion	2	0.83682	0.0269637	CDHR2, CDHR5	227	2	16650	73.348	1	0.350871	39.3649
GOTERM_BP_FAT	GO:0006869~lipid transport	10	4.1841	0.0270214	PNPLA8, HDLBP, CES1, GM2A, PSAP, SERPINA5, APOC3, PON1, APOM, GLTP	227	312	16650	2.3509	1	0.350207	39.4306
GOTERM_BP_FAT	GO:0006953~acute-phase response	4	1.67364	0.0272789	PLSCR1, ORM1, SERPINA3, SAA4	227	48	16650	6.11233	1	0.351639	39.7234
GOTERM_BP_FAT	GO:1903317~regulation of protein maturation	5	2.09205	0.0274457	C8B, CD59, SERPINE1, SERPING1, MYH9	227	84	16650	4.36595	1	0.352113	39.9123
GOTERM_BP_FAT	GO:0008064~regulation of actin polymerization or depolymerization	7	2.92887	0.0286582	CCL24, CORO1A, EPS8, ARF1, SCIN, PYCARD, SPTB	227	170	16650	3.02021	1	0.363309	41.2688
GOTERM_BP_FAT	GO:0008104~protein localization	45	18.8285	0.0293157	TLN1, CLDN18, UTS2, LTBP2, PDIA3, DAG1, VPS37B, LMAN2, ATP6V1B2, PDIA4, YBX1, HOOK1, RPS26, EZR, ANK1, COPB1, PYCARD, RAB11B, RALB, RHOA, BTF3, AGRN, RPS20, EHD1, GOLGA4, CSF1R, RAB2A, PFKL, RRBP1, FBN1, TRIM28, CORO7, MYH9, RPL28, S100A13, RPS8, ATP6V1A, COG5, SCFD1, ARF1, RPS14, SCIN, PTTG1IP, HSPD1, DMBT1	227	2448	16650	1.34831	1	0.368672	41.9921
GOTERM_BP_FAT	GO:0030832~regulation of actin filament length	7	2.92887	0.0293775	CCL24, CORO1A, EPS8, ARF1, SCIN, PYCARD, SPTB	227	171	16650	3.00255	1	0.368006	42.0597
GOTERM_BP_FAT	GO:1903039~positive regulation of leukocyte cell-cell adhesion	8	3.34728	0.0295448	PTPN6, CORO1A, CD44, AIF1, CD59, PYCARD, HSPD1, THY1	227	218	16650	2.69167	1	0.368398	42.2423
GOTERM_BP_FAT	GO:0022600~digestive system process	5	2.09205	0.0295878	MUC2, EZR, SERPINA3, TFF1, MUC13	227	86	16650	4.26442	1	0.367551	42.2891
GOTERM_BP_FAT	GO:0050858~negative regulation of antigen receptor-mediated signaling pathway	3	1.25523	0.0296801	PTPN6, EZR, THY1	227	20	16650	11.0022	1	0.367199	42.3894
GOTERM_BP_FAT	GO:0097178~ruffle assembly	3	1.25523	0.0296801	AIF1, EPS8L2, EPS8L1	227	20	16650	11.0022	1	0.367199	42.3894
GOTERM_BP_FAT	GO:0019439~aromatic compound catabolic process	12	5.02092	0.0300131	MGAT1, RPS26, TYMP, HMGB2, RPS14, EIF4A1, HNRNPD, PON1, CNP, RPS20, RPL28, RPS8	227	423	16650	2.08079	1	0.369221	42.7502
GOTERM_BP_FAT	GO:0006986~response to unfolded protein	7	2.92887	0.0301097	TLN1, HSPA2, GFPT1, HSPA6, PDIA6, HSPD1, MANF	227	172	16650	2.98509	1	0.368908	42.8545
GOTERM_BP_FAT	GO:0050819~negative regulation of coagulation	4	1.67364	0.0303134	SERPINE1, SERPING1, TSPAN8, PLAUR	227	50	16650	5.86784	1	0.369643	43.0737
GOTERM_BP_FAT	GO:0070972~protein localization to endoplasmic reticulum	6	2.51046	0.0304515	RPS26, PDIA3, RPS14, RPS20, RPL28, RPS8	227	128	16650	3.43819	1	0.369735	43.222
GOTERM_BP_FAT	GO:0006720~isoprenoid metabolic process	6	2.51046	0.0304515	TTR, AKR1B10, APOC3, HSPG2, AGRN, APOM	227	128	16650	3.43819	1	0.369735	43.222
GOTERM_BP_FAT	GO:0051130~positive regulation of cellular component organization	25	10.4603	0.0315168	OLFM4, TSPAN1, TRIM28, DAG1, VPS37B, LMAN2, RPL28, PLAUR, LCN2, CCL24, CORO1A, EZR, ANK1, ARF1, SCIN, SERPINE1, PYCARD, RALB, RHOA, AGRN, EHD1, EPS8L2, GOLGA4, THBS2, EPS8L1	227	1183	16650	1.55004	1	0.378726	44.353
GOTERM_BP_FAT	GO:0070527~platelet aggregation	4	1.67364	0.0318945	PTPN6, TLN1, FERMT3, MYH9	227	51	16650	5.75279	1	0.38105	44.7489
GOTERM_BP_FAT	GO:0065009~regulation of molecular function	51	21.3389	0.0324384	CTHRC1, GM2A, SPINK1, SPINK4, CD44, ITIH1, SERPINA5, SERPINE1, SERPINA4, RHOA, SERPINA3, RALB, PSMD3, ITIH2, ITIH3, SSBP1, SERPING1, CTSS, PIK3IP1, HNRNPU, PLAUR, THY1, BGN, CST6, UBB, EPS8L2, WFDC2, EPS8L1, SPTB, HMGB2, GNAI3, SPOCK2, GPRC5A, CPN2, CCL24, HSPA2, APOC3, COL6A3, PYCARD, AGRN, CSF1R, PTPN6, PSAP, TRIM28, FBN1, ANXA3, PLSCR1, ARF1, PSMD11, PON1, HSPD1	227	2863	16650	1.30658	1	0.384905	45.3143
GOTERM_BP_FAT	GO:0065005~protein-lipid complex assembly	3	1.25523	0.0325159	ARF1, APOC3, APOM	227	21	16650	10.4783	1	0.384367	45.3944
GOTERM_BP_FAT	GO:0072358~cardiovascular system development	21	8.78661	0.0327701	UTS2, COL4A1, ATP5B, FBN1, HSPG2, COL15A1, SPARC, MYH9, ANXA3, HNRNPU, THY1, CCL24, MTHFD1, TYMP, FOLR1, SERPINE1, RHOA, RRAS, GPNMB, THBS2, MB	227	945	16650	1.62996	1	0.385476	45.6565
GOTERM_BP_FAT	GO:0072359~circulatory system development	21	8.78661	0.0327701	UTS2, COL4A1, ATP5B, FBN1, HSPG2, COL15A1, SPARC, MYH9, ANXA3, HNRNPU, THY1, CCL24, MTHFD1, TYMP, FOLR1, SERPINE1, RHOA, RRAS, GPNMB, THBS2, MB	227	945	16650	1.62996	1	0.385476	45.6565
GOTERM_BP_FAT	GO:0040012~regulation of locomotion	18	7.53138	0.0329272	UTS2, OLFM4, SPOCK2, AIF1, FERMT3, DAG1, SPARC, ANXA3, THY1, CCL24, CORO1A, SERPINE1, RHOA, PYCARD, RRAS, LAMC2, GPNMB, CSF1R	227	768	16650	1.71909	1	0.385676	45.8177
GOTERM_BP_FAT	GO:0050900~leukocyte migration	11	4.60251	0.0330142	CCL24, PTPN6, OLFM4, CORO1A, EPS8, CD44, AIF1, SERPINE1, PYCARD, MYH9, SIRPA	227	376	16650	2.14582	1	0.385229	45.9069
GOTERM_BP_FAT	GO:0032507~maintenance of protein location in cell	5	2.09205	0.0341618	TLN1, EZR, PDIA3, SCIN, DAG1	227	90	16650	4.07489	1	0.394454	47.0699
GOTERM_BP_FAT	GO:0051641~cellular localization	46	19.2469	0.034438	TLN1, CLDN18, NRBP1, LTBP2, PDIA3, ATP5B, DAG1, VPS37B, LMAN2, YBX1, HOOK1, RPS26, EZR, ANK1, FOLR1, COPB1, RALB, RAB11B, RHOA, AGRN, RPS20, EHD1, GOLGA4, RAB2A, PTPN6, CTSZ, CES1, TRIM28, CORO7, MYH9, RPL28, S100A13, RPS8, THY1, COG5, SCFD1, CORO1A, F5, ARF1, CD59, RPS14, SCIN, PTTG1IP, ATP5A1, UBB, SPTB	227	2541	16650	1.32783	1	0.395687	47.3463
GOTERM_BP_FAT	GO:0034728~nucleosome organization	7	2.92887	0.0346771	HMGB2, HIST1H2BN, HIST1H4A, HIST1H1C, HIST1H3A, H3F3B, HIST2H3PS2	227	178	16650	2.88447	1	0.396576	47.5845
GOTERM_BP_FAT	GO:0034655~nucleobase-containing compound catabolic process	11	4.60251	0.0349922	MGAT1, RPS26, TYMP, HMGB2, RPS14, EIF4A1, HNRNPD, CNP, RPS20, RPL28, RPS8	227	380	16650	2.12323	1	0.398133	47.8967
GOTERM_BP_FAT	GO:0045184~establishment of protein localization	38	15.8996	0.0353858	UTS2, LTBP2, PDIA3, DAG1, VPS37B, LMAN2, PDIA4, ATP6V1B2, HOOK1, RPS26, EZR, ANK1, COPB1, PYCARD, RAB11B, RHOA, BTF3, RPS20, EHD1, GOLGA4, CSF1R, RAB2A, PFKL, RRBP1, TRIM28, CORO7, MYH9, RPL28, S100A13, RPS8, ATP6V1A, COG5, SCFD1, ARF1, RPS14, PTTG1IP, HSPD1, DMBT1	227	2021	16650	1.37913	1	0.400367	48.2843
GOTERM_BP_FAT	GO:0019882~antigen processing and presentation	8	3.34728	0.0356171	PDIA3, ARF1, PSMD11, PYCARD, CTSE, PSMD3, CTSD, CTSS	227	227	16650	2.58495	1	0.401153	48.5109
GOTERM_BP_FAT	GO:0001738~morphogenesis of a polarized epithelium	6	2.51046	0.0370326	CTHRC1, EZR, PSMD11, RHOA, PSMD3, UBB	227	135	16650	3.25991	1	0.412193	49.8767
GOTERM_BP_FAT	GO:0045785~positive regulation of cell adhesion	11	4.60251	0.0379649	PTPN6, OLFM4, CORO1A, CD44, AIF1, SPOCK2, CD59, PYCARD, HSPD1, EMILIN1, THY1	227	385	16650	2.09566	1	0.418879	50.7574
GOTERM_BP_FAT	GO:0045814~negative regulation of gene expression, epigenetic	6	2.51046	0.0380386	HIST1H2AC, HIST1H4A, TRIM28, HIST1H3A, H3F3B, HIST1H2AJ	227	136	16650	3.23594	1	0.418235	50.8265
GOTERM_BP_FAT	GO:0032271~regulation of protein polymerization	7	2.92887	0.0380712	CCL24, CORO1A, EPS8, ARF1, SCIN, PYCARD, SPTB	227	182	16650	2.82108	1	0.417247	50.8569
GOTERM_BP_FAT	GO:1902253~regulation of intrinsic apoptotic signaling pathway by p53 class mediator	3	1.25523	0.0384893	CD44, PTTG1IP, UBB	227	23	16650	9.56713	1	0.4195	51.2464
GOTERM_BP_FAT	GO:0042026~protein refolding	3	1.25523	0.0384893	HSPA2, HSPA6, HSPD1	227	23	16650	9.56713	1	0.4195	51.2464
GOTERM_BP_FAT	GO:0006935~chemotaxis	14	5.85774	0.0386202	HMGB2, AIF1, DAG1, SAA4, PLAUR, CCL24, CORO1A, TYMP, EZR, SERPINE1, RHOA, GPNMB, CSF1R, SPTB	227	552	16650	1.86028	1	0.419338	51.3678
GOTERM_BP_FAT	GO:0019731~antibacterial humoral response	4	1.67364	0.0386416	PGC, IGHA2, IGHM, DMBT1	227	55	16650	5.3344	1	0.418266	51.3875
GOTERM_BP_FAT	GO:0050918~positive chemotaxis	4	1.67364	0.0386416	CORO1A, HMGB2, SAA4, GPNMB	227	55	16650	5.3344	1	0.418266	51.3875
GOTERM_BP_FAT	GO:0042330~taxis	14	5.85774	0.0390961	HMGB2, AIF1, DAG1, SAA4, PLAUR, CCL24, CORO1A, TYMP, EZR, SERPINE1, RHOA, GPNMB, CSF1R, SPTB	227	553	16650	1.85691	1	0.420787	51.8065
GOTERM_BP_FAT	GO:0030036~actin cytoskeleton organization	14	5.85774	0.0390961	TLN1, AIF1, CORO7, MYH9, CCL24, CORO1A, EZR, EPS8, ARF1, SCIN, PYCARD, RHOA, SPTB, CSF1R	227	553	16650	1.85691	1	0.420787	51.8065
GOTERM_BP_FAT	GO:0016032~viral process	21	8.78661	0.0397851	TLN1, CARD9, TRIM28, DAG1, VPS37B, RPL28, RPS8, LCN2, RPS26, PLSCR1, ARF1, FCN3, COPB1, RPS14, EIF4A1, RHOA, PYCARD, UBB, RPS20, HSPD1, DMBT1	227	966	16650	1.59452	1	0.425197	52.4351
GOTERM_BP_FAT	GO:0034444~regulation of plasma lipoprotein particle oxidation	2	0.83682	0.0401729	PON1, APOM	227	3	16650	48.8987	1	0.427104	52.7854
GOTERM_BP_FAT	GO:0034445~negative regulation of plasma lipoprotein particle oxidation	2	0.83682	0.0401729	PON1, APOM	227	3	16650	48.8987	1	0.427104	52.7854
GOTERM_BP_FAT	GO:0065004~protein-DNA complex assembly	8	3.34728	0.0416722	HMGB2, HIST1H2BN, HIST1H4A, HIST1H1C, HIST1H3A, H3F3B, UBB, HIST2H3PS2	227	235	16650	2.49695	1	0.437881	54.1173
GOTERM_BP_FAT	GO:0002495~antigen processing and presentation of peptide antigen via MHC class II	5	2.09205	0.0417526	ARF1, PYCARD, CTSE, CTSD, CTSS	227	96	16650	3.82021	1	0.437261	54.1877
GOTERM_BP_FAT	GO:0006614~SRP-dependent cotranslational protein targeting to membrane	5	2.09205	0.0417526	RPS26, RPS14, RPS20, RPL28, RPS8	227	96	16650	3.82021	1	0.437261	54.1877
GOTERM_BP_FAT	GO:0001666~response to hypoxia	9	3.76569	0.0417965	SCFD1, UTS2, CLCA1, ADSL, NDRG1, HSPD1, UBB, ALDH3A1, MB	227	286	16650	2.30815	1	0.436357	54.226
GOTERM_BP_FAT	GO:0051099~positive regulation of binding	6	2.51046	0.0422292	CTHRC1, HMGB2, TRIM28, PON1, RALB, PLAUR	227	140	16650	3.14349	1	0.438515	54.6029
GOTERM_BP_FAT	GO:0044764~multi-organism cellular process	21	8.78661	0.042353	TLN1, CARD9, TRIM28, DAG1, VPS37B, RPL28, RPS8, LCN2, RPS26, PLSCR1, ARF1, FCN3, COPB1, RPS14, EIF4A1, RHOA, PYCARD, UBB, RPS20, HSPD1, DMBT1	227	973	16650	1.58305	1	0.438241	54.7102
GOTERM_BP_FAT	GO:0030838~positive regulation of actin filament polymerization	5	2.09205	0.0431032	CCL24, CORO1A, ARF1, SCIN, PYCARD	227	97	16650	3.78083	1	0.44283	55.3552
GOTERM_BP_FAT	GO:0035966~response to topologically incorrect protein	7	2.92887	0.0434686	TLN1, HSPA2, GFPT1, HSPA6, PDIA6, HSPD1, MANF	227	188	16650	2.73104	1	0.444402	55.6662
GOTERM_BP_FAT	GO:0007034~vacuolar transport	9	3.76569	0.0439962	HOOK1, CORO1A, EZR, ARF1, RAB11B, VPS37B, CORO7, UBB, EHD1	227	289	16650	2.28419	1	0.447197	56.1116
GOTERM_BP_FAT	GO:0030099~myeloid cell differentiation	10	4.1841	0.0449347	PTPN6, CLDN18, HMGB2, HIST1H4A, RPS14, SCIN, FBN1, MYH9, CSF1R, MB	227	343	16650	2.13843	1	0.453055	56.8936
GOTERM_BP_FAT	GO:0002504~antigen processing and presentation of peptide or polysaccharide antigen via MHC class II	5	2.09205	0.0458776	ARF1, PYCARD, CTSE, CTSD, CTSS	227	99	16650	3.70445	1	0.458847	57.6659
GOTERM_BP_FAT	GO:0006333~chromatin assembly or disassembly	7	2.92887	0.0462972	HMGB2, HIST1H2BN, HIST1H4A, HIST1H1C, HIST1H3A, H3F3B, HIST2H3PS2	227	191	16650	2.68815	1	0.4607	58.0053
GOTERM_BP_FAT	GO:0051270~regulation of cellular component movement	18	7.53138	0.0463535	UTS2, OLFM4, SPOCK2, AIF1, FERMT3, DAG1, SPARC, ANXA3, THY1, CCL24, CORO1A, SERPINE1, RHOA, PYCARD, RRAS, LAMC2, GPNMB, CSF1R	227	802	16650	1.64621	1	0.459871	58.0508
GOTERM_BP_FAT	GO:0061045~negative regulation of wound healing	4	1.67364	0.0480096	SERPINE1, SERPING1, TSPAN8, PLAUR	227	60	16650	4.88987	1	0.470662	59.3642
GOTERM_BP_FAT	GO:0019730~antimicrobial humoral response	4	1.67364	0.0480096	PGC, IGHA2, IGHM, DMBT1	227	60	16650	4.88987	1	0.470662	59.3642
GOTERM_BP_FAT	GO:0042730~fibrinolysis	3	1.25523	0.0481561	SERPINE1, SERPING1, PLAUR	227	26	16650	8.46323	1	0.470465	59.4785
GOTERM_BP_FAT	GO:0002758~innate immune response-activating signal transduction	8	3.34728	0.0484109	BPIFB1, CARD9, PSMD11, PSMD3, HSPD1, CTSS, UBB, DMBT1	227	243	16650	2.41475	1	0.471042	59.6766
GOTERM_BP_FAT	GO:0036293~response to decreased oxygen levels	9	3.76569	0.0485856	SCFD1, UTS2, CLCA1, ADSL, NDRG1, HSPD1, UBB, ALDH3A1, MB	227	295	16650	2.23774	1	0.471045	59.8119
GOTERM_BP_FAT	GO:0016050~vesicle organization	9	3.76569	0.0485856	CTSZ, SCFD1, CORO1A, GNAI3, F5, ARF1, FOLR1, CD59, VPS37B	227	295	16650	2.23774	1	0.471045	59.8119
GOTERM_BP_FAT	GO:0032640~tumor necrosis factor production	5	2.09205	0.0487495	ORM1, CARD9, PYCARD, HSPD1, GPNMB	227	101	16650	3.63109	1	0.470972	59.9384
GO term (Cellular Compartment)
Category	Term	Count	%	P-value	Genes	List Total	Pop Hits	Pop Total	Fold Enrichment	Bonferrino	Benjamini	FDR
GOTERM_CC_FAT	GO:0044421~extracellular region part	183	76.569	2.70955e-63	CTHRC1, UTS2, RARRES1, TSPAN1, LTBP2, BTD, SLC44A4, PGC, CNP, TSPAN8, IGHM, TTR, HIST1H2BN, GOT1, CD44, SERPINE1, RALB, RRAS, APOM, MUC13, MB, IGLV1-51, CLCA1, CDHR2, SERPING1, CDHR5, PIK3IP1, MYH9, SIRPA, GLTP, PLAUR, THY1, MGAT1, C1QB, NME3, F5, CST6, RPS14, AKR1B10, SERBP1, TUBA4A, IGKV4-1, LAMC2, LAMC1, EPS8L2, EPS8L1, WFDC2, IGLV3-21, GC, HMGB2, BPIFB1, HDLBP, OSTF1, OLFM4, GNAI3, ITLN1, DAG…	230	3878	14527	2.98052	1.40084e-60	1.40084e-60	3.9202e-60
GOTERM_CC_FAT	GO:1903561~extracellular vesicle	159	66.5272	1.11818e-60	TSPAN1, RARRES1, LTBP2, BTD, SLC44A4, PGC, CNP, TSPAN8, IGHM, TTR, HIST1H2BN, GOT1, CD44, SERPINE1, RALB, RRAS, APOM, MUC13, MB, IGLV1-51, CDHR2, SERPING1, CDHR5, PIK3IP1, MYH9, SIRPA, GLTP, PLAUR, THY1, MGAT1, C1QB, NME3, F5, CST6, RPS14, AKR1B10, SERBP1, TUBA4A, LAMC1, EPS8L2, WFDC2, EPS8L1, IGLV3-21, GC, BPIFB1, OSTF1, OLFM4, GNAI3, ITLN1, DAG1, ATP6V1B2, LMAN2, RPS26, HIST1H4A, FOLR1, IGHV3-2…	230	2825	14527	3.55489	5.781e-58	2.8905e-58	1.6178e-57
GOTERM_CC_FAT	GO:0043230~extracellular organelle	159	66.5272	1.17722e-60	TSPAN1, RARRES1, LTBP2, BTD, SLC44A4, PGC, CNP, TSPAN8, IGHM, TTR, HIST1H2BN, GOT1, CD44, SERPINE1, RALB, RRAS, APOM, MUC13, MB, IGLV1-51, CDHR2, SERPING1, CDHR5, PIK3IP1, MYH9, SIRPA, GLTP, PLAUR, THY1, MGAT1, C1QB, NME3, F5, CST6, RPS14, AKR1B10, SERBP1, TUBA4A, LAMC1, EPS8L2, WFDC2, EPS8L1, IGLV3-21, GC, BPIFB1, OSTF1, OLFM4, GNAI3, ITLN1, DAG1, ATP6V1B2, LMAN2, RPS26, HIST1H4A, FOLR1, IGHV3-2…	230	2826	14527	3.55364	6.0862e-58	2.02873e-58	1.70321e-57
GOTERM_CC_FAT	GO:0070062~extracellular exosome	158	66.1088	5.22741e-60	TSPAN1, RARRES1, LTBP2, BTD, SLC44A4, PGC, CNP, TSPAN8, IGHM, TTR, HIST1H2BN, GOT1, CD44, SERPINE1, RALB, RRAS, APOM, MUC13, MB, IGLV1-51, CDHR2, SERPING1, CDHR5, PIK3IP1, MYH9, SIRPA, GLTP, PLAUR, THY1, MGAT1, C1QB, NME3, CST6, RPS14, AKR1B10, SERBP1, TUBA4A, LAMC1, EPS8L2, WFDC2, EPS8L1, IGLV3-21, GC, BPIFB1, OSTF1, OLFM4, GNAI3, ITLN1, DAG1, ATP6V1B2, LMAN2, RPS26, HIST1H4A, FOLR1, IGHV3-23, A…	230	2811	14527	3.55013	2.70257e-57	6.75643e-58	7.56308e-57
GOTERM_CC_FAT	GO:0005576~extracellular region	189	79.0795	2.20324e-56	IGLV1-40, CTHRC1, UTS2, RARRES1, TSPAN1, LTBP2, BTD, SLC44A4, PGC, CNP, TSPAN8, IGHM, TTR, HIST1H2BN, GOT1, CD44, SERPINE1, RALB, RRAS, APOM, MUC13, MB, IGLV1-51, CLCA1, CDHR2, SERPING1, CDHR5, PIK3IP1, MYH9, SIRPA, IGHV1OR15-1, GLTP, PLAUR, THY1, MGAT1, C1QB, NME3, F5, CST6, RPS14, AKR1B10, SERBP1, TUBA4A, IGKV4-1, LAMC2, LAMC1, EPS8L2, EPS8L1, WFDC2, IGLV3-21, GC, HMGB2, OLFM4, BPIFB1, HDLBP, O…	230	4623	14527	2.58218	1.13907e-53	2.27815e-54	3.18766e-53
GOTERM_CC_FAT	GO:0031988~membrane-bounded vesicle	167	69.8745	1.36821e-52	RARRES1, TSPAN1, LTBP2, BTD, SLC44A4, PGC, CNP, TSPAN8, IGHM, TTR, HIST1H2BN, GOT1, CD44, SERPINE1, RALB, RRAS, APOM, MUC13, MB, IGLV1-51, CLCA1, CDHR2, CORO7, SERPING1, CDHR5, PIK3IP1, MYH9, SIRPA, GLTP, PLAUR, THY1, MGAT1, C1QB, NME3, F5, CST6, RPS14, AKR1B10, SERBP1, TUBA4A, LAMC1, EPS8L2, WFDC2, EPS8L1, IGLV3-21, GC, BPIFB1, OSTF1, OLFM4, GNAI3, ITLN1, DAG1, ATP6V1B2, LMAN2, RPS26, HIST1H4A, …	230	3611	14527	2.92104	7.07365e-50	1.17894e-50	1.97954e-49
GOTERM_CC_FAT	GO:0005615~extracellular space	84	35.1464	2.48499e-27	IGHG2, CTHRC1, IGHG3, UTS2, IGHG4, BTD, LTBP2, PGC, IGLC6, PRDX4, SPINK1, CNP, IGHM, TTR, ITIH1, SERPINA5, SERPINA4, SERPINE1, SERPINA3, ITIH2, IGKV2D-28, APOM, MUC13, CTSZ, CLCA1, LYZ, SAA4, SERPING1, CTSS, C8B, C1QB, MAN2A1, F5, CST6, IGKV4-1, CTSD, VCAN, LAMC2, UBB, LAMC1, WFDC2, IGLV3-21, GC, HDLBP, HMGB2, OLFM4, BPIFB1, DAG1, LMAN2, MANF, CPN2, ALDH3A1, CPN1, CCL24, EZR, HSPA2, FCN3, COL6A3,…	230	1444	14527	3.67418	1.28474e-24	1.83534e-25	3.5953e-24
GOTERM_CC_FAT	GO:0072562~blood microparticle	26	10.8787	1.4634e-18	GC, IGHG2, IGHG3, IGHG4, IGLC6, SERPING1, CD5L, IGHM, CPN2, ORM1, C1QB, HSPA2, FCN3, ITIH1, IGHV3-23, PON1, HSPA6, SERPINA3, IGHA2, IGKV4-1, IGKV2D-28, ITIH2, IGKV3-20, IGKC, IGLC3, IGLV3-21	230	154	14527	10.6635	7.56578e-16	9.45723e-17	2.11726e-15
GOTERM_CC_FAT	GO:0031012~extracellular matrix	31	12.9707	1.20716e-09	CTHRC1, LTBP2, SPOCK2, ATP5B, DAG1, HIST1H4A, COL6A3, SERPINE1, COL6A1, AGRN, RPS20, THBS2, COL4A1, FBN1, COL15A1, HSPG2, SPARC, MYH9, HNRNPU, EMILIN1, PLSCR1, BGN, RPS14, EIF4A1, CTSD, LAMC2, VCAN, ATP5A1, MUC5AC, HSPD1, LAMC1	230	530	14527	3.69432	6.24103e-07	6.93448e-08	1.74654e-06
GOTERM_CC_FAT	GO:0042571~immunoglobulin complex, circulating	9	3.76569	1.34966e-09	IGHG2, IGHG3, IGHG4, IGHV3-23, IGLC6, IGHA2, IGKC, IGHM, IGLC3	230	23	14527	24.7151	6.97773e-07	6.97773e-08	1.9527e-06
GOTERM_CC_FAT	GO:0019814~immunoglobulin complex	9	3.76569	4.12849e-09	IGHG2, IGHG3, IGHG4, IGHV3-23, IGLC6, IGHA2, IGKC, IGHM, IGLC3	230	26	14527	21.8634	2.13442e-06	1.94039e-07	5.97313e-06
GOTERM_CC_FAT	GO:0043209~myelin sheath	15	6.27615	6.6086e-07	UQCRC1, PDIA3, ATP5B, CNP, ATP6V1B2, THY1, ATP6V1A, EZR, HSPA2, CD59, NDRG1, PDHA1, HSPD1, ATP5A1, EHD1	230	174	14527	5.4449	0.000341606	2.84716e-05	0.000956134
GOTERM_CC_FAT	GO:0044420~extracellular matrix component	13	5.43933	8.37127e-07	COL4A1, COL6A3, FBN1, DAG1, COL15A1, HSPG2, COL6A1, LAMC2, AGRN, MUC5AC, SPARC, LAMC1, THBS2	230	128	14527	6.41478	0.000432701	3.32914e-05	0.00121116
GOTERM_CC_FAT	GO:0016023~cytoplasmic, membrane-bounded vesicle	40	16.7364	7.81504e-06	OLFM4, GNAI3, PDIA3, SPINK1, PDIA6, CNP, LMAN2, ATP6V1B2, PDIA4, GPRC5A, FOLR1, COPB1, SERPINA5, SERPINA4, SERPINE1, SERPINA3, RAB11B, ITIH3, GPNMB, EHD1, THBS2, RAB2A, CTSZ, CLCA1, GGH, CORO7, SERPING1, SPARC, ANXA3, ORM1, SCFD1, CORO1A, BGN, F5, ARF1, CD59, CTSD, HSPD1, UBB, DMBT1	230	1183	14527	2.13562	0.00403224	0.000288558	0.0113063
GOTERM_CC_FAT	GO:0005912~adherens junction	28	11.7155	1.3648e-05	TLN1, HDLBP, PDIA3, DAG1, GPRC5A, RPS26, EZR, SH3GLB2, CD44, RAB11B, RHOA, RRAS, NDRG1, EHD1, CAPN5, HSPG2, MYH9, RPS8, THY1, PLAUR, ARF1, CD59, SERBP1, RPS14, HIST1H3A, TMPO, EPS8L2, EPS8L1	230	694	14527	2.54828	0.00703122	0.000470293	0.0197442
GOTERM_CC_FAT	GO:0005578~proteinaceous extracellular matrix	19	7.94979	1.70567e-05	CTHRC1, COL4A1, LTBP2, SPOCK2, FBN1, HSPG2, COL15A1, DAG1, SPARC, EMILIN1, BGN, COL6A3, COL6A1, LAMC2, VCAN, AGRN, LAMC1, MUC5AC, THBS2	230	361	14527	3.32426	0.00877961	0.000550997	0.0246749
GOTERM_CC_FAT	GO:0005604~basement membrane	10	4.1841	1.8618e-05	COL4A1, FBN1, DAG1, COL15A1, HSPG2, LAMC2, AGRN, SPARC, LAMC1, THBS2	230	95	14527	6.64851	0.00957944	0.000566052	0.0269334
GOTERM_CC_FAT	GO:0070161~anchoring junction	28	11.7155	2.09684e-05	TLN1, HDLBP, PDIA3, DAG1, GPRC5A, RPS26, EZR, SH3GLB2, CD44, RAB11B, RHOA, RRAS, NDRG1, EHD1, CAPN5, HSPG2, MYH9, RPS8, THY1, PLAUR, ARF1, CD59, SERBP1, RPS14, HIST1H3A, TMPO, EPS8L2, EPS8L1	230	711	14527	2.48735	0.0107822	0.000602084	0.030333
GOTERM_CC_FAT	GO:0009986~cell surface	29	12.1339	2.83562e-05	IGHG2, TLN1, IGHG3, IGHG4, PDIA3, ATP5B, IGLC6, PDIA4, LMAN2, IGHM, HSPA2, CD44, FOLR1, SERPINA5, IGHV3-23, RHOA, IGHA2, IGKC, CSF1R, CAPN5, SPARC, MYH9, HNRNPU, THY1, BGN, CD59, HSPD1, SPTB, IGLC3	230	765	14527	2.39433	0.0145534	0.000771301	0.0410182
GOTERM_CC_FAT	GO:0005764~lysosome	23	9.62343	5.07674e-05	GC, RAB2A, EEF1A1, CTSZ, OLFM4, TSPAN1, GNAI3, GM2A, PSAP, PEBP4, HSPG2, GGH, CTSS, ATP6V1B2, S100A13, ATP6V1A, BGN, GOT1, AKR1B10, COL6A1, CTSD, VCAN, AGRN	230	544	14527	2.6704	0.0259059	0.00131151	0.0734257
GOTERM_CC_FAT	GO:0000323~lytic vacuole	23	9.62343	5.07674e-05	GC, RAB2A, EEF1A1, CTSZ, OLFM4, TSPAN1, GNAI3, GM2A, PSAP, PEBP4, HSPG2, GGH, CTSS, ATP6V1B2, S100A13, ATP6V1A, BGN, GOT1, AKR1B10, COL6A1, CTSD, VCAN, AGRN	230	544	14527	2.6704	0.0259059	0.00131151	0.0734257
GOTERM_CC_FAT	GO:0005773~vacuole	38	15.8996	7.23929e-05	GC, OLFM4, GNAI3, TSPAN1, GM2A, VPS37B, ATP6V1B2, EZR, GOT1, FOLR1, APOC3, RAB11B, RALB, RHOA, COL6A1, NDRG1, AGRN, RPN2, EHD1, RAB2A, EEF1A1, CTSZ, PSAP, PEBP4, GGH, HSPG2, CTSS, S100A13, ATP6V1A, CORO1A, BGN, ARF1, AKR1B10, CTSE, CTSD, VCAN, HSPD1, UBB	230	1212	14527	1.98029	0.0367367	0.00178072	0.104688
GOTERM_CC_FAT	GO:0043202~lysosomal lumen	9	3.76569	7.33607e-05	GC, BGN, GM2A, PSAP, HSPG2, CTSD, VCAN, AGRN, CTSS	230	88	14527	6.45963	0.0372186	0.00172255	0.106087
GOTERM_CC_FAT	GO:0098552~side of membrane	20	8.3682	7.94249e-05	EEF1A1, IGHG2, IGHG3, GNAI3, IGHG4, GM2A, IGLC6, GNG12, IGHM, THY1, EZR, FOLR1, CD59, SERPINA5, IGHV3-23, RHOA, IGHA2, IGKC, IGLC3, SPTB	230	444	14527	2.84508	0.0402326	0.00178381	0.114851
GOTERM_CC_FAT	GO:0031091~platelet alpha granule	8	3.34728	0.0001763	ORM1, F5, SERPINA5, SERPINE1, SERPINA3, SERPING1, SPARC, THBS2	230	75	14527	6.73716	0.0871239	0.00379092	0.25477
GOTERM_CC_FAT	GO:0030141~secretory granule	17	7.11297	0.000181511	OLFM4, CLCA1, GNAI3, SPINK1, SERPING1, SPARC, ANXA3, ORM1, F5, SERPINA5, SERPINE1, SERPINA4, SERPINA3, ITIH3, HSPD1, THBS2, DMBT1	230	358	14527	2.99926	0.0895804	0.00374695	0.262291
GOTERM_CC_FAT	GO:0005913~cell-cell adherens junction	16	6.69456	0.000255334	TLN1, HDLBP, DAG1, MYH9, GPRC5A, RPS26, EZR, SH3GLB2, SERBP1, HIST1H3A, RAB11B, NDRG1, TMPO, EHD1, EPS8L2, EPS8L1	230	332	14527	3.0439	0.12368	0.00506499	0.368785
GOTERM_CC_FAT	GO:0048770~pigment granule	9	3.76569	0.000270116	RAB2A, PDIA3, GGH, PDIA6, CTSD, CNP, ATP6V1B2, PDIA4, GPNMB	230	106	14527	5.36272	0.130354	0.00515956	0.390096
GOTERM_CC_FAT	GO:0042470~melanosome	9	3.76569	0.000270116	RAB2A, PDIA3, GGH, PDIA6, CTSD, CNP, ATP6V1B2, PDIA4, GPNMB	230	106	14527	5.36272	0.130354	0.00515956	0.390096
GOTERM_CC_FAT	GO:0005788~endoplasmic reticulum lumen	12	5.02092	0.000365223	CTSZ, COL4A1, CES1, F5, PDIA3, COL6A3, COL15A1, PDIA6, COL6A1, PDIA4, PRKCSH, PLAUR	230	202	14527	3.75213	0.172093	0.00672212	0.527111
GOTERM_CC_FAT	GO:0034774~secretory granule lumen	8	3.34728	0.000412336	ORM1, F5, SERPINE1, SERPINA4, SERPINA3, SERPING1, ITIH3, SPARC	230	86	14527	5.87543	0.192023	0.00732551	0.594918
GOTERM_CC_FAT	GO:0005775~vacuolar lumen	9	3.76569	0.000497483	GC, BGN, GM2A, PSAP, HSPG2, CTSD, VCAN, AGRN, CTSS	230	116	14527	4.90041	0.226835	0.00853876	0.717357
GOTERM_CC_FAT	GO:0009897~external side of plasma membrane	13	5.43933	0.000540171	IGHG2, IGHG3, IGHG4, FOLR1, CD59, SERPINA5, IGHV3-23, IGLC6, IGHA2, IGKC, IGHM, IGLC3, THY1	230	246	14527	3.33777	0.24372	0.00897061	0.778688
GOTERM_CC_FAT	GO:0034364~high-density lipoprotein particle	5	2.09205	0.000684639	HDLBP, APOC3, PON1, SAA4, APOM	230	26	14527	12.1463	0.298181	0.011004	0.985988
GOTERM_CC_FAT	GO:0031253~cell projection membrane	14	5.85774	0.000804211	EEF1A1, TLN1, ANK1, EZR, EPS8, FOLR1, AIF1, ITLN1, CDHR2, CDHR5, EHD1, EPS8L2, EPS8L1, PLAUR	230	294	14527	3.00766	0.340283	0.0125253	1.15726
GOTERM_CC_FAT	GO:0005902~microvillus	7	2.92887	0.00108962	ATP6V1A, EZR, CLCA1, CDHR2, CDHR5, CNP, ATP6V1B2	230	74	14527	5.97468	0.430868	0.0164411	1.56496
GOTERM_CC_FAT	GO:0005903~brush border	8	3.34728	0.00114629	EZR, EPS8, FOLR1, ITLN1, CDHR2, SCIN, CDHR5, MYH9	230	102	14527	4.95379	0.447317	0.0167993	1.64572
GOTERM_CC_FAT	GO:0005581~collagen trimer	8	3.34728	0.00114629	CTHRC1, C1QB, COL4A1, FCN3, COL6A3, COL15A1, COL6A1, EMILIN1	230	102	14527	4.95379	0.447317	0.0167993	1.64572
GOTERM_CC_FAT	GO:0099503~secretory vesicle	18	7.53138	0.00119173	OLFM4, CLCA1, GNAI3, SPINK1, SERPING1, SPARC, ANXA3, ORM1, F5, SERPINA5, SERPINE1, SERPINA4, RAB11B, SERPINA3, ITIH3, HSPD1, THBS2, DMBT1	230	467	14527	2.43447	0.460166	0.016979	1.71044
GOTERM_CC_FAT	GO:0060205~cytoplasmic membrane-bounded vesicle lumen	8	3.34728	0.00135784	ORM1, F5, SERPINE1, SERPINA4, SERPINA3, SERPING1, ITIH3, SPARC	230	105	14527	4.81226	0.504645	0.0188068	1.94667
GOTERM_CC_FAT	GO:0005925~focal adhesion	16	6.69456	0.00137999	TLN1, CAPN5, PDIA3, HSPG2, DAG1, MYH9, RPS8, THY1, PLAUR, EZR, CD44, ARF1, CD59, RPS14, RHOA, RRAS	230	391	14527	2.58459	0.510292	0.0186127	1.97813
GOTERM_CC_FAT	GO:0031983~vesicle lumen	8	3.34728	0.00143475	ORM1, F5, SERPINE1, SERPINA4, SERPINA3, SERPING1, ITIH3, SPARC	230	106	14527	4.76686	0.523981	0.0188533	2.05587
GOTERM_CC_FAT	GO:0005924~cell-substrate adherens junction	16	6.69456	0.00149374	TLN1, CAPN5, PDIA3, HSPG2, DAG1, MYH9, RPS8, THY1, PLAUR, EZR, CD44, ARF1, CD59, RPS14, RHOA, RRAS	230	394	14527	2.56491	0.538302	0.0191356	2.13956
GOTERM_CC_FAT	GO:0000786~nucleosome	8	3.34728	0.00151502	HIST1H2AC, HIST1H2BN, HIST1H4A, HIST1H1C, HIST1H3A, H3F3B, HIST1H2AJ, HIST2H3PS2	230	107	14527	4.72231	0.543359	0.0189369	2.16972
GOTERM_CC_FAT	GO:0042588~zymogen granule	4	1.67364	0.00152912	GNAI3, CLCA1, HSPD1, DMBT1	230	15	14527	16.8429	0.546682	0.0186608	2.18971
GOTERM_CC_FAT	GO:0031252~cell leading edge	15	6.27615	0.00153675	EEF1A1, TLN1, NRBP1, AIF1, DAG1, ATP6V1B2, MYH9, CORO1A, EZR, ANK1, EPS8, ARF1, RHOA, EPS8L2, EPS8L1	230	355	14527	2.66877	0.548469	0.018321	2.20052
GOTERM_CC_FAT	GO:0030055~cell-substrate junction	16	6.69456	0.0016909	TLN1, CAPN5, PDIA3, HSPG2, DAG1, MYH9, RPS8, THY1, PLAUR, EZR, CD44, ARF1, CD59, RPS14, RHOA, RRAS	230	399	14527	2.53277	0.58311	0.0196885	2.41875
GOTERM_CC_FAT	GO:0031093~platelet alpha granule lumen	6	2.51046	0.00170723	ORM1, F5, SERPINE1, SERPINA3, SERPING1, SPARC	230	55	14527	6.89028	0.586621	0.0194395	2.44184
GOTERM_CC_FAT	GO:0030054~cell junction	37	15.4812	0.00173409	TLN1, CLDN18, HDLBP, PDIA3, FERMT3, DAG1, GPRC5A, RPS26, EZR, CD44, SH3GLB2, RAB11B, RHOA, RRAS, NDRG1, AGRN, EHD1, PTPN6, CAPN5, CDHR2, HSPG2, MYH9, RPS8, SEPT11, PLAUR, THY1, CORO1A, EPS8, ARF1, CD59, SERBP1, RPS14, SCIN, HIST1H3A, TMPO, EPS8L2, EPS8L1	230	1379	14527	1.69467	0.592331	0.0193175	2.47981
GOTERM_CC_FAT	GO:0032587~ruffle membrane	7	2.92887	0.00185595	EEF1A1, TLN1, EZR, EPS8, AIF1, EPS8L2, EPS8L1	230	82	14527	5.39178	0.617266	0.020227	2.6519
GOTERM_CC_FAT	GO:0005793~endoplasmic reticulum-Golgi intermediate compartment	8	3.34728	0.0018717	RAB2A, CTSZ, F5, FOLR1, CD59, COPB1, PDIA6, LMAN2	230	111	14527	4.55213	0.620377	0.0199765	2.67413
GOTERM_CC_FAT	GO:0005938~cell cortex	12	5.02092	0.00189641	EEF1A1, CORO1A, EZR, NRBP1, EPS8, GM2A, SCIN, RHOA, RALB, LAMC2, MYH9, SPTB	230	247	14527	3.06854	0.625205	0.0198289	2.70899
GOTERM_CC_FAT	GO:0044815~DNA packaging complex	8	3.34728	0.00207286	HIST1H2AC, HIST1H2BN, HIST1H4A, HIST1H1C, HIST1H3A, H3F3B, HIST1H2AJ, HIST2H3PS2	230	113	14527	4.47157	0.657943	0.021227	2.95752
GOTERM_CC_FAT	GO:0033178~proton-transporting two-sector ATPase complex, catalytic domain	4	1.67364	0.00223274	ATP6V1A, ATP5B, ATP5A1, ATP6V1B2	230	17	14527	14.8614	0.685137	0.0224044	3.18223
GOTERM_CC_FAT	GO:0034358~plasma lipoprotein particle	5	2.09205	0.00321008	HDLBP, APOC3, PON1, SAA4, APOM	230	39	14527	8.09755	0.810294	0.0314614	4.54531
GOTERM_CC_FAT	GO:1990777~lipoprotein particle	5	2.09205	0.00321008	HDLBP, APOC3, PON1, SAA4, APOM	230	39	14527	8.09755	0.810294	0.0314614	4.54531
GOTERM_CC_FAT	GO:0033116~endoplasmic reticulum-Golgi intermediate compartment membrane	6	2.51046	0.00333775	RAB2A, CTSZ, F5, FOLR1, CD59, LMAN2	230	64	14527	5.92133	0.82245	0.0320871	4.72203
GOTERM_CC_FAT	GO:0001726~ruffle	9	3.76569	0.00373239	EEF1A1, TLN1, EZR, EPS8, AIF1, ATP6V1B2, MYH9, EPS8L2, EPS8L1	230	159	14527	3.57514	0.855324	0.0351678	5.26642
GOTERM_CC_FAT	GO:0032994~protein-lipid complex	5	2.09205	0.00385668	HDLBP, APOC3, PON1, SAA4, APOM	230	41	14527	7.70255	0.864361	0.0356711	5.43726
GOTERM_CC_FAT	GO:0005796~Golgi lumen	7	2.92887	0.00409747	MUC2, BGN, HSPG2, VCAN, AGRN, MUC5AC, MUC13	230	96	14527	4.60548	0.880297	0.0371967	5.76743
GOTERM_CC_FAT	GO:0044437~vacuolar part	22	9.20502	0.00478434	GC, RAB2A, EEF1A1, GNAI3, TSPAN1, GM2A, PSAP, HSPG2, VPS37B, CTSS, ATP6V1B2, ATP6V1A, BGN, RAB11B, COL6A1, CTSD, VCAN, NDRG1, RPN2, AGRN, UBB, EHD1	230	718	14527	1.93529	0.91621	0.0425664	6.70338
GOTERM_CC_FAT	GO:0031256~leading edge membrane	8	3.34728	0.0060187	EEF1A1, TLN1, EZR, ANK1, EPS8, AIF1, EPS8L2, EPS8L1	230	137	14527	3.68823	0.95589	0.0523893	8.36366
GOTERM_CC_FAT	GO:0034366~spherical high-density lipoprotein particle	3	1.25523	0.00650732	APOC3, PON1, APOM	230	8	14527	23.6853	0.965791	0.0556025	9.01324
GOTERM_CC_FAT	GO:0005911~cell-cell junction	20	8.3682	0.00656906	PTPN6, TLN1, HDLBP, CLDN18, DAG1, MYH9, GPRC5A, RPS26, CORO1A, EZR, SH3GLB2, SERBP1, HIST1H3A, RHOA, RAB11B, NDRG1, TMPO, EHD1, EPS8L2, EPS8L1	230	644	14527	1.96152	0.966873	0.0552077	9.09502
GOTERM_CC_FAT	GO:0098858~actin-based cell projection	9	3.76569	0.00752761	ATP6V1A, EZR, CLCA1, EPS8, CDHR2, DAG1, CDHR5, CNP, ATP6V1B2	230	179	14527	3.17569	0.979889	0.0620334	10.3558
GOTERM_CC_FAT	GO:0098862~cluster of actin-based cell projections	8	3.34728	0.00755988	EZR, EPS8, FOLR1, ITLN1, CDHR2, SCIN, CDHR5, MYH9	230	143	14527	3.53348	0.980224	0.0613186	10.398
GOTERM_CC_FAT	GO:0099568~cytoplasmic region	12	5.02092	0.00798356	EEF1A1, CORO1A, EZR, NRBP1, EPS8, GM2A, SCIN, RHOA, RALB, LAMC2, MYH9, SPTB	230	299	14527	2.53488	0.984142	0.063662	10.9499
GOTERM_CC_FAT	GO:0044433~cytoplasmic vesicle part	19	7.94979	0.0087092	CLCA1, SERPING1, SPARC, GPRC5A, ANXA3, ORM1, CORO1A, F5, FOLR1, CD59, COPB1, SERPINA5, SERPINA4, SERPINE1, RAB11B, SERPINA3, UBB, ITIH3, DMBT1	230	615	14527	1.95131	0.989137	0.0682234	11.8877
GOTERM_CC_FAT	GO:0044431~Golgi apparatus part	25	10.4603	0.00924281	GALNT5, LMAN2, FOLR1, COPB1, A4GNT, AGRN, GOLGA4, MUC13, RAB2A, MUC2, CTSZ, HSPG2, CORO7, MGAT1, PNPLA8, MAN2A1, MGAT3, SCFD1, COG5, BGN, F5, ARF1, CD59, VCAN, MUC5AC	230	910	14527	1.73519	0.991776	0.0711962	12.5714
GOTERM_CC_FAT	GO:0042383~sarcolemma	7	2.92887	0.010131	EZR, ANK1, BGN, CD59, COL6A3, DAG1, COL6A1	230	116	14527	3.81143	0.994828	0.0766662	13.6986
GOTERM_CC_FAT	GO:0044448~cell cortex part	7	2.92887	0.017012	EEF1A1, CORO1A, EZR, GM2A, RALB, MYH9, SPTB	230	130	14527	3.40097	0.99986	0.12401	21.9834
GOTERM_CC_FAT	GO:0032993~protein-DNA complex	8	3.34728	0.023444	HIST1H2AC, HIST1H2BN, HIST1H4A, HIST1H1C, HIST1H3A, H3F3B, HIST1H2AJ, HIST2H3PS2	230	179	14527	2.82283	0.999995	0.165035	29.0525
GOTERM_CC_FAT	GO:0070701~mucus layer	2	0.83682	0.0312801	MUC2, MUC5AC	230	2	14527	63.1609	1	0.21189	36.8585
GOTERM_CC_FAT	GO:0030134~ER to Golgi transport vesicle	5	2.09205	0.0346928	CTSZ, F5, FOLR1, CD59, LMAN2	230	78	14527	4.04877	1	0.22955	40.0016
GOTERM_CC_FAT	GO:0031528~microvillus membrane	3	1.25523	0.0354744	EZR, CDHR2, CDHR5	230	19	14527	9.97277	1	0.231263	40.7006
GOTERM_CC_FAT	GO:0022627~cytosolic small ribosomal subunit	4	1.67364	0.0397895	RPS26, RPS14, RPS20, RPS8	230	48	14527	5.26341	1	0.252896	44.4255
GOTERM_CC_FAT	GO:0005605~basal lamina	3	1.25523	0.0426822	LAMC2, AGRN, LAMC1	230	21	14527	9.02298	1	0.265764	46.7992
GOTERM_CC_FAT	GO:0016469~proton-transporting two-sector ATPase complex	4	1.67364	0.0463093	ATP6V1A, ATP5B, ATP5A1, ATP6V1B2	230	51	14527	4.95379	1	0.281989	49.6422
GOTERM_CC_FAT	GO:0031526~brush border membrane	4	1.67364	0.0463093	FOLR1, ITLN1, CDHR2, CDHR5	230	51	14527	4.95379	1	0.281989	49.6422
GOTERM_CC_FAT	GO:0031362~anchored component of external side of plasma membrane	3	1.25523	0.0464733	FOLR1, CD59, THY1	230	22	14527	8.61285	1	0.279665	49.7674
GOTERM_CC_FAT	GO:0098647~collagen beaded filament	2	0.83682	0.0465528	COL6A3, COL6A1	230	3	14527	42.1072	1	0.27696	49.828
GOTERM_CC_FAT	GO:0005589~collagen type VI trimer	2	0.83682	0.0465528	COL6A3, COL6A1	230	3	14527	42.1072	1	0.27696	49.828
GOTERM_CC_FAT	GO:0044214~spanning component of plasma membrane	2	0.83682	0.0465528	CDHR2, CDHR5	230	3	14527	42.1072	1	0.27696	49.828
GOTERM_CC_FAT	GO:0089717~spanning component of membrane	2	0.83682	0.0465528	CDHR2, CDHR5	230	3	14527	42.1072	1	0.27696	49.828
GO term (Molecular Function)
Category	Term	Count	%	P-value	Genes	List Total	Pop Hits	Pop Total	Fold Enrichment	Bonferrino	Benjamini	FDR
GOTERM_MF_FAT	GO:0003823~antigen binding	23	9.62343	1.47133e-16	IGLV1-40, IGHG2, IGLV1-51, IGHG3, IGHG4, IGKV1-16, IGLC6, IGHV3-53, IGHM, IGHV1OR15-1, IGLV2-11, IGHV3-30, IGHV3-7, IGHV3-33, FCN3, IGHV3-23, IGKV4-1, IGHA2, IGKV3-20, IGKV2D-28, IGKC, IGLV3-21, IGLC3	218	150	15478	10.8867	6.36158e-14	6.36158e-14	1.66533e-13
GOTERM_MF_FAT	GO:0004252~serine-type endopeptidase activity	24	10.0418	1.33735e-12	IGLV1-40, IGHG2, IGLV1-51, IGHG3, IGHG4, IGKV1-16, IGLC6, IGHV3-53, CTSS, IGLV2-11, IGHV3-30, C1QB, IGHV3-7, F5, IGHV3-33, FCN3, IGHV3-23, IGKV4-1, CTSD, IGKV3-20, IGKV2D-28, IGKC, IGLV3-21, IGLC3	218	255	15478	6.68235	7.66316e-10	3.83158e-10	1.96275e-09
GOTERM_MF_FAT	GO:0008236~serine-type peptidase activity	25	10.4603	1.48857e-12	IGLV1-40, IGHG2, IGLV1-51, IGHG3, IGHG4, IGKV1-16, IGLC6, IGHV3-53, CTSS, CPN1, IGLV2-11, IGHV3-30, C1QB, IGHV3-7, F5, IGHV3-33, FCN3, IGHV3-23, CTSD, IGKV4-1, IGKV2D-28, IGKV3-20, IGKC, IGLC3, IGLV3-21	218	282	15478	6.29433	8.5296e-10	2.8432e-10	2.18467e-09
GOTERM_MF_FAT	GO:0017171~serine hydrolase activity	25	10.4603	1.87267e-12	IGLV1-40, IGHG2, IGLV1-51, IGHG3, IGHG4, IGKV1-16, IGLC6, IGHV3-53, CTSS, CPN1, IGLV2-11, IGHV3-30, C1QB, IGHV3-7, F5, IGHV3-33, FCN3, IGHV3-23, CTSD, IGKV4-1, IGKV2D-28, IGKV3-20, IGKC, IGLC3, IGLV3-21	218	285	15478	6.22807	1.07307e-09	2.68268e-10	2.74843e-09
GOTERM_MF_FAT	GO:0004175~endopeptidase activity	32	13.3891	2.47484e-12	IGLV1-40, IGHG2, IGHG3, UQCRC1, IGHG4, PDIA3, PGC, IGKV1-16, IGLC6, FCN3, IGHV3-23, PYCARD, IGKV2D-28, IGKC, IGLV1-51, CTSZ, CAPN5, CLCA1, IGHV3-53, CTSS, IGLV2-11, IGHV3-30, C1QB, IGHV3-7, F5, IGHV3-33, CTSE, IGKV4-1, CTSD, IGKV3-20, IGLV3-21, IGLC3	218	495	15478	4.5899	1.41806e-09	2.83612e-10	3.63205e-09
GOTERM_MF_FAT	GO:0008233~peptidase activity	35	14.6444	7.0127e-10	IGLV1-40, IGHG2, IGHG3, UQCRC1, IGHG4, PDIA3, PGC, IGKV1-16, IGLC6, CPN1, FCN3, SERPINA5, IGHV3-23, PYCARD, IGKV2D-28, IGKC, IGLV1-51, CTSZ, CAPN5, CLCA1, GGH, IGHV3-53, CTSS, IGLV2-11, IGHV3-30, C1QB, IGHV3-7, F5, IGHV3-33, CTSE, IGKV4-1, CTSD, IGKV3-20, IGLV3-21, IGLC3	218	733	15478	3.39018	4.01828e-07	6.69713e-08	1.0292e-06
GOTERM_MF_FAT	GO:0070011~peptidase activity, acting on L-amino acid peptides	34	14.2259	1.14242e-09	IGLV1-40, IGHG2, IGHG3, UQCRC1, IGHG4, PDIA3, PGC, IGKV1-16, IGLC6, CPN1, FCN3, IGHV3-23, PYCARD, IGKV2D-28, IGKC, IGLV1-51, CTSZ, CAPN5, CLCA1, GGH, IGHV3-53, CTSS, IGLV2-11, IGHV3-30, C1QB, IGHV3-7, F5, IGHV3-33, CTSE, IGKV4-1, CTSD, IGKV3-20, IGLV3-21, IGLC3	218	708	15478	3.4096	6.54606e-07	9.35151e-08	1.67663e-06
GOTERM_MF_FAT	GO:0034987~immunoglobulin receptor binding	9	3.76569	2.31639e-09	IGHG2, IGHG3, IGHG4, IGHV3-23, IGLC6, IGHA2, IGKC, IGHM, IGLC3	218	27	15478	23.6667	1.32729e-06	1.65911e-07	3.39957e-06
GOTERM_MF_FAT	GO:0004867~serine-type endopeptidase inhibitor activity	12	5.02092	1.10497e-07	ITIH1, SERPINA5, COL6A3, SERPINE1, SERPINA4, SERPINA3, SPINK1, SERPING1, ITIH2, SPINK4, ITIH3, WFDC2	218	97	15478	8.78351	6.33128e-05	7.03495e-06	0.000162167
GOTERM_MF_FAT	GO:0050839~cell adhesion molecule binding	24	10.0418	1.40431e-07	PTPN6, TLN1, HDLBP, OLFM4, FERMT3, FBN1, CDHR2, CDHR5, TSPAN8, MYH9, GPRC5A, THY1, RPS26, EZR, SH3GLB2, SERBP1, HIST1H3A, RAB11B, NDRG1, TMPO, EHD1, GPNMB, EPS8L2, EPS8L1	218	461	15478	3.69631	8.04637e-05	8.04666e-06	0.000206098
GOTERM_MF_FAT	GO:0004866~endopeptidase inhibitor activity	14	5.85774	1.05422e-06	SPOCK2, SPINK1, SPINK4, SERPING1, CST6, ITIH1, SERPINA5, COL6A3, SERPINE1, SERPINA4, SERPINA3, ITIH2, ITIH3, WFDC2	218	174	15478	5.71264	0.000603885	5.49137e-05	0.00154718
GOTERM_MF_FAT	GO:0061135~endopeptidase regulator activity	14	5.85774	1.54563e-06	SPOCK2, SPINK1, SPINK4, SERPING1, CST6, ITIH1, SERPINA5, COL6A3, SERPINE1, SERPINA4, SERPINA3, ITIH2, ITIH3, WFDC2	218	180	15478	5.52222	0.000885253	7.3801e-05	0.00226836
GOTERM_MF_FAT	GO:0030414~peptidase inhibitor activity	14	5.85774	1.86046e-06	SPOCK2, SPINK1, SPINK4, SERPING1, CST6, ITIH1, SERPINA5, COL6A3, SERPINE1, SERPINA4, SERPINA3, ITIH2, ITIH3, WFDC2	218	183	15478	5.43169	0.00106548	8.20002e-05	0.00273041
GOTERM_MF_FAT	GO:0061134~peptidase regulator activity	15	6.27615	2.74231e-06	SPOCK2, SPINK1, SPINK4, SERPING1, CST6, ITIH1, SERPINA5, COL6A3, SERPINE1, SERPINA4, PYCARD, SERPINA3, ITIH2, ITIH3, WFDC2	218	220	15478	4.84091	0.00157011	0.000112233	0.00402459
GOTERM_MF_FAT	GO:0045296~cadherin binding	16	6.69456	2.91479e-05	TLN1, OLFM4, HDLBP, MYH9, GPRC5A, RPS26, EZR, SH3GLB2, SERBP1, HIST1H3A, RAB11B, NDRG1, TMPO, EHD1, EPS8L2, EPS8L1	218	307	15478	3.70033	0.0165633	0.00111285	0.0427694
GOTERM_MF_FAT	GO:0005539~glycosaminoglycan binding	13	5.43933	3.79131e-05	BGN, CD44, LTBP2, REG4, SPOCK2, SERPINA5, FBN1, VCAN, LAMC2, AGRN, GPNMB, IGHM, THBS2	218	208	15478	4.4375	0.0214903	0.00135687	0.0556274
GOTERM_MF_FAT	GO:0098641~cadherin binding involved in cell-cell adhesion	15	6.27615	6.15145e-05	TLN1, HDLBP, MYH9, GPRC5A, RPS26, EZR, SH3GLB2, SERBP1, HIST1H3A, RAB11B, NDRG1, TMPO, EHD1, EPS8L2, EPS8L1	218	290	15478	3.67241	0.0346349	0.00207132	0.0902417
GOTERM_MF_FAT	GO:0098632~protein binding involved in cell-cell adhesion	15	6.27615	9.18113e-05	TLN1, HDLBP, MYH9, GPRC5A, RPS26, EZR, SH3GLB2, SERBP1, HIST1H3A, RAB11B, NDRG1, TMPO, EHD1, EPS8L2, EPS8L1	218	301	15478	3.53821	0.0512503	0.00291853	0.134659
GOTERM_MF_FAT	GO:0098631~protein binding involved in cell adhesion	15	6.27615	0.000108945	TLN1, HDLBP, MYH9, GPRC5A, RPS26, EZR, SH3GLB2, SERBP1, HIST1H3A, RAB11B, NDRG1, TMPO, EHD1, EPS8L2, EPS8L1	218	306	15478	3.48039	0.06052	0.00328033	0.15977
GOTERM_MF_FAT	GO:0004857~enzyme inhibitor activity	17	7.11297	0.000120944	SPOCK2, SPINK1, SPINK4, SERPING1, ANXA3, BGN, CST6, ITIH1, SERPINA5, COL6A3, SERPINE1, APOC3, SERPINA4, SERPINA3, ITIH2, ITIH3, WFDC2	218	389	15478	3.10283	0.0669578	0.00345924	0.177352
GOTERM_MF_FAT	GO:0044822~poly(A) RNA binding	34	14.2259	0.000134924	ABCF1, HMGB2, HDLBP, PDIA3, PDIA4, YBX1, MANF, HNRNPA3, NONO, RPS26, EZR, HIST1H4A, HNRNPD, BTF3, RPS20, EEF1A1, HIST1H1C, SSBP1, RRBP1, TRIM28, LRRC47, MYH9, RPL28, RPS8, HNRNPU, CORO1A, ARF1, TBCA, SERBP1, RPS14, EIF2S2, EIF4A1, ATP5A1, HSPD1	218	1196	15478	2.01839	0.0744033	0.00367497	0.197834
GOTERM_MF_FAT	GO:0005201~extracellular matrix structural constituent	8	3.34728	0.000150749	BGN, COL4A1, FBN1, COL15A1, VCAN, MUC5AC, LAMC1, EMILIN1	218	82	15478	6.92683	0.0827595	0.00391892	0.221013
GOTERM_MF_FAT	GO:0032403~protein complex binding	24	10.0418	0.00048156	TLN1, GNAI3, UQCRC1, AIF1, FERMT3, FBN1, DAG1, TSPAN8, SPARC, CTSS, MYH9, THY1, C8B, CORO1A, EZR, CD44, SCIN, HIST1H3A, RRAS, H3F3B, HIST2H3PS2, GPNMB, EPS8L1, SPTB	218	766	15478	2.22454	0.241187	0.0119283	0.704422
GOTERM_MF_FAT	GO:0050840~extracellular matrix binding	6	2.51046	0.000858877	BGN, SPOCK2, DAG1, AGRN, CTSS, SPARC	218	53	15478	8.03774	0.38881	0.0203055	1.25312
GOTERM_MF_FAT	GO:0019003~GDP binding	6	2.51046	0.000935863	RAB2A, GNAI3, ARF1, RAB11B, RALB, RRAS	218	54	15478	7.88889	0.415209	0.0212314	1.36473
GOTERM_MF_FAT	GO:0044877~macromolecular complex binding	33	13.8075	0.00133574	ABCF1, TLN1, UQCRC1, GNAI3, AIF1, FERMT3, DAG1, TSPAN8, YBX1, NONO, EZR, CD44, HNRNPD, RRAS, RPN2, GPNMB, HIST2H3PS2, HIST1H1C, SSBP1, FBN1, TRIM28, SPARC, CTSS, MYH9, HNRNPU, THY1, C8B, CORO1A, SCIN, HIST1H3A, H3F3B, EPS8L1, SPTB	218	1306	15478	1.79403	0.53508	0.0290277	1.94255
GOTERM_MF_FAT	GO:0030023~extracellular matrix constituent conferring elasticity	3	1.25523	0.00190284	COL4A1, FBN1, EMILIN1	218	5	15478	42.6	0.664243	0.0396149	2.75659
GOTERM_MF_FAT	GO:0005102~receptor binding	35	14.6444	0.00224503	CTHRC1, IGHG2, TLN1, IGHG3, HMGB2, UTS2, IGHG4, ECH1, GNAI3, FERMT3, ATP5B, IGLC6, TSPAN8, IGHM, MANF, CCL24, TTR, TYMP, IGHV3-23, APOC3, SERPINE1, PYCARD, IGHA2, TFF1, IGKC, GPNMB, PSAP, FBN1, S100A13, PLAUR, THY1, PLSCR1, ATP5A1, EPS8L1, IGLC3	218	1462	15478	1.69973	0.724136	0.0449528	3.24473
GOTERM_MF_FAT	GO:0005509~calcium ion binding	21	8.78661	0.0026876	LTBP2, REG4, SPOCK2, AIF1, FBN1, CDHR2, DAG1, HSPG2, CDHR5, SPARC, PRKCSH, S100A13, ANXA3, PLSCR1, ITIH1, SCIN, PON1, VCAN, AGRN, EHD1, THBS2	218	717	15478	2.0795	0.786062	0.0517857	3.87269
GOTERM_MF_FAT	GO:0005198~structural molecule activity	22	9.20502	0.00330526	TLN1, CLDN18, COL4A1, FBN1, COL15A1, DAG1, RPL28, RPS8, EMILIN1, RPS26, BGN, ANK1, PSMD11, COPB1, RPS14, TUBA4A, VCAN, AGRN, MUC5AC, LAMC1, RPS20, SPTB	218	782	15478	1.99744	0.84999	0.0612772	4.74273
GOTERM_MF_FAT	GO:0097493~structural molecule activity conferring elasticity	3	1.25523	0.00392258	COL4A1, FBN1, EMILIN1	218	7	15478	30.4286	0.894817	0.070071	5.60495
GOTERM_MF_FAT	GO:0003779~actin binding	14	5.85774	0.00403	GC, TLN1, AIF1, DAG1, CORO7, MYH9, HOOK1, CORO1A, EZR, EPS8, SCIN, EPS8L2, EPS8L1, SPTB	218	397	15478	2.50378	0.901121	0.0697556	5.75424
GOTERM_MF_FAT	GO:0003723~RNA binding	37	15.4812	0.00505897	ABCF1, HMGB2, HDLBP, PDIA3, CNP, PDIA4, PRKCSH, YBX1, MANF, HNRNPA3, NONO, RPS26, EZR, HIST1H4A, HNRNPD, BTF3, RPS20, EEF1A1, SSBP1, HIST1H1C, RRBP1, SNRPN, TRIM28, LRRC47, MYH9, RPL28, HNRNPU, RPS8, CORO1A, ARF1, TBCA, SERBP1, RPS14, EIF2S2, EIF4A1, ATP5A1, HSPD1	218	1656	15478	1.58635	0.945314	0.0842987	7.17319
GOTERM_MF_FAT	GO:0046961~proton-transporting ATPase activity, rotational mechanism	4	1.67364	0.00557037	ATP6V1A, ATP5B, ATP5A1, ATP6V1B2	218	26	15478	10.9231	0.959268	0.0898443	7.87098
GOTERM_MF_FAT	GO:0097367~carbohydrate derivative binding	46	19.2469	0.00735134	ABCF1, NRBP1, GNAI3, LTBP2, SPOCK2, REG4, ATP5B, DAG1, LMAN2, ATP6V1B2, IGHM, MTHFD1, HSPA2, CD44, SERPINA5, HSPA6, RAB11B, RALB, RHOA, RRAS, AGRN, GPNMB, EHD1, THBS2, CSF1R, RAB2A, EEF1A1, PFKL, FBN1, CTSS, MYH9, SEPT11, HNRNPU, GLTP, THY1, ATP6V1A, PNPLA8, NME3, BGN, ARF1, EIF4A1, TUBA4A, VCAN, LAMC2, ATP5A1, HSPD1	218	2241	15478	1.45739	0.985417	0.113786	10.2631
GOTERM_MF_FAT	GO:0004197~cysteine-type endopeptidase activity	6	2.51046	0.00754197	CTSZ, CAPN5, PDIA3, PYCARD, CTSD, CTSS	218	87	15478	4.89655	0.986936	0.113521	10.5157
GOTERM_MF_FAT	GO:0036442~hydrogen-exporting ATPase activity	4	1.67364	0.00759128	ATP6V1A, ATP5B, ATP5A1, ATP6V1B2	218	29	15478	9.7931	0.987303	0.111313	10.5809
GOTERM_MF_FAT	GO:0051015~actin filament binding	7	2.92887	0.0107653	TLN1, CORO1A, EZR, AIF1, SCIN, MYH9, SPTB	218	132	15478	3.76515	0.997975	0.150587	14.6876
GOTERM_MF_FAT	GO:0044769~ATPase activity, coupled to transmembrane movement of ions, rotational mechanism	4	1.67364	0.0118121	ATP6V1A, ATP5B, ATP5A1, ATP6V1B2	218	34	15478	8.35294	0.998896	0.16019	16.0029
GOTERM_MF_FAT	GO:0030234~enzyme regulator activity	24	10.0418	0.0126989	GM2A, PSAP, SPOCK2, SPINK1, SERPING1, SPINK4, ANXA3, CPN2, THY1, BGN, CST6, ARF1, ITIH1, SERPINA5, COL6A3, SERPINA4, APOC3, SERPINE1, SERPINA3, PYCARD, PSMD3, ITIH2, ITIH3, WFDC2	218	996	15478	1.71084	0.99934	0.167295	17.1024
GOTERM_MF_FAT	GO:0005178~integrin binding	6	2.51046	0.0167354	TLN1, FERMT3, FBN1, TSPAN8, GPNMB, THY1	218	106	15478	4.01887	0.999937	0.210114	21.9398
GOTERM_MF_FAT	GO:0003924~GTPase activity	9	3.76569	0.0175579	RAB2A, EEF1A1, GNAI3, ARF1, RHOA, RAB11B, RALB, RRAS, TUBA4A	218	234	15478	2.73077	0.999961	0.214682	22.8926
GOTERM_MF_FAT	GO:0008201~heparin binding	7	2.92887	0.025348	LTBP2, REG4, SERPINA5, FBN1, LAMC2, GPNMB, THBS2	218	160	15478	3.10625	1	0.289745	31.3952
GOTERM_MF_FAT	GO:0017111~nucleoside-triphosphatase activity	19	7.94979	0.0259943	ABCF1, RAB2A, EEF1A1, GNAI3, ATP5B, KLC4, ATP6V1B2, MYH9, ATP6V1A, ARF1, EIF4A1, HSPA6, RHOA, RALB, RAB11B, TUBA4A, RRAS, HSPD1, ATP5A1	218	779	15478	1.73171	1	0.290358	32.0598
GOTERM_MF_FAT	GO:0019904~protein domain specific binding	16	6.69456	0.0264317	PTPN6, TLN1, OSTF1, HMGB2, CARD9, GNAI3, TRIM28, DAG1, GNG12, MYH9, SIRPA, PLAUR, PLSCR1, EZR, HIST1H4A, PYCARD	218	614	15478	1.85016	1	0.289006	32.5062
GOTERM_MF_FAT	GO:0051861~glycolipid binding	3	1.25523	0.0286046	HSPA2, GLTP, THY1	218	19	15478	11.2105	1	0.303376	34.6836
GOTERM_MF_FAT	GO:0008092~cytoskeletal protein binding	20	8.3682	0.0290313	GC, TLN1, AIF1, DAG1, CORO7, MYH9, HOOK1, CORO1A, EZR, ANK1, EPS8, TBCA, SCIN, RHOA, RAB11B, PYCARD, NDRG1, EPS8L2, EPS8L1, SPTB	218	846	15478	1.67849	1	0.301747	35.1034
GOTERM_MF_FAT	GO:0030246~carbohydrate binding	9	3.76569	0.0329394	MAN2A1, PFKL, REG4, FCN3, ITLN1, GALNT5, GFPT1, VCAN, LMAN2	218	264	15478	2.42045	1	0.32957	38.8332
GOTERM_MF_FAT	GO:0016864~intramolecular oxidoreductase activity, transposing S-S bonds	3	1.25523	0.0375992	PDIA3, PDIA6, PDIA4	218	22	15478	9.68182	1	0.361197	43.019
GOTERM_MF_FAT	GO:0003756~protein disulfide isomerase activity	3	1.25523	0.0375992	PDIA3, PDIA6, PDIA4	218	22	15478	9.68182	1	0.361197	43.019
GOTERM_MF_FAT	GO:0016462~pyrophosphatase activity	19	7.94979	0.041632	ABCF1, RAB2A, EEF1A1, GNAI3, ATP5B, KLC4, ATP6V1B2, MYH9, ATP6V1A, ARF1, EIF4A1, HSPA6, RHOA, RALB, RAB11B, TUBA4A, RRAS, HSPD1, ATP5A1	218	824	15478	1.63714	1	0.385729	46.4246
GOTERM_MF_FAT	GO:0016818~hydrolase activity, acting on acid anhydrides, in phosphorus-containing anhydrides	19	7.94979	0.042458	ABCF1, RAB2A, EEF1A1, GNAI3, ATP5B, KLC4, ATP6V1B2, MYH9, ATP6V1A, ARF1, EIF4A1, HSPA6, RHOA, RALB, RAB11B, TUBA4A, RRAS, HSPD1, ATP5A1	218	826	15478	1.63317	1	0.38581	47.0983
GOTERM_MF_FAT	GO:0016817~hydrolase activity, acting on acid anhydrides	19	7.94979	0.0432958	ABCF1, RAB2A, EEF1A1, GNAI3, ATP5B, KLC4, ATP6V1B2, MYH9, ATP6V1A, ARF1, EIF4A1, HSPA6, RHOA, RALB, RAB11B, TUBA4A, RRAS, HSPD1, ATP5A1	218	828	15478	1.62923	1	0.385977	47.7736
GOTERM_MF_FAT	GO:0008289~lipid binding	16	6.69456	0.0433335	GC, HDLBP, BPIFB1, PSAP, GLTP, ANXA3, S100A13, THY1, HSPA2, SERPINA5, APOC3, SCIN, PON1, HSPD1, APOM, SPTB	218	656	15478	1.73171	1	0.380564	47.8038
GOTERM_MF_FAT	GO:0005525~GTP binding	11	4.60251	0.0448781	RAB2A, EEF1A1, GNAI3, ARF1, RHOA, RAB11B, RALB, RRAS, TUBA4A, EHD1, SEPT11	218	384	15478	2.03385	1	0.38567	49.0271
GOTERM_MF_FAT	GO:1901681~sulfur compound binding	8	3.34728	0.0463104	LTBP2, REG4, SERPINA5, FBN1, LAMC2, AGRN, GPNMB, THBS2	218	233	15478	2.43777	1	0.389819	50.1374
