# Supplementary material for: Quantitative proteomic analysis of pancreatic cyst fluid proteins associated with malignancy in intraductal papillary mucinous neoplasms
Source: Clin Proteomics. 2018 Apr 18;15:17. doi: 10.1186/s12014-018-9193-1 (PMC5907296; doi:10.1186/s12014-018-9193-1)
Supplement: Supplementary file 8 — Additional file 8. Table S7. Demographic and clinical characteristics of the study population for validation. A total of 19 pancreatic cyst fluid samples were used to confirm the credibility of marker candidates. [file 12014_2018_9193_MOESM8_ESM.xlsx]

## Sheet: Table 1
Additional file 8: Table S7
		Pancreatic cyst fluids
Group		LGD	HGD	Invasive IPMN
		(n=10)	(n=4)	(n=5)
Age (years)
		70.10 ± 5.43	59.65 ± 19.36	50.60 ± 14.32
Gender
	Male	6	3	3
	Female	4	1	2
Gland Type
	Gastric	9	2	3
	Intestinal	0	1	1
	Oncocytic	0	0	1
	Pancreatobiliary	0	1	0
	Unknown	1	0	0
Duct Type
	Main	0	0	1
	Branch	7	4	1
	Mixed	1	0	3
	Unknown	2	0	0
Cyst Focality
	Single	8	4	4
	Multiple	2	0	1
	Unknown	0	0	0
Mural Nodule
	Y	3	3	5
	N	7	1	0
	Unknown	0	0	0
Cyst Location
	Head	6	2	3
	Body/Tail	4	2	2
	Mixed	0	0	0
CEA Concentratoin (mg/L)		1.70 ± 0.57	1.65 ± 0.76	3.60 ± 4.73
CA 19-9 Concentration (mg/L)		20.66 ± 39.16	32.29 ± 40.42	54.81 ± 90.01
Cyst Size
	Cyst Size	3.18 ± 1.23	2.85 ± 1.36	4.06 ± 2.90
	< 3.0 cm	5	3	2
	≥ 3.0 cm	5	1	3
