# Supplementary material for: Quantitative proteomic analysis of pancreatic cyst fluid proteins associated with malignancy in intraductal papillary mucinous neoplasms
Source: Clin Proteomics. 2018 Apr 18;15:17. doi: 10.1186/s12014-018-9193-1 (PMC5907296; doi:10.1186/s12014-018-9193-1)
Supplement: Supplementary file 9 — Additional file 9. Table S8. Previous studies that reference the 18 potential biomarker candidates. The associated categories include pancreatic diseases (IPMN, pancreatic cancer, pancreatitis), expression in the pancreas, malignancy, and association with other cancers. [file 12014_2018_9193_MOESM9_ESM.xlsx]

## Sheet: Supplementary table S2
Additional file 9: Table S8
		Pancreatic diseases
	18 potential biomarker candidates	IPMN	Pancreatic cancer	Pancreatitis	Expression in the pancreas	Malignancy	Associated with other cancer types
7 up-regulated proteins	Protein Hook homolog 1 (HOOK1)					Zhou et al., BMC Cancer (2016)	Bubnov et al., Experimental Oncology (2012) - Breast cancer Sun et al., Tumor Biology (2017) - Hepatocellular carcinoma
	Tyrosine-protein phosphatase non-receptor type 6 (PTPN6)		Douziech et al., Endocrinology (1999)	Sarmiento et al., Biochimica et Biophysica Acta (2008)	García-Hernández et al., Biochimica et Biophysica Acta (2014)
	Mucin-2 (MUC2)	Yonezawa et al., Gut and Liver (2008) Horinouchi et al., Acta Histochemica et Cytochemica (2003) Distler et al., Annals of Surgery (2013)			Horinouchi et al., Acta Histochemica et Cytochemica (2003) Distler et al., Annals of Surgery (2013)
	Testis-expressed sequence 12 protein (TEX12)
	Nuclease-sensitive element-binding protein 1 (YBX1)		Shinkai et al., International Journal of Cancer (2016)		Shinkai et al., International Journal of Cancer (2016)	Shinkai et al., International Journal of Cancer (2016) Ferreira et al., Journal of Bene Oncology (2017) Miao et al., Experimental Cell Research (2016) Zhao et al., OncoTargets and Therapy (2016)	Ferreira et al., Journal of Bene Oncology (2017) - Breast cancer Miao et al., Experimental Cell Research (2016) - diffuse large B-cell lymphoma Zhao et al., OncoTargets and Therapy (2016) - small invasive lung adenocarcinoma
	Talin-1 (TLN1)					Xu et al., BMC Cancer (2015) Lai et al., Journal of Pathology (2011)	Xu at al., Medicine (2016) - prostate cancer Xu et al., BMC Cancer (2015) - nasopharyngeal carcinoma Lai et al., Journal of Pathology (2011) - squamous cell carcinoma Zhang et al., Asian Pacific Journal of Cancer Prevention (2011) - Hepatocellular Carcinoma
	Thymidine phosphorylase (TYMP)		Takao et al., Clinical Cancer Research (1998)		Takao et al., Clinical Cancer Research (1998) Nishida et al., PlOS ONE (2014)	Toi et al., Lancet Oncology (2005) Goto et al., Cancer Research (2001)	O'Brien et al., Cancer Research (1996) - Bladder cancer
11 down-regulated proteins	Plasma serine protease inhibitor (SERPINA5)				Progaska et al., PlOS ONE (2012)	Akita et al., Thrombosis Research (2015)	Jing et al., Molecular Oncology (2014) - Hepatocellular carcinoma Bijsmans et al., Moern Pathology (2011) - Ovarian cancer Wakita et al., International Journal of Cancer (2004) - Renal cell carcinoma Cao et al., The Prostate (2003) - Prostate cancer
	Fibrillin-1 (FBN1)				Naba et al., Scientific Reports (2016)		Cierna at al., BMC Cancer (2016) - Germ cell neoplasia in situ Wang et al., Oncotarget (2015) - Ovarian cancer
	Cluadin-18 (CLDN18)	Tanaka et al., Journal of Histochemistry & Chtochemistry (2011) Lee et al., Oncology Reports (2011) Sanada et al., Anticancer Resesarch (2010)	Tanaka et al., Journal of Histochemistry & Chtochemistry (2011) Karanjawala et al., The American Journal of Surgical Pathology (2009) Soini et al., Journal of Clinical Pathology (2012)		Lee et al., Oncology Reports (2011) Tanaka et al., Journal of Histochemistry & Chtochemistry (2011) Karanjawala et al., The American Journal of Surgical Pathology (2009) Soini et al., Journal of Clinical Pathology (2012) Sanada et al., Anticancer Resesarch (2010)
	WAP four-disulfide core domain protein 2 (WFDC2)		O'Neal et al., Human Pathology (2013) Galgono et al., Moern Pathology. (2006) Huang et al., International Journal of Molecular Sciences (2015)		O'Neal et al., Human Pathology (2013) Galgono et al., Moern Pathology. (2006) Huang et al., International Journal of Molecular Sciences (2015)		Li et al., Current Drug Targets (2017) - Ovarian and endometrial cancer Wan et al., Oncotarget (2016) - Chronic kidney disease Hellstrom et al., Cancer Research (2003) - Ovarian cancer
	Kallistatin (SERPINA4)			Blackberg et al., Pancreas (1999)	Wolf et al., Histochemistry and Cell Biology (1998)	Ma et al., International Journal of Oncology (2017)	Wang et al., Oncology Research (2017) - Cervical cancer Sun et al., American Journal of Cancer Research. (2016) - Colorectal cancer
	Trefoil factor 1 (TFF1)		Kirby et al., Archives of Surgery (1995) Arumugam et al., Pancreas (2011) Radon et al., Clinical Cancer Research (2016) Collier et al., Journal of Gastroenterology and Hepatology (1995)	Arumugam et al., Pancreas (2011) Ebert et al., Gut (1999)	Kirby et al., Archives of Surgery (1995) Arumugam et al., Pancreas (2011) Radon et al., Clinical Cancer Research (2016) Ebert et al., Gut (1999) Collier et al., Journal of Gastroenterology and Hepatology (1995)		Ishibashi et al., Scientific Reports (2017) - Breast cancer
	Mucin-5AC (MUC5AC)	Distler et al., Annals of Surgery (2013) Yonezawa et al., Gut and Liver (2008) Yonezawa et al., Pathology International (1999) Jinfeng et al., International Journal of Gastrointestinal Cancer (2003) Horinouchi et al., Acta Histochemica et Cytochemica (2003)	Sopha et al., International Journal of Clinical and Experimental Pathology (2013) Yonezawa et al., Gut and Liver (2008) Jinfeng et al., International Journal of Gastrointestinal Cancer (2003)		Yonezawa et al., Gut and Liver (2008) Distler et al., Annals of Surgery (2013) Sopha et al., International Journal of Clinical and Experimental Pathology (2013) Yonezawa et al., Pathology International (1999) Jinfeng et al., International Journal of Gastrointestinal Cancer (2003) Horinouchi et al., Acta Histochemica et Cytochemica (2003)
	Cystatin-M (CST6)		Hosokawa et al., Cancer Science (2008)		Hosokawa et al., Cancer Science (2008)
	Thy-1 membrane glycoprotein (THY1)		Zhu et al., PlOS ONE (2014)		Zhu et al., PlOS ONE (2014)		Zhang et al., Oncology Letters (2016) - Gallbladder carcinoma
	Phosphoinositide-3-kinase-interacting protein 1 (PIK3IP1)						He et al., Cancer Research (2008) - Hepatocellular carcinoma
	Aldo-keto reductase family 1 membrane B10 (AKR1B10)		Chung et al., Modern Pathology (2012)		Chung et al., Modern Pathology (2012)		Fukumoto et al., Clinical Cancer Research (2005) - Non-small cell lung carcinoma Heringlake et al., Journal of Hepatology (2010) - Liver cancer Yoshitake et al., International Journal of Gynecological Cancer (2007) - Cervical cancer
