# Supplementary material for: Quantitative proteomic analysis of pancreatic cyst fluid proteins associated with malignancy in intraductal papillary mucinous neoplasms
Source: Clin Proteomics. 2018 Apr 18;15:17. doi: 10.1186/s12014-018-9193-1 (PMC5907296; doi:10.1186/s12014-018-9193-1)
Supplement: Supplementary file 10 — Additional file 10. Table S9. Ponceau S intensity. Densitometric analysis of Ponceau S intensities, used as an alternative loading control to actin in western blots (LGD: Low-grade dysplasia, HGD: High-grade dysplasia, INV: invasive IPMN). [file 12014_2018_9193_MOESM10_ESM.xlsx]

## Sheet: Ponceau S
Additional file 10: Table S9
Individual sample	Low-grade dysplasia										High-grade dysplasia				Invasive IPMN
	LGD1	LGD2	LGD3	LGD4	LGD5	LGD6	LGD7	LGD8	LGD9	LGD10	HGD1	HGD2	HGD3	HGD4	INV1	INV2	INV3	INV4	INV5	Average	STDEV	CV(%)
Ponceau S intensity	1287325	1417974	1480406	1225701	1594653	1475774	1346765	967807	1108675	1238753	1139854	1211716	1288641	1171019	1118242	1106016	1247702	853315	1157599	1.23358e+06	175070	14.192
Percentage (%)	80.7276	88.9205	92.8356	76.8632	100	92.5451	84.4551	60.6908	69.5245	77.6817	71.4798	75.9862	80.8101	73.4341	70.1245	69.3578	78.2429	53.511	72.5925	77.357	10.9785	14.192
